# Supplementary material for: Transcriptomes of electrophysiologically recorded Dbx1-derived respiratory neurons of the preBötzinger complex in neonatal mice
Source: Sci Rep. 2022 Feb 21;12:2923. doi: 10.1038/s41598-022-06834-z (PMC8861066; doi:10.1038/s41598-022-06834-z)
Supplement: Supplementary file 3 — Supplementary Table 2. [file 41598_2022_6834_MOESM3_ESM.xlsx]

## Sheet: DESeq2 statistics
Analyses of differential gene expression between Type-1 and Type-2 Dbx1 preBötC neurons.
Significant genes in orange: abs(L2FC) > 1.5 and adjusted p-value (padj) < 0.01
These statistics were calculated using DESeq2 v1.30.1 in R v4.0.3
Base mean	Average of the normalized counts taken over all samples
L2FC	Log2(Fold Change of Type-2 vs Type-1 neurons)
lfcSE	Standard Error of the L2FC estimate
Stat	Wald Statistic
p-value	Wald Test p-value
padj	Benjamini-Hochberg Adjusted p-value
Gene Symbol	Base Mean	L2FC	lfcSE	Stat	p-value	padj
Gm43187	102.275	-25.5919	2.5104	-10.1943	2.10151e-24	3.41811e-20
Efcab7	101.678	-25.845	2.98686	-8.65289	5.02098e-18	4.08331e-14
Zfp275	88.8673	-25.6572	2.98689	-8.58994	8.70151e-18	4.71767e-14
Cgrrf1	73.2104	-25.3953	2.98695	-8.50208	1.86221e-17	7.57222e-14
Pold1	51.2294	-24.8666	2.98708	-8.32471	8.4538e-17	2.75002e-13
Oprk1	87.0272	-24.4612	2.9869	-8.1895	2.62318e-16	7.111e-13
Zfp982	19.5937	22.096	2.90797	7.59843	2.99747e-14	6.96484e-11
Stc1	15.2606	21.7507	2.89981	7.50073	6.34634e-14	1.29029e-10
Spp1	23.1846	22.3269	3.00964	7.41845	1.18497e-13	2.1415e-10
Ccdc17	21.0193	22.1938	3.00974	7.37397	1.65616e-13	2.24479e-10
Skap1	21.3973	22.2169	3.00972	7.38171	1.56275e-13	2.24479e-10
Zfp141	14.4989	21.6698	2.93349	7.38704	1.50139e-13	2.24479e-10
Ccrl2	18.7529	22.0324	3.00987	7.32004	2.47902e-13	3.10164e-10
Swap70	35.316	21.8713	3.00931	7.26787	3.65199e-13	3.26359e-10
2610035D17Rik	4.77268	-21.684	2.99151	-7.24851	4.21367e-13	3.26359e-10
9630013A20Rik	17.9721	21.9745	3.00993	7.30067	2.8633e-13	3.26359e-10
Gfra1	16.4401	21.8543	3.01004	7.26046	3.85769e-13	3.26359e-10
Frem3	16.8359	21.8805	3.01001	7.26924	3.61524e-13	3.26359e-10
Zfp763	16.7379	21.8784	3.01002	7.26853	3.63431e-13	3.26359e-10
Zscan12	16.2077	21.8332	3.01006	7.25341	4.06395e-13	3.26359e-10
Gm37423	17.0728	21.9043	3.00999	7.27719	3.40857e-13	3.26359e-10
Tmem106a	15.6741	21.7874	3.01011	7.23808	4.55084e-13	3.36452e-10
Rwdd2b	14.3437	21.6596	3.01024	7.19532	6.23156e-13	3.88219e-10
5430427O19Rik	14.7869	21.7062	3.01019	7.2109	5.55841e-13	3.88219e-10
Gm49309	14.1902	21.6467	3.01026	7.19098	6.43301e-13	3.88219e-10
Ager	4.23178	-21.5156	2.99213	-7.19073	6.44446e-13	3.88219e-10
Fam129c	14.5203	21.6778	3.01022	7.20139	5.96032e-13	3.88219e-10
Xrcc3	13.39	21.5621	3.01035	7.16263	7.91441e-13	4.43889e-10
Ddc	13.4687	21.5701	3.01034	7.16534	7.75953e-13	4.43889e-10
Nyap2	13.031	21.5254	3.0104	7.15035	8.65574e-13	4.69285e-10
Tes	12.8023	21.5015	3.01043	7.14235	9.17475e-13	4.81379e-10
Ccdc160	12.3918	21.4596	3.01049	7.12828	1.01632e-12	5.16576e-10
1700112J16Rik	11.8992	21.403	3.01056	7.10928	1.16646e-12	5.42069e-10
9430097D07Rik	11.9546	21.4076	3.01055	7.11085	1.15328e-12	5.42069e-10
Gm28693	11.9025	21.4034	3.01056	7.10944	1.16511e-12	5.42069e-10
Thsd7b	11.6524	21.3386	3.0106	7.08784	1.36226e-12	6.15475e-10
Rasgrp3	10.2745	21.1988	3.01086	7.04077	1.91174e-12	8.21366e-10
Runx1	10.113	21.1759	3.0109	7.0331	2.01996e-12	8.21366e-10
Gm44895	10.1142	21.1777	3.01089	7.0337	2.01123e-12	8.21366e-10
Reps2	10.1931	21.1876	3.01088	7.03701	1.96414e-12	8.21366e-10
P2rx7	9.46976	21.0858	3.01105	7.00282	2.5086e-12	8.41202e-10
Wdr92	9.93986	21.1525	3.01094	7.02523	2.13706e-12	8.41202e-10
Prkcg	9.46944	21.0835	3.01105	7.00205	2.5224e-12	8.41202e-10
Gm45867	9.49668	21.0873	3.01104	7.00332	2.49967e-12	8.41202e-10
Rrad	9.60735	21.106	3.01101	7.00961	2.38992e-12	8.41202e-10
Tmem53	9.74525	21.1265	3.01098	7.01647	2.27544e-12	8.41202e-10
Ifit1bl1	9.7829	21.1262	3.01097	7.01639	2.27667e-12	8.41202e-10
Mpp4	9.48697	21.0844	3.01105	7.00237	2.51677e-12	8.41202e-10
Arhgap19	9.51641	21.0815	3.01104	7.0014	2.53421e-12	8.41202e-10
Card11	9.37646	21.0721	3.01107	6.9982	2.59263e-12	8.43381e-10
Nqo1	9.32981	21.0605	3.01108	6.99432	2.66543e-12	8.50063e-10
Gm43093	9.05376	21.0217	3.01116	6.98125	2.92567e-12	9.15117e-10
Lrrc61	8.93725	21.0059	3.01119	6.97595	3.03809e-12	9.32349e-10
Spint1	8.78506	20.9795	3.01124	6.96706	3.23633e-12	9.74793e-10
A130012E19Rik	8.70649	20.968	3.01126	6.96321	3.32609e-12	9.83616e-10
Mccc1os	8.7598	20.9412	3.01124	6.95433	3.54253e-12	1.02892e-09
Gm48865	8.21023	20.8877	3.01141	6.93619	4.02808e-12	1.1296e-09
Gfap	8.24435	20.8931	3.0114	6.93801	3.97666e-12	1.1296e-09
Akna	7.9791	20.8466	3.01149	6.92236	4.44182e-12	1.22451e-09
Ighd	7.52564	20.7643	3.01166	6.89462	5.40073e-12	1.46405e-09
Tmc5	7.26365	20.7136	3.01177	6.87754	6.0893e-12	1.62365e-09
Gm32391	7.217	20.7065	3.01179	6.87514	6.19292e-12	1.62464e-09
Gm8615	7.1373	20.6925	3.01182	6.87042	6.40138e-12	1.65267e-09
Cracr2a	15.8884	20.5871	3.01009	6.83938	7.95386e-12	2.00146e-09
Wnt3	6.66539	20.5981	3.01205	6.83858	7.99846e-12	2.00146e-09
C1ql2	6.34427	20.5296	3.01222	6.81546	9.39644e-12	2.31565e-09
2510046G10Rik	5.78346	20.3987	3.01256	6.77124	1.27682e-11	3.09962e-09
Gm26594	5.29615	20.2806	3.01291	6.73123	1.68238e-11	4.0241e-09
Tnfrsf1b	12.5152	20.2496	3.01047	6.72641	1.73905e-11	4.09936e-09
Gm13112	5.18581	20.2508	3.013	6.72115	1.80298e-11	4.13035e-09
Tmem132d	5.20555	20.2559	3.01298	6.72288	1.78166e-11	4.13035e-09
Il1rn	7.65044	19.6799	3.01161	6.53466	6.37526e-11	1.44019e-08
Sgk1	198.063	10.0084	1.5334	6.52693	6.71303e-11	1.49572e-08
Zfp607b	82.0275	6.87621	1.24296	5.53213	3.16363e-08	6.95357e-06
Rmst	201.92	11.0537	2.10299	5.2562	1.47064e-07	3.18932e-05
Gm6211	107.572	-10.235	1.98699	-5.151	2.59106e-07	5.54521e-05
Plod2	105.729	-11.1098	2.19649	-5.05799	4.23702e-07	8.95002e-05
Gm12459	47.586	-6.89558	1.39889	-4.92933	8.2512e-07	0.000172059
Rpp38	102.021	9.29209	1.91995	4.83976	1.29994e-06	0.000267639
Prune1	214.603	6.53469	1.35746	4.81392	1.47996e-06	0.000300895
Pcdh11x	98.5954	8.26294	1.74523	4.73457	2.19519e-06	0.000440799
Gabra1	188.653	10.9499	2.32069	4.71839	2.37719e-06	0.000471524
Cdh7	108.658	8.86752	1.89278	4.68493	2.80054e-06	0.000548804
Mro	124.818	-10.6934	2.29221	-4.6651	3.0847e-06	0.000597293
D3Ertd751e	131.142	9.65523	2.10032	4.59703	4.28548e-06	0.00082004
Tdrp	104.147	-9.8506	2.15662	-4.56761	4.93325e-06	0.000930967
Tnc	70.1542	-9.47847	2.07604	-4.56564	4.97966e-06	0.000930967
Gpr12	122.337	10.5823	2.33082	4.54015	5.62147e-06	0.00103901
Zmat4	187.932	9.55422	2.10787	4.53264	5.82514e-06	0.00106456
Gm43605	56.9761	-9.30476	2.08135	-4.47054	7.80232e-06	0.00141005
Tfap2b	169.475	-11.0549	2.47449	-4.46755	7.9119e-06	0.00141414
8030445P17Rik	151.717	-7.77151	1.76897	-4.39325	1.1167e-05	0.00197425
Igsf11	230.359	-7.2374	1.65498	-4.3731	1.22496e-05	0.00214236
Ccnb2	164.099	-10.2636	2.38446	-4.30438	1.67456e-05	0.00289753
Gm37283	64.2209	-6.44429	1.51516	-4.2532	2.1074e-05	0.00360809
Mdc1	77.409	-8.50232	2.00717	-4.23596	2.27573e-05	0.0038557
Fkrp	66.5137	9.51675	2.25982	4.21129	2.53912e-05	0.0042576
Lypd6	130.134	9.53966	2.27736	4.18891	2.80303e-05	0.00465218
Pcyt1a	125.09	5.47715	1.31122	4.17712	2.95217e-05	0.00485021
Cyb561	203.114	11.2567	2.70297	4.16458	3.11931e-05	0.00505443
Ippk	134.69	9.73131	2.33748	4.16317	3.13863e-05	0.00505443
Axin1	57.1762	6.08679	1.46445	4.15636	3.23365e-05	0.0051564
Fam241a	50.2943	9.12068	2.20301	4.14009	3.47167e-05	0.00548221
Gm32647	388.636	10.9374	2.65969	4.11228	3.91764e-05	0.00612696
Fkbp11	55.1971	-10.374	2.5262	-4.10655	4.0161e-05	0.00622113
Tyw1	37.0866	7.09244	1.73384	4.0906	4.30251e-05	0.00660192
Sarm1	45.0362	6.15428	1.50682	4.08428	4.42139e-05	0.00672093
Ubox5	24.4788	-8.99733	2.20554	-4.07942	4.5149e-05	0.00679953
D430041D05Rik	52.0226	8.35111	2.04896	4.07578	4.586e-05	0.00684324
Fah	119.477	7.18636	1.76595	4.06939	4.71354e-05	0.00690683
Lgi3	73.6979	7.12806	1.75103	4.07079	4.68541e-05	0.00690683
Mb21d2	88.0497	9.4037	2.32014	4.05307	5.05488e-05	0.00731144
Pcdhb17	81.3066	7.29638	1.80071	4.05194	5.07958e-05	0.00731144
Gm39244	270.616	5.74189	1.4209	4.04103	5.32173e-05	0.0075928
AC156546.1	156.524	10.0743	2.49509	4.03765	5.39897e-05	0.00763603
Gm49980	86.0506	-5.465	1.35688	-4.02762	5.63455e-05	0.00790051
Wscd2	27.0218	6.31293	1.56889	4.02381	5.72639e-05	0.00796066
Htr1d	180.65	-12.1121	3.01827	-4.01294	5.99683e-05	0.00826597
Gm28320	110.049	-8.83575	2.20716	-4.00322	6.24874e-05	0.00854082
Patj	44.9031	7.41483	1.85703	3.99284	6.52856e-05	0.00884892
A930017M01Rik	52.8801	7.77702	1.95066	3.98687	6.69517e-05	0.00899975
Gria3	167.529	9.3226	2.34601	3.97381	7.0731e-05	0.00942983
Ltbp3	31.9646	-9.46568	2.38653	-3.96629	7.3e-05	0.0096532
Abitram	198.57	-10.2404	2.58962	-3.95442	7.67208e-05	0.0100634
Rasl2-9	31.3838	-5.77489	1.46616	-3.93879	8.18934e-05	0.010656
Sh3bgrl2	82.559	-10.9782	2.80711	-3.91085	9.19723e-05	0.0118725
Cerk	108.245	5.89424	1.51366	3.89403	9.85942e-05	0.012627
Kcnn2	431.073	-3.25297	0.837717	-3.88314	0.000103116	0.0131029
Hnrnpul2	232.016	5.07869	1.31025	3.87612	0.000106137	0.0132793
Kif11	72.2846	-10.7734	2.77856	-3.87732	0.000105614	0.0132793
Igsf1	70.2034	10.2615	2.6501	3.87212	0.000107894	0.0133961
Ceacam2	20.915	-8.7635	2.27084	-3.85914	0.000113786	0.0140207
Dhodh	46.5461	8.21019	2.14379	3.82974	0.000128276	0.0156873
H1f4	25.2276	-7.13879	1.86611	-3.82549	0.000130514	0.0158419
Tspan2	594.783	4.4988	1.18235	3.80495	0.000141832	0.0170882
Sec22c	43.0148	6.59498	1.73654	3.79777	0.000146003	0.0174613
Rassf1	48.2059	7.31518	1.92907	3.79207	0.000149394	0.0177365
Zc3h12b	40.1027	7.02737	1.85784	3.78255	0.000155228	0.0182955
Top1mt	79.3275	9.90086	2.62276	3.77498	0.000160022	0.0187248
Klhdc8a	46.7302	9.65482	2.56713	3.76093	0.00016928	0.0196667
Dclre1b	46.7338	5.4432	1.45084	3.75175	0.000175604	0.0202568
Gabra3	118.63	6.14273	1.64277	3.73925	0.00018457	0.0211411
Fam114a1	118.81	-9.61121	2.57295	-3.73549	0.000187353	0.0211618
Lyrm7	56.9953	-7.74764	2.07362	-3.73628	0.000186762	0.0211618
Ptcd1	15.4685	-5.99493	1.61031	-3.72285	0.000196988	0.0220967
Zfp385b	48.6684	7.94844	2.13844	3.71694	0.000201651	0.0224648
Birc3	142.9	8.39677	2.26184	3.71237	0.000205328	0.0227188
Myrip	160.439	-6.06161	1.63554	-3.70618	0.000210408	0.0231236
Lurap1	77.1714	8.64366	2.3359	3.70036	0.000215295	0.0234984
Tbc1d31	75.4904	-7.44812	2.01371	-3.6987	0.000216708	0.0234984
Gm37728	46.3149	-5.01948	1.35805	-3.69608	0.000218956	0.0235849
C130089K02Rik	466.435	-7.49489	2.03906	-3.67567	0.00023723	0.0253851
Gemin6	93.4461	8.75695	2.38428	3.67278	0.000239925	0.0255057
Tnf	108.337	11.0304	3.00888	3.66594	0.000246434	0.0258731
Col1a2	63.7185	-5.34349	1.45766	-3.66581	0.000246562	0.0258731
Hmgcs2	107.187	-10.4107	2.84177	-3.66346	0.000248833	0.0259441
Pax8	201.803	6.48248	1.77687	3.64825	0.000264032	0.0266738
Gm15535	65.4762	-10.3915	2.84768	-3.64911	0.000263154	0.0266738
Rragd	71.133	8.24389	2.25714	3.65235	0.000259848	0.0266738
Tmem120b	45.8171	9.64368	2.64275	3.64911	0.000263146	0.0266738
Snx19	92.9525	-10.8759	2.97861	-3.65135	0.000260862	0.0266738
Agl	29.8378	5.40516	1.48358	3.64331	0.000269153	0.0270233
Lockd	20.2863	-7.81304	2.14554	-3.64152	0.000271032	0.027045
Itgav	105.082	-6.13782	1.69517	-3.62077	0.000293725	0.0289256
Ano3	101.785	-10.3995	2.87322	-3.61946	0.000295214	0.0289256
Gm17096	22.7919	-8.97829	2.48026	-3.6199	0.000294721	0.0289256
Gm48887	95.6382	-8.93456	2.46968	-3.61769	0.000297241	0.0289498
Dhdh	99.4978	-7.12837	1.98591	-3.58947	0.000331357	0.0320805
Cd38	196.32	-10.9598	3.05503	-3.58746	0.000333913	0.0321367
Gla	141.473	6.06836	1.70284	3.56367	0.000365704	0.0349893
Hcrtr1	60.7095	8.35313	2.34984	3.55477	0.000378315	0.0359842
Ica1l	378.814	5.16953	1.46121	3.53784	0.00040341	0.0381481
Erap1	127.269	-10.5886	3.00434	-3.52444	0.000424381	0.0398992
Fgf9	86.3334	5.39744	1.53372	3.51918	0.000432891	0.0404653
Prr16	74.4485	8.69714	2.47506	3.51391	0.000441562	0.04104
Gm16440	10.7988	4.62659	1.31789	3.5106	0.000447089	0.0413176
Gm43062	23.7356	-8.47047	2.42064	-3.49927	0.000466528	0.0428705
Sema5b	77.5439	9.92892	2.85019	3.4836	0.000494723	0.0449535
Parp16	16.4381	-8.61021	2.47061	-3.48505	0.00049204	0.0449535
Gm10699	75.3635	9.50999	2.73383	3.47864	0.000503968	0.0452875
Kat8	113.744	4.5909	1.31955	3.47913	0.000503043	0.0452875
Zfp119a	16.7134	8.23118	2.36765	3.47652	0.000507962	0.0453956
Nanos2	91.7479	-10.2653	2.95434	-3.47464	0.00051153	0.0454647
Igip	45.7571	-6.75502	1.94672	-3.46996	0.000520542	0.0460142
Whamm	160.154	-6.53568	1.8848	-3.46758	0.000525175	0.0460331
Clrn1	63.397	-10.3134	2.97479	-3.46694	0.000526416	0.0460331
Efcab1	60.9419	7.32919	2.11773	3.46086	0.000538447	0.0465842
Ak4	16.696	-8.63381	2.49457	-3.46104	0.000538096	0.0465842
Gm3695	10.6755	-5.18044	1.49798	-3.45829	0.000543624	0.0467833
Zwilch	76.1465	10.456	3.0264	3.45495	0.000550398	0.047117
Prkaa2	26.1316	6.02696	1.75104	3.44194	0.000577562	0.0491834
Gstm6	60.7078	9.60836	2.79492	3.43779	0.000586484	0.0496831
Col18a1	41.2906	-9.72576	2.83069	-3.43583	0.000590749	0.0497852
Fkbp10	39.1024	-9.89392	2.88395	-3.43068	0.000602076	0.0504782
0610030E20Rik	18.522	-7.54492	2.20392	-3.42341	0.000618408	0.0515816
Crppa	49.6067	8.25216	2.41223	3.42096	0.000623997	0.0517822
Ptpn21	34.7642	-8.95169	2.62501	-3.41016	0.000649251	0.0536044
Btk	82.9513	9.7737	2.86862	3.40711	0.000656548	0.0539331
Slco5a1	64.2046	-7.1463	2.09832	-3.40572	0.000659889	0.0539352
Ints12	131.223	-10.1569	2.98681	-3.40058	0.000672431	0.0544134
Gm14817	29.4539	9.00759	2.64847	3.40106	0.000671255	0.0544134
Efcab5	49.103	-8.94997	2.63309	-3.39904	0.000676232	0.0544501
Syne4	67.4318	9.40278	2.771	3.39328	0.000690614	0.0553342
A130050O07Rik	115.51	-10.2554	3.02772	-3.38717	0.00070617	0.0563032
Nsun5	26.4689	-9.50153	2.80993	-3.38142	0.000721129	0.0572155
Lurap1l	140.916	6.33531	1.87689	3.37542	0.000737019	0.0581923
Twnk	46.747	6.2027	1.83879	3.37325	0.000742871	0.0582463
Hoxaas2	13.5983	-7.48579	2.21965	-3.37251	0.000744866	0.0582463
D830030K20Rik	198.676	5.32732	1.58157	3.36838	0.000756121	0.0588436
Acrbp	56.678	-9.59444	2.85132	-3.36491	0.000765686	0.0593042
Dph1	87.5746	-8.38907	2.49447	-3.36307	0.000770812	0.0594183
2810021J22Rik	67.5802	7.66694	2.29055	3.34721	0.000816282	0.0626265
Dusp2	62.6148	9.23828	2.76583	3.34015	0.000837345	0.0639409
Kremen1	46.793	-9.88503	2.96074	-3.3387	0.000841717	0.0639744
Gm3755	32.2684	4.1964	1.25914	3.33275	0.00085991	0.0650532
Ms4a6b	83.1993	-11.0111	3.30889	-3.32774	0.000875551	0.0659298
Rtl6	39.2564	6.96744	2.09582	3.32444	0.000885964	0.0664065
Ccnb1	58.482	-7.64682	2.3124	-3.30687	0.000943448	0.0703908
Synj2	37.2236	7.8	2.36394	3.29957	0.000968324	0.0719169
Gm48795	10.7263	4.13267	1.25348	3.29695	0.000977402	0.0722611
Edrf1	84.1085	7.36136	2.23605	3.29213	0.000994317	0.073179
Mgat3	270.367	3.65346	1.11264	3.28358	0.00102496	0.0750945
Gm20172	21.1341	-5.60665	1.70817	-3.28226	0.00102978	0.0751094
Sft2d3	80.8621	6.84219	2.08866	3.27588	0.00105332	0.0764835
AW011738	41.2456	8.0661	2.46889	3.26709	0.00108658	0.0785474
Qser1	37.764	6.82376	2.08949	3.26575	0.00109175	0.0785723
Gm38178	35.9186	-7.74235	2.37339	-3.26215	0.00110571	0.0792263
Dpy19l1	62.1734	-6.63156	2.03423	-3.25998	0.00111419	0.0794841
Naprt	39.7407	-8.8088	2.71761	-3.24138	0.00118953	0.0844876
Col3a1	40.3531	-8.99549	2.77689	-3.23941	0.00119778	0.0847037
C130012C08Rik	18.6455	-8.08962	2.50542	-3.22884	0.00124292	0.0875155
Ppil6	47.082	8.9615	2.78053	3.22295	0.00126877	0.0889509
Gm44286	467.311	-5.69592	1.77546	-3.20814	0.00133597	0.09326
Gm24539	17.8315	-6.90569	2.16304	-3.19259	0.00141003	0.0980089
Eno3	29.6696	-7.80488	2.44649	-3.19023	0.00142158	0.0983914
Sfmbt2	222.843	-6.10456	1.91657	-3.18515	0.0014468	0.0991445
Ctu1	79.1019	-8.12822	2.55352	-3.18315	0.00145684	0.0991445
Alyref2	56.2591	4.55078	1.42889	3.18483	0.00144838	0.0991445
B330016D10Rik	31.0564	7.86838	2.47108	3.18418	0.00145163	0.0991445
Aox4	18.983	-8.10057	2.54929	-3.17757	0.00148513	0.100648
Phactr2	100	6.80569	2.14955	3.1661	0.00154497	0.103412
Gm47098	41.3883	-7.77032	2.453	-3.16768	0.0015366	0.103412
Wdr17	33.0415	6.88344	2.17357	3.16688	0.00154083	0.103412
Cpne7	30.9676	4.99695	1.58033	3.16196	0.00156709	0.104462
Mterf4	44.7966	8.80971	2.79089	3.1566	0.0015962	0.105968
Gm45159	48.6332	7.98631	2.53191	3.15427	0.00160901	0.106384
E230020A03Rik	41.1549	-5.44699	1.72992	-3.14871	0.00163996	0.107991
Ntng1	181.35	6.11229	1.94271	3.14628	0.00165364	0.108454
Gm5859	3.48623	-5.12118	1.62954	-3.14271	0.00167391	0.109342
Sp1	180.431	-5.58833	1.77981	-3.13984	0.00169041	0.109978
Gm37121	65.0451	-7.98089	2.54403	-3.1371	0.00170626	0.110567
Nrip3	157.199	5.78759	1.84763	3.13245	0.00173356	0.111891
Ccdc9	28.9776	8.44395	2.69703	3.13083	0.00174313	0.112063
Rdh5	27.4876	-7.95755	2.54504	-3.12669	0.00176787	0.113206
3110080O07Rik	33.2053	-8.82706	2.82641	-3.12306	0.0017898	0.114161
4930503L19Rik	118.542	7.42972	2.38234	3.11867	0.00181668	0.115423
Crnkl1	69.216	-6.44312	2.068	-3.11563	0.00183552	0.116166
Slc39a2	42.261	5.61611	1.80843	3.10551	0.00189949	0.119749
A230077H06Rik	61.6432	8.30041	2.6774	3.10017	0.00193407	0.121458
Tal1	17.7053	-8.74504	2.82438	-3.09627	0.00195972	0.122596
Mid1	125.565	-4.27886	1.384	-3.09166	0.00199042	0.124039
Sardh	92.3911	8.28019	2.68133	3.08809	0.00201448	0.125059
Kcnab3	29.2894	7.33264	2.37726	3.08449	0.00203902	0.126101
Ranbp3l	38.5523	-8.00675	2.59821	-3.08164	0.00205861	0.12683
Nmrk1	41.8337	5.62925	1.82782	3.07976	0.00207169	0.127155
St8sia6	70.477	9.79524	3.18266	3.07769	0.00208613	0.12756
Gm42675	47.0806	9.25208	3.00915	3.07465	0.00210748	0.128277
Rell1	43.9684	6.89949	2.24463	3.07378	0.00211363	0.128277
Kcnip2	399.678	-7.84382	2.56167	-3.062	0.00219864	0.132166
Zswim1	69.6511	5.73661	1.87377	3.06153	0.0022021	0.132166
Tmem38b	66.1692	6.14483	2.006	3.06322	0.00218966	0.132166
Col26a1	28.5466	8.51777	2.7851	3.05833	0.00222572	0.133093
Pacsin2	156.719	-5.36435	1.75673	-3.0536	0.00226115	0.133502
Sorcs3	18.032	6.99224	2.28982	3.05362	0.00226095	0.133502
Kctd12b	44.3482	-10.1028	3.30911	-3.05304	0.00226538	0.133502
Gm9269	31.5092	5.37027	1.75871	3.05353	0.00226164	0.133502
Gm36723	29.9867	9.17632	3.00942	3.0492	0.00229454	0.134732
Ampd3	21.5323	8.11324	2.67044	3.03817	0.00238021	0.13926
Pstpip2	63.1187	-7.85281	2.58691	-3.0356	0.00240058	0.139948
Galnt4	26.5023	-9.05768	2.98751	-3.03185	0.00243062	0.140387
Gm47840	3.09147	-6.0027	1.97952	-3.0324	0.00242615	0.140387
Mirt1	43.4993	-2.09627	0.691511	-3.03143	0.002434	0.140387
Minar1	112.8	6.32979	2.09257	3.02489	0.00248725	0.141948
Mir3099	55.7005	-4.40251	1.45531	-3.02514	0.00248516	0.141948
Fxyd5	33.6982	-8.82591	2.91572	-3.02701	0.00246987	0.141948
Usp27x	13.7776	6.26233	2.071	3.02383	0.00249599	0.141949
Gm38353	45.6322	6.84277	2.26754	3.01771	0.0025469	0.144339
C130083A15Rik	29.6395	6.9756	2.31375	3.01484	0.00257116	0.144899
Cfap46	18.7577	6.57836	2.18229	3.01443	0.00257459	0.144899
Pola1	25.9726	7.31657	2.42956	3.01148	0.0025998	0.145813
Gm42780	42.2718	-9.75149	3.24353	-3.00644	0.00264326	0.14675
Trnp1	18.4629	7.88399	2.62094	3.00808	0.00262908	0.14675
Gm4316	20.101	-4.63713	1.54242	-3.0064	0.00264357	0.14675
H6pd	45.8148	-9.5666	3.18459	-3.00403	0.00266431	0.147202
Gm10599	6.94924	-5.86024	1.9512	-3.0034	0.00266981	0.147202
Nectin3	115.448	6.16808	2.05497	3.00154	0.00268617	0.147597
Golim4	59.078	5.59894	1.86624	3.00012	0.00269869	0.147597
Glis2	11.1281	-4.80439	1.60173	-2.9995	0.00270421	0.147597
Wdr24	24.7258	7.91091	2.64042	2.99608	0.00273475	0.148363
Rps6kb1	1166.78	-2.25769	0.753596	-2.99589	0.00273649	0.148363
Daam2	31.548	-6.83745	2.28605	-2.99095	0.00278115	0.150284
A2ml1	14.0253	-8.40807	2.81636	-2.98544	0.00283169	0.152508
Itprip	64.0245	-9.12028	3.05875	-2.9817	0.00286654	0.153875
Myh14	49.4858	7.06167	2.3722	2.97684	0.00291237	0.155821
Celsr1	17.6108	-5.10458	1.71691	-2.97313	0.00294779	0.157199
Klf13	101.329	-3.51417	1.18283	-2.97097	0.00296857	0.15779
Tox3	76.5401	6.50581	2.19889	2.95868	0.00308963	0.162212
Car5b	35.3943	-6.25301	2.11199	-2.96072	0.00306921	0.162212
Gm3532	14.9932	5.17188	1.74699	2.96046	0.00307179	0.162212
Gm8271	14.933	5.16596	1.74616	2.95847	0.00309166	0.162212
Map3k8	92.1885	8.8691	3.00496	2.95149	0.00316249	0.164339
Gm1976	77.3791	4.16383	1.41003	2.95301	0.00314696	0.164339
Taf1d	898.262	-2.90713	0.984731	-2.95221	0.0031551	0.164339
Gjd2	56.5913	5.36435	1.81965	2.94801	0.00319823	0.16514
A430019L02Rik	58.8256	-8.45277	2.86727	-2.94801	0.00319822	0.16514
Mblac1	59.9756	9.28802	3.15192	2.94679	0.00321095	0.165273
Gm38243	58.4402	-9.00522	3.06052	-2.94238	0.00325696	0.166648
Gm10408	32.2292	5.43839	1.84837	2.94227	0.00325816	0.166648
Zfp384	194.912	3.77998	1.2878	2.93523	0.00333299	0.169509
Soat1	72.0689	-5.85306	1.99419	-2.93505	0.00333495	0.169509
Gm37531	44.0103	-4.77326	1.62876	-2.93061	0.00338298	0.171242
Gm37233	24.6047	-8.20554	2.80057	-2.92996	0.0033901	0.171242
AW146154	19.7848	7.62338	2.60324	2.92842	0.00340686	0.171556
Wdr53	107.578	6.41121	2.19188	2.92497	0.00344484	0.172933
Atm	22.4019	5.50161	1.882	2.92328	0.00346367	0.173343
Pdlim3	118.997	-6.37021	2.19264	-2.90526	0.00366947	0.183062
Abhd8	301.274	3.20719	1.10428	2.90433	0.00368038	0.183062
H2ac12	3.89766	-3.80451	1.31074	-2.90255	0.00370133	0.183543
Gm47623	47.538	6.96583	2.40144	2.90069	0.00372342	0.184077
Dcdc2b	25.3799	-8.00383	2.76241	-2.8974	0.00376265	0.185453
Wwc1	154.736	4.41621	1.52509	2.89571	0.00378303	0.185894
Id4	1096.95	-2.45526	0.848234	-2.89455	0.00379699	0.186018
Mettl4	19.4625	6.21847	2.14943	2.89307	0.00381492	0.186335
Trim29	11.7215	-8.15888	2.82341	-2.88973	0.00385574	0.187765
6030400A10Rik	41.5045	8.96085	3.10268	2.8881	0.00387574	0.188176
Gm36939	41.6357	8.96502	3.10674	2.88567	0.00390583	0.189072
Thada	151.095	-5.51235	1.91221	-2.88271	0.00394275	0.189721
Gcc1	45.6434	8.89731	3.08742	2.88179	0.00395422	0.189721
Inf2	11.2676	-7.85024	2.72253	-2.88343	0.00393364	0.189721
Zbtb20	750.744	-2.95466	1.0265	-2.87838	0.00399719	0.190697
Gm7972	27.9895	6.91736	2.40326	2.87832	0.00399802	0.190697
Zfp125	51.6199	-5.22094	1.81555	-2.87568	0.00403152	0.191174
Endog	14.173	7.47009	2.59686	2.87659	0.00402001	0.191174
Lancl2	405.421	3.3988	1.18655	2.86445	0.0041774	0.197516
Ift80	118.045	5.34648	1.87384	2.85323	0.00432775	0.204031
Car12	11.8423	-5.30769	1.86533	-2.84543	0.00443509	0.208487
Fitm2	36.9076	6.24256	2.19521	2.84372	0.00445895	0.20872
Agap2	42.551	-3.27158	1.15065	-2.84324	0.00446569	0.20872
Otud1	20.5208	-6.78037	2.39045	-2.83644	0.00456196	0.212608
Caskin2	32.7826	8.62069	3.04585	2.83031	0.00465032	0.215491
Wtip	5.23583	-5.37558	1.89895	-2.83082	0.00464289	0.215491
Frmpd4	125.318	5.94132	2.1017	2.82691	0.00469989	0.217169
Sprtn	38.7912	-6.78436	2.40316	-2.8231	0.00475616	0.219147
Zbtb8b	40.144	8.71139	3.08863	2.82047	0.0047953	0.220326
4833412C15Rik	82.0443	-7.00773	2.48828	-2.81629	0.00485816	0.221961
Pcdh8	40.5988	6.47425	2.29882	2.81633	0.00485753	0.221961
Tubb6	38.3685	4.5176	1.60591	2.81311	0.00490645	0.222732
Fndc1	34.2435	-7.01263	2.49297	-2.81296	0.00490882	0.222732
Pcdhgb5	9.02325	-7.77749	2.76535	-2.81248	0.00491614	0.222732
Gm47989	16.4816	-7.37845	2.62492	-2.81092	0.00493998	0.223191
Kif17	85.3183	6.46853	2.3046	2.80679	0.00500383	0.224314
Cep57l1	15.252	5.79972	2.06677	2.80618	0.00501334	0.224314
Gm47121	21.57	-9.06967	3.23253	-2.80575	0.00502001	0.224314
Ssbp3	621.825	-1.61856	0.576462	-2.80774	0.00498897	0.224314
Gpr139	19.0722	-7.83668	2.79606	-2.80276	0.00506672	0.225782
Prim2	196.713	-4.4904	1.60331	-2.8007	0.00509918	0.22599
Reck	71.8142	-6.59686	2.35521	-2.80096	0.00509509	0.22599
Pim2	71.3262	6.02737	2.15364	2.79869	0.00513102	0.226783
Ugt8a	53.2132	8.40153	3.00784	2.79321	0.00521872	0.229412
Baiap2l1	14.6796	-5.93894	2.12568	-2.7939	0.00520763	0.229412
Gpr171	32.8384	-8.73228	3.12836	-2.79133	0.00524926	0.230133
4933407L21Rik	58.0397	-7.46633	2.67869	-2.78731	0.00531475	0.232377
Gm14026	11.4095	3.15153	1.13156	2.78512	0.00535072	0.233323
Bbs1	65.5532	5.47532	1.96699	2.7836	0.00537591	0.233795
Lor	37.4345	5.88884	2.11722	2.7814	0.00541246	0.234187
Angptl1	57.4203	-6.56342	2.35982	-2.78133	0.00541373	0.234187
Gm17949	25.4119	-9.0156	3.24387	-2.77927	0.00544813	0.23505
Fbxl12	11.7703	6.19489	2.22988	2.77813	0.00546732	0.235254
9330162012Rik	23.3045	7.46648	2.69187	2.77371	0.00554209	0.237216
Rps3a3	417.936	-2.7404	0.987835	-2.77415	0.00553462	0.237216
Zkscan2	391.282	-4.1665	1.50483	-2.76876	0.00562707	0.238967
Hipk4	27.9164	6.07036	2.19218	2.7691	0.00562112	0.238967
Spidr	19.1769	-8.89941	3.21342	-2.76945	0.00561504	0.238967
Igsf6	162.633	7.82317	2.82663	2.76767	0.00564594	0.239144
Nwd2	21.5982	5.44001	1.97037	2.7609	0.0057642	0.243293
Tgm1	18.7746	-8.85483	3.20786	-2.76036	0.00577382	0.243293
Mef2d	268.412	-3.00761	1.09173	-2.75491	0.00587074	0.246738
Itgbl1	57.1459	4.01323	1.4598	2.74915	0.00597495	0.249377
Anp32b-ps1	8.06212	-3.35187	1.2193	-2.74901	0.00597757	0.249377
Akap8	1517.41	-1.67599	0.609695	-2.7489	0.00597953	0.249377
Gm15663	15.9046	-6.14476	2.23718	-2.74666	0.00602063	0.250449
Rtbdn	14.7685	4.83167	1.76057	2.74437	0.0060627	0.251556
Lrrc4	53.6913	6.82023	2.48776	2.74151	0.00611577	0.253112
Rbm39	4202.32	-1.0842	0.396067	-2.73741	0.00619255	0.255639
Gm13736	126.241	2.46061	0.899292	2.73616	0.00621606	0.25596
Cxcl16	14.7078	6.09282	2.22949	2.73284	0.00627912	0.257904
Cd84	107.339	-8.06691	2.95324	-2.73155	0.00630377	0.258264
Emb	130.717	-2.97285	1.08973	-2.72805	0.00637099	0.260362
Pum1	514.089	-2.59827	0.952859	-2.72682	0.00639488	0.260684
Dusp23	10.9034	5.68948	2.08889	2.72369	0.00645574	0.260844
CR974586.5	6.05029	-6.95414	2.55332	-2.72357	0.00645813	0.260844
Gm13563	3.83503	3.15113	1.15657	2.72454	0.00643914	0.260844
Hmcn1	9.8505	-5.43689	1.99642	-2.72332	0.00646297	0.260844
Zfp354b	23.066	8.18283	3.00965	2.71886	0.00655064	0.263619
Gm4356	54.5092	-3.19013	1.17377	-2.71786	0.00657053	0.263619
Gm30015	7.01195	-6.11882	2.25175	-2.71737	0.00658035	0.263619
Tmem94	107.637	4.88922	1.80015	2.716	0.00660751	0.264057
Ets1	69.4483	6.86933	2.533	2.71193	0.00668923	0.266667
Gm10605	83.6948	5.99938	2.21364	2.71019	0.00672442	0.266763
Hells	10.4675	5.73805	2.117	2.71047	0.00671883	0.266763
Zfp985	8.29506	-4.67087	1.7243	-2.70886	0.00675156	0.267188
Rsbn1l	56.3114	4.9765	1.83801	2.70755	0.00677823	0.267592
Gm28496	21.0074	-8.74044	3.23214	-2.70422	0.00684641	0.269629
Kcnk4	214.236	4.50446	1.66747	2.70137	0.00690553	0.270118
Gm28085	69.8044	-8.03872	2.97562	-2.70152	0.00690227	0.270118
Gm15506	17.3155	-8.59675	3.18313	-2.70072	0.00691893	0.270118
9130023H24Rik	9.07376	7.32057	2.7109	2.70042	0.00692526	0.270118
Dync1i1	480.212	3.16221	1.17149	2.69931	0.00694837	0.270371
Hes5	19.1619	7.95185	2.94733	2.69799	0.006976	0.270799
Zfyve27	396.936	-3.2105	1.19242	-2.69243	0.0070933	0.274696
E330013P04Rik	53.7357	5.24864	1.95183	2.68909	0.00716475	0.276453
Gm4707	15.4087	3.40722	1.26723	2.68872	0.00717264	0.276453
Smarcd2	73.5069	-6.16255	2.29386	-2.68654	0.00721961	0.27695
Epha5	3260.93	-1.58726	0.590792	-2.68667	0.00721674	0.27695
Fcsk	43.5908	-5.20441	1.93779	-2.68575	0.00723675	0.276955
Zpbp	25.4133	6.15667	2.29564	2.68189	0.0073207	0.27853
Brpf3	26.2917	5.69262	2.12292	2.6815	0.00732928	0.27853
Gm22358	23.2828	-6.22131	2.32007	-2.68152	0.00732883	0.27853
Gm37999	208.212	-5.37864	2.01039	-2.67543	0.00746345	0.281907
Map3k12	265.548	3.09406	1.15661	2.67513	0.00747014	0.281907
2810429I04Rik	11.1906	4.77373	1.78394	2.67595	0.0074518	0.281907
Cd59b	22.0617	6.08056	2.276	2.6716	0.00754906	0.284226
Rpl24	80.444	-1.84896	0.69236	-2.67053	0.00757323	0.284477
Coro6	11.1741	6.72338	2.52058	2.6674	0.00764416	0.28648
Traf6	91.2404	6.67722	2.50412	2.66649	0.00766477	0.286592
Gm44509	34.0731	7.93161	2.97688	2.6644	0.00771247	0.287477
Meig1	20.8752	8.03505	3.01626	2.66391	0.0077238	0.287477
Gm28578	50.8582	-6.27831	2.36009	-2.6602	0.00780937	0.288724
AU022252	36.5768	5.99503	2.2532	2.66067	0.00779858	0.288724
Inpp4a	460.214	-2.18777	0.822422	-2.66015	0.00781056	0.288724
Ceacam1	23.3763	-6.54823	2.46351	-2.6581	0.00785836	0.289177
Acad12	2.06702	-4.60618	1.7326	-2.65854	0.00784808	0.289177
Trpm4	103.867	-6.33678	2.38677	-2.65497	0.00793161	0.291214
Gm6756	4.35666	-2.47363	0.932384	-2.65302	0.00797758	0.292242
Nr3c2	126.043	4.90613	1.85028	2.65156	0.00801203	0.292844
Gm15779	20.7725	-2.89131	1.09086	-2.65049	0.00803739	0.293113
Klhl18	40.1898	3.24218	1.2242	2.64841	0.00808713	0.294267
Mpp5	317.946	-4.39541	1.66155	-2.64536	0.00816038	0.294818
2700049A03Rik	22.0882	6.34485	2.39806	2.64583	0.00814918	0.294818
Gm3030	3.23613	5.18344	1.95989	2.64476	0.0081748	0.294818
Ebf2	3.30677	-6.26895	2.36872	-2.64656	0.00813161	0.294818
Lcmt2	36.8229	7.07696	2.67667	2.64395	0.00819459	0.294878
Gm37144	2.96669	-2.71152	1.02676	-2.64084	0.00827	0.296935
Polr3a	36.0497	4.83213	1.83041	2.63991	0.00829282	0.297098
Gpi1	6919.21	-1.62654	0.617856	-2.63256	0.00847449	0.30294
Msl3	13.6842	-8.39751	3.19269	-2.63023	0.00853271	0.30388
2810432F15Rik	5.17088	-6.83016	2.597	-2.63001	0.00853816	0.30388
Zfp804b	4.18635	5.30876	2.02029	2.62772	0.0085958	0.303936
Gm15478	3.92072	-5.26685	2.00404	-2.62812	0.0085859	0.303936
Upf3b	1019.53	-1.32559	0.504267	-2.62874	0.00857022	0.303936
Mmachc	255.831	-5.85532	2.23055	-2.62506	0.00866338	0.305
Fam214a	307.724	-4.22955	1.61117	-2.62514	0.00866121	0.305
Pms1	34.0773	-7.50209	2.86155	-2.62169	0.00874956	0.307368
Gm37900	29.8817	-8.017	3.05916	-2.62065	0.00877623	0.307641
Tnfsf13b	12.1275	7.86897	3.01053	2.61382	0.00895374	0.313188
Esco2	68.2605	-7.72716	2.96408	-2.60693	0.00913571	0.318868
A330076C08Rik	11.7426	-7.02959	2.69992	-2.60363	0.00922434	0.321272
Dusp18	48.2842	-6.72281	2.58365	-2.60206	0.00926663	0.322055
Atf6	80.521	-6.25179	2.40639	-2.598	0.00937689	0.322126
Cdc25b	6.0267	-5.59213	2.15213	-2.59842	0.00936537	0.322126
Dnajc1	88.8297	-3.14636	1.2098	-2.60074	0.00930239	0.322126
Gm29170	55.7942	-7.73172	2.97648	-2.59761	0.00938752	0.322126
Gm5945	15.4139	-8.26249	3.18064	-2.59775	0.00938374	0.322126
0610010K14Rik	5.36014	-6.99991	2.69443	-2.59791	0.00937919	0.322126
Stk24	11.874	-4.7073	1.813	-2.59641	0.00942024	0.322569
Gm48677	25.6662	-7.99365	3.08017	-2.5952	0.00945363	0.323032
Cntnap5b	105.384	5.74759	2.21855	2.5907	0.00957815	0.326601
Rgs8	120.485	6.88227	2.6588	2.58849	0.00963987	0.327769
Gm9387	1.0977	-4.57281	1.76691	-2.58803	0.00965272	0.327769
Gm43877	18.1315	5.97287	2.31231	2.58307	0.00979245	0.331131
Zfp524	15.7675	7.62886	2.9532	2.58325	0.00978736	0.331131
Gm38248	56.7926	4.93715	1.912	2.5822	0.00981736	0.331285
3830403N18Rik	180.65	7.47993	2.89891	2.58025	0.00987283	0.33178
Gm5468	20.2305	7.72602	2.99363	2.58082	0.00985655	0.33178
Bicra	79.9958	-4.427	1.71656	-2.579	0.00990876	0.332301
Echdc2	5.36322	-6.75759	2.62425	-2.57506	0.0100223	0.335418
Plekha7	7.61316	4.42262	1.71981	2.57158	0.0101237	0.335834
Cpne2	24.3216	-6.3235	2.46014	-2.57038	0.0101587	0.335834
Pbxip1	24.4436	3.40832	1.3246	2.57309	0.0100795	0.335834
4632418H02Rik	14.2177	-8.1464	3.16873	-2.57087	0.0101442	0.335834
Macrod2	901.861	-1.69433	0.658625	-2.57253	0.010096	0.335834
Gm43099	2.37484	-5.24453	2.04007	-2.57075	0.0101477	0.335834
Gprin2	15.9321	5.86501	2.28331	2.56864	0.0102099	0.336844
Septin1	19.1932	-6.9583	2.71024	-2.56741	0.0102461	0.337353
Epsti1	16.7924	7.72406	3.01002	2.56612	0.0102844	0.337525
Rpp40	8.94988	6.40328	2.49626	2.56515	0.010313	0.337525
Gm23114	14.495	5.72558	2.23208	2.56514	0.0103136	0.337525
Syngap1	23.3967	-3.89889	1.5208	-2.56372	0.0103558	0.338228
Dusp7	92.6529	5.84015	2.28193	2.55931	0.0104881	0.340721
H2ac13	3.28622	-4.59309	1.79482	-2.55908	0.010495	0.340721
Gm7575	1.37134	-3.26001	1.27349	-2.55991	0.0104699	0.340721
Sla	50.5049	-7.52223	2.94052	-2.55812	0.0105238	0.340977
Pot1b	9.6716	3.05794	1.19697	2.55473	0.010627	0.343634
Cdk5rap2	87.5719	-4.512	1.76872	-2.55099	0.0107418	0.344772
Nrg1	64.5884	3.69624	1.44948	2.55004	0.0107711	0.344772
Gm45290	17.5347	7.71327	3.02547	2.54945	0.0107894	0.344772
5330437M03Rik	11.3512	5.91768	2.3201	2.55062	0.0107533	0.344772
Slc17a9	4.58912	-2.05475	0.80546	-2.55103	0.0107405	0.344772
Gm44639	4.63292	-4.14844	1.62548	-2.55213	0.0107067	0.344772
Pus1	7.53214	4.30717	1.69037	2.54807	0.0108321	0.34546
Satb1	57.7512	5.2189	2.05273	2.54242	0.0110089	0.35041
Gm20498	25.2282	2.76485	1.08796	2.54131	0.0110438	0.350835
Gm38020	55.6098	-6.69246	2.64022	-2.53481	0.0112508	0.356713
Lima1	32.5992	4.18336	1.65181	2.53259	0.0113222	0.35828
Itgb2	18.9118	7.61678	3.00987	2.5306	0.0113866	0.359618
Gm13710	18.5251	5.85985	2.32187	2.52376	0.0116108	0.365987
Gm48542	7.84499	5.40102	2.14186	2.52164	0.0116808	0.367483
Dcaf11	336.707	3.52622	1.40085	2.5172	0.0118293	0.368858
Plekhg5	46.975	4.52959	1.80071	2.51545	0.0118879	0.368858
Oplah	51.1109	7.59929	3.01897	2.51718	0.0118299	0.368858
Phf13	24.9572	4.73692	1.8829	2.51575	0.0118778	0.368858
Gm3892	22.6004	-4.46298	1.77382	-2.51603	0.0118686	0.368858
Kcnj9	17.7622	7.45414	2.96397	2.51492	0.011906	0.368858
St18	18.9185	-5.79659	2.30453	-2.51531	0.0118929	0.368858
Fam228b	14.6989	6.52619	2.59336	2.5165	0.0118526	0.368858
Gm9625	161.392	-1.88189	0.74866	-2.51367	0.0119481	0.369459
Gm7278	2.80555	-3.20856	1.27709	-2.5124	0.0119914	0.370095
Gm45179	127.647	4.88964	1.94867	2.50921	0.0121	0.371462
Dennd4b	47.1195	4.69688	1.87331	2.50726	0.0121672	0.371462
Gab1	44.1497	6.09133	2.43212	2.50453	0.0122613	0.371462
Hoxa3	51.2982	5.2228	2.08401	2.50613	0.012206	0.371462
Cd59a	100.888	4.23689	1.69088	2.50573	0.0122199	0.371462
Thsd1	2.15232	-4.39653	1.75183	-2.50968	0.0120839	0.371462
Nt5c2	792.284	-2.06529	0.824648	-2.50445	0.0122641	0.371462
Kctd15	29.1528	-5.79448	2.31286	-2.50533	0.0122337	0.371462
Clcn3	1261.85	-1.75496	0.700279	-2.50609	0.0122076	0.371462
Gm13487	2.73197	-2.7838	1.11083	-2.50605	0.0122089	0.371462
Gm4734	8.04394	-1.79214	0.716085	-2.50269	0.0123255	0.372628
Gm28750	10.6933	-7.74658	3.09895	-2.49974	0.0124284	0.374347
Nup210l	11.5806	-6.83336	2.73331	-2.50003	0.0124184	0.374347
Kcng2	70.7177	-7.37102	2.95069	-2.49807	0.0124872	0.375423
Zfp943	55.1566	7.51034	3.00846	2.4964	0.012546	0.375441
Neurod1	73.2976	-7.35961	2.94889	-2.49572	0.0125702	0.375441
Ap3m2	406.778	2.74038	1.09798	2.49583	0.0125662	0.375441
Parvb	6.66939	-5.33444	2.13767	-2.49544	0.0125801	0.375441
Gm6030	22.5869	-2.38613	0.956631	-2.4943	0.0126206	0.37596
Dhx58	5.91832	4.90117	1.96721	2.49143	0.0127229	0.378315
Stac2	72.7822	5.5296	2.22054	2.4902	0.012767	0.378401
Gm37416	8.53964	-7.70782	3.09544	-2.49005	0.0127723	0.378401
Dnajb1	373.133	4.21505	1.6938	2.48851	0.0128279	0.379047
H2-K1	285.213	6.19524	2.48989	2.48816	0.0128408	0.379047
Nr4a1	611.7	-3.61126	1.45221	-2.48674	0.0128918	0.379178
H2ac7	4.11294	-3.13533	1.2608	-2.48679	0.0128902	0.379178
Nedd1	41.0209	7.44431	2.99807	2.48303	0.013027	0.382463
Mir99ahg	646.135	-2.93604	1.18292	-2.48203	0.0130635	0.382742
Gm10564	10.3364	-7.84718	3.16229	-2.48149	0.0130836	0.382742
Pa2g4	358.118	-2.73364	1.102	-2.48062	0.0131156	0.382989
Slc40a1	18.819	7.45641	3.00987	2.47732	0.0132375	0.385855
Zfp26	301.644	-3.30782	1.33631	-2.47534	0.0133108	0.386393
Setd3	758.172	2.6387	1.06618	2.4749	0.0133272	0.386393
Mtrf1	29.5328	7.35235	2.96977	2.47573	0.0132963	0.386393
H2-T23	55.7303	4.3988	1.77798	2.47404	0.0133594	0.386639
Catsperg1	24.8739	7.29841	2.95134	2.47291	0.0134016	0.387171
Cntn5	19.8525	5.63793	2.28185	2.47078	0.0134821	0.388804
Gatb	43.9739	6.66312	2.70483	2.46341	0.0137622	0.39618
Ganc	141.436	4.23146	1.72135	2.45822	0.0139627	0.400534
Perp	17.3239	7.40107	3.00998	2.45885	0.0139384	0.400534
Bach1	20.5292	4.85129	1.97455	2.45691	0.0140139	0.401297
Pdzph1	16.0409	7.37879	3.01008	2.45136	0.0142317	0.403435
Mettl18	118.332	-7.18521	2.93072	-2.45169	0.0142187	0.403435
Trhde	16.843	5.06244	2.06454	2.45209	0.0142028	0.403435
Tmem8b	7.50176	5.71881	2.33357	2.45067	0.0142592	0.403435
Rxra	17.2223	5.72545	2.33636	2.45059	0.0142622	0.403435
Zfp865	14.1976	-5.28801	2.15724	-2.45129	0.0142347	0.403435
Gm26365	5.57115	4.32004	1.76167	2.45224	0.014197	0.403435
Jmjd8	69.9648	3.06473	1.25213	2.44761	0.0143807	0.405043
Gnb1l	29.9096	3.31316	1.3535	2.44785	0.0143711	0.405043
Col1a1	20.5541	-5.09987	2.08389	-2.44728	0.0143938	0.405043
Smim13	546.471	2.5447	1.04067	2.44525	0.0144751	0.406628
Gm37060	84.3395	5.38303	2.20376	2.44266	0.0145794	0.408147
Spink10	27.8226	-4.28078	1.75232	-2.44292	0.0145688	0.408147
Rorb	47.8798	-3.69038	1.512	-2.44072	0.0146579	0.409641
Spock3	275.117	5.6762	2.32627	2.44004	0.0146856	0.409711
Gm14286	7.79526	-7.58803	3.11123	-2.43892	0.0147313	0.410282
Kctd1	16.9836	3.71253	1.52263	2.43824	0.0147588	0.410346
Nptx2	144.893	-3.05993	1.25594	-2.43637	0.0148354	0.41037
A530083M17Rik	79.7625	-7.16594	2.94108	-2.4365	0.0148301	0.41037
Gm37084	8.7871	-7.48173	3.07032	-2.43679	0.0148183	0.41037
AU041133	201.733	5.37364	2.20747	2.4343	0.0149206	0.412026
Klhl4	8.32346	7.32482	3.01138	2.43238	0.0150001	0.413519
Gm45104	8.27027	7.31645	3.0114	2.42958	0.0151161	0.416014
A330023F24Rik	49.5947	6.00042	2.4729	2.42647	0.0152463	0.418887
Mfsd12	13.4858	3.94602	1.62871	2.42279	0.0154017	0.422444
4930522L14Rik	27.5705	-4.863	2.01154	-2.41755	0.0156253	0.427234
Rhobtb1	7.13179	4.53577	1.87625	2.41747	0.0156289	0.427234
Gm10461	12.6337	7.0473	2.91862	2.4146	0.0157526	0.429891
Grm4	130.558	6.2036	2.57634	2.40791	0.016044	0.437113
BC024063	26.1617	6.4488	2.68018	2.40611	0.0161235	0.438544
Hk1	409.443	2.44909	1.02025	2.40049	0.0163733	0.442379
Rnf169	9.74162	5.14462	2.14296	2.40071	0.0163634	0.442379
Gm38104	44.1701	5.01665	2.08849	2.40204	0.0163037	0.442379
Svet1	3.04835	-2.591	1.07927	-2.4007	0.0163636	0.442379
Gm43192	40.773	-7.08784	2.95614	-2.39767	0.0164999	0.44506
Cyp4v3	92.027	-7.03045	2.93423	-2.39601	0.0165746	0.446335
Htr5a	8.93912	6.40092	2.67621	2.39179	0.0167664	0.450472
Gm4221	9.87515	-3.21518	1.34447	-2.39141	0.0167836	0.450472
H19	112.511	-6.05865	2.53446	-2.39051	0.0168252	0.450842
Mog	33.2856	-5.98716	2.50573	-2.38939	0.0168765	0.451266
Gucd1	64.4934	4.9202	2.05956	2.38895	0.0168965	0.451266
Ppat	53.7194	5.34149	2.23723	2.38754	0.0169614	0.451519
Gpi-ps	75.6588	-1.57551	0.659725	-2.38812	0.0169346	0.451519
Sema3f	13.0967	7.01402	2.93856	2.38689	0.0169915	0.45158
Pcdh1	10.1961	3.9811	1.66865	2.38583	0.0170408	0.452151
Ccdc66	3.08346	-4.92253	2.06612	-2.38251	0.0171953	0.454767
Adcy10	15.9604	-5.14214	2.15783	-2.38302	0.0171714	0.454767
Acox3	31.2712	5.58843	2.34753	2.38056	0.0172865	0.456435
Rec114	17.4971	6.03951	2.53781	2.37981	0.0173214	0.456616
Csmd1	1077.13	-1.87082	0.787875	-2.37452	0.017572	0.462473
Mark4	202.409	-2.58941	1.09209	-2.37106	0.0177369	0.465308
Mkks	14.4376	6.02194	2.53916	2.37163	0.0177099	0.465308
Anp32b	790.56	-2.89965	1.22417	-2.36866	0.0178525	0.466833
Tada2b	31.7386	7.07194	2.98526	2.36895	0.0178385	0.466833
Gnmt	16.9064	6.15376	2.5989	2.36783	0.0178927	0.467134
Slfn5	6.2549	-2.35469	0.994857	-2.36687	0.0179394	0.467604
Lipa	168.894	3.80967	1.61045	2.36559	0.0180012	0.467611
Fat3	303.492	-3.53657	1.49562	-2.36462	0.0180486	0.467611
Atp10d	44.4313	4.86614	2.05771	2.36483	0.0180384	0.467611
Lamtor3-ps	76.4857	2.00367	0.8474	2.36449	0.0180547	0.467611
Gm18943	1.86345	-5.20844	2.2052	-2.36189	0.0181819	0.470157
Gm44745	10.9303	7.10218	3.01074	2.35895	0.0183269	0.472988
Gli3	25.3785	-6.06936	2.57341	-2.35849	0.0183495	0.472988
Gm5263	2.12377	-3.79608	1.61125	-2.35598	0.018474	0.475442
Lix1	32.6888	7.07103	3.00337	2.35437	0.0185542	0.475756
Gemin5	40.2631	-3.64659	1.5486	-2.35477	0.0185342	0.475756
Gm7059	8.98226	-1.39064	0.590761	-2.35397	0.018574	0.475756
Arhgap22	12.5158	-7.33258	3.11928	-2.35073	0.0187365	0.479165
Mypopos	7.6911	-5.08839	2.16757	-2.34751	0.0188995	0.482576
Phf7	85.7916	4.86435	2.0793	2.33941	0.019314	0.486992
Ankrd13a	256.564	-3.08091	1.31564	-2.34175	0.0191935	0.486992
Nme7	117.566	4.34564	1.85801	2.33887	0.019342	0.486992
Sh2d5	54.8654	4.5371	1.93945	2.33937	0.0193164	0.486992
Gm7329	45.7079	3.19516	1.36518	2.34048	0.0192592	0.486992
Cadm3	213.088	-2.68659	1.1473	-2.34167	0.0191979	0.486992
Zxdc	39.4269	3.66802	1.56604	2.34222	0.0191695	0.486992
Sufu	12.5399	5.82741	2.49009	2.34024	0.0192713	0.486992
Gm15645	2.03721	-3.92774	1.6782	-2.34044	0.019261	0.486992
Ssx2ip	175.796	3.86099	1.65288	2.33592	0.0194956	0.490101
Zfyve28	12.3658	3.76265	1.61351	2.33197	0.0197022	0.494236
Ppfibp2	12.8182	5.73175	2.45827	2.33162	0.0197208	0.494236
Cdk5rap3	419.394	3.77214	1.62016	2.32826	0.0198985	0.494351
Tgfbrap1	82.2628	-3.65764	1.57093	-2.32833	0.0198944	0.494351
Vps53	339.581	2.34287	1.00622	2.32838	0.0198919	0.494351
Scn2b	51.2804	2.99472	1.28503	2.33047	0.0197816	0.494351
Gm50470	4.49829	-2.79629	1.20111	-2.32808	0.0199078	0.494351
Gm48369	4.99064	-5.35659	2.29885	-2.33011	0.0198001	0.494351
Pik3r2	297.821	2.74341	1.17913	2.32664	0.0199845	0.495501
Trmt5	50.7744	6.43593	2.76806	2.32507	0.0200682	0.496062
Mtrr	63.8516	-6.83842	2.94106	-2.32515	0.0200638	0.496062
Fam71e1	27.4613	5.98418	2.57562	2.32339	0.0201581	0.496172
Gm2719	3.24999	-6.02552	2.59354	-2.32328	0.0201641	0.496172
Gm6543	11.4417	-1.56987	0.675485	-2.32407	0.0201218	0.496172
Ak5	276.794	3.5872	1.54569	2.32077	0.0202994	0.496215
Ranbp6	264.744	3.48973	1.50395	2.32038	0.0203203	0.496215
Wdr81	73.8075	5.63823	2.4321	2.31826	0.0204353	0.496215
Gm3033	75.2555	4.06125	1.74992	2.32082	0.0202965	0.496215
Gm47155	10.8468	5.2229	2.24874	2.32259	0.0202012	0.496215
Gm3854	8.25015	3.84161	1.65749	2.31773	0.0204641	0.496215
Elk1	15.3569	4.08469	1.76195	2.31827	0.0204345	0.496215
Gm14053	5.6242	-7.1085	3.06352	-2.32037	0.020321	0.496215
Gm4120	2.60447	5.02793	2.16945	2.3176	0.020471	0.496215
Rps15a-ps6	117.973	-1.39159	0.600342	-2.31799	0.0204497	0.496215
Il11ra1	114.849	5.45116	2.3537	2.31599	0.0205588	0.497601
Plekha1	576.002	2.34556	1.01326	2.31487	0.0206203	0.49835
Ccdc14	35.9033	-6.86358	2.96712	-2.31321	0.0207109	0.499074
Hnrnpu	3788.27	-1.20996	0.523066	-2.3132	0.0207117	0.499074
Mtmr11	6.80163	5.70626	2.46743	2.31263	0.0207431	0.499093
Gm45204	99.0105	-6.76677	2.92847	-2.31068	0.0208503	0.500226
Gm50010	26.1852	4.5741	1.97956	2.31066	0.0208517	0.500226
Gm8692	8.87004	-1.22941	0.532253	-2.30982	0.0208983	0.500605
Fry	945.684	-1.85535	0.804071	-2.30744	0.0210303	0.501551
St3gal1	9.64957	6.65694	2.88394	2.30828	0.0209836	0.501551
Gm29753	1.13927	-3.06963	1.33002	-2.30796	0.0210015	0.501551
Il1rapl2	9.50147	6.93849	3.01105	2.30434	0.0212035	0.504843
Etnppl	6.49962	-5.99374	2.6016	-2.30386	0.0212304	0.504843
Septin2	1485.07	-1.76259	0.766079	-2.30079	0.0214033	0.508212
Cep78	87.0188	4.10998	1.78762	2.29914	0.0214972	0.508296
Mtor	334.122	-3.0329	1.31918	-2.29908	0.0215006	0.508296
LTO1	3.18919	4.91979	2.13944	2.29957	0.0214726	0.508296
Galnt9	44.4554	6.1964	2.6967	2.29777	0.021575	0.508575
Zfp963	10.3205	5.86366	2.55158	2.29805	0.021559	0.508575
Gm48035	18.2101	6.76135	2.94389	2.29674	0.0216337	0.509222
Rftn1	67.3283	-4.7715	2.07978	-2.29423	0.0217773	0.510174
Parp14	10.6872	5.75591	2.50989	2.2933	0.021831	0.510174
Mir186	8.65109	5.44951	2.37591	2.29365	0.0218107	0.510174
Gm6254	20.6138	-2.34926	1.02371	-2.29485	0.0217415	0.510174
Gm44089	1.05285	-4.54567	1.98173	-2.29379	0.0218024	0.510174
Plaat3	49.5505	6.27182	2.73636	2.29203	0.0219041	0.511147
Gulp1	6.94157	5.61448	2.45143	2.29029	0.0220047	0.512761
Pip4k2c	63.2536	4.42283	1.93224	2.28897	0.0220813	0.513809
Odc1	603.162	-3.43851	1.50273	-2.28817	0.0221274	0.514145
Prrt3	59.7246	-4.42729	1.93576	-2.28711	0.0221891	0.514845
Asb5	51.1834	5.717	2.50375	2.28337	0.0224084	0.519192
Cd55	114.256	6.50933	2.85286	2.28169	0.0225079	0.519371
Zfp423	52.0114	4.13291	1.81075	2.28243	0.0224642	0.519371
Prdm5	65.6435	-4.36642	1.91374	-2.28162	0.0225119	0.519371
Gm48231	10.7414	5.86271	2.57183	2.27959	0.022632	0.520489
Gm17823	15.7432	3.5774	1.56926	2.27967	0.0226274	0.520489
Gm6197	23.7815	-2.45314	1.07633	-2.27918	0.0226564	0.520489
Ebf4	32.0629	-4.97351	2.18336	-2.27791	0.0227318	0.520749
Gm37334	7.79348	5.02647	2.20629	2.27824	0.0227121	0.520749
Fggy	149.594	5.10658	2.24353	2.27613	0.0228381	0.521715
Trim36	12.2596	6.85322	3.01051	2.27643	0.0228203	0.521715
AI987944	87.6153	-5.86605	2.58017	-2.27351	0.0229955	0.524575
Mettl1	17.1187	3.78935	1.66781	2.27205	0.0230838	0.525851
Gm2237	67.7743	2.0042	0.882375	2.27137	0.0231246	0.526044
Ercc2	17.9762	-4.02953	1.77472	-2.27052	0.0231758	0.526473
Bicc1	101.93	-4.78436	2.10899	-2.26856	0.0232952	0.52771
Csnk1a1	2298.1	-0.845371	0.372643	-2.26858	0.0232939	0.52771
Gm29214	12.0635	6.8277	3.01054	2.26793	0.0233335	0.527843
Cdh22	53.3573	6.28818	2.77348	2.26726	0.0233746	0.528038
Gm43188	209.464	-5.84133	2.57822	-2.26564	0.0234733	0.528625
Zfp853	5.74991	-6.86462	3.03042	-2.26524	0.023498	0.528625
Izumo4	550.97	-1.65518	0.730601	-2.26551	0.0234815	0.528625
Ptch2	2.5462	-5.80233	2.56275	-2.2641	0.0235678	0.529461
Pwwp2b	64.7523	6.69431	2.95765	2.26339	0.0236118	0.529719
Tmem196	6.92351	5.11477	2.26054	2.26263	0.0236585	0.530034
Dffb	78.3486	5.43059	2.40242	2.26047	0.0237924	0.530761
Dlgap2	223.259	-3.4819	1.54068	-2.25998	0.0238226	0.530761
B3gntl1	38.0482	4.34584	1.92336	2.25951	0.0238519	0.530761
Gm45758	15.7939	6.79967	3.0101	2.25895	0.0238867	0.530761
Stk10	5.08433	4.76113	2.10633	2.2604	0.0237967	0.530761
Ifitm3	3.46809	-4.40089	1.94787	-2.25933	0.0238629	0.530761
Slain1	123.702	-4.543	2.01254	-2.25735	0.0239863	0.532248
Cage1	15.0197	-6.21369	2.75344	-2.2567	0.0240268	0.53242
Mcm5	135.403	-6.59046	2.92138	-2.25594	0.0240743	0.532747
Selenbp1	59.3058	6.19946	2.74922	2.25499	0.024134	0.533341
Mical1	8.56184	6.78681	3.01132	2.25377	0.0242107	0.534311
Ptprm	590.772	-4.38966	1.95164	-2.24921	0.0244989	0.537027
Fam98c	90.5465	4.78923	2.12806	2.25051	0.0244167	0.537027
Prickle2	382.555	-3.48294	1.5485	-2.24924	0.0244975	0.537027
Zdhhc9	125.717	-3.73526	1.66056	-2.2494	0.0244868	0.537027
Gm45201	69.9958	6.4031	2.84552	2.25024	0.024434	0.537027
Kcnc3	4.31681	3.48523	1.55029	2.24811	0.0245694	0.537125
Ergic3	1541.29	-0.972813	0.432675	-2.24837	0.0245525	0.537125
Rab13	105.578	5.89414	2.62516	2.24525	0.0247519	0.537632
Zfp398	315.397	-3.32873	1.48262	-2.24516	0.0247578	0.537632
Kcnq4	98.8481	-4.76479	2.12189	-2.24555	0.024733	0.537632
Zfp362	48.0461	2.99032	1.33119	2.24635	0.0246815	0.537632
Gm42830	4.31624	-4.64172	2.06619	-2.24651	0.0246717	0.537632
Bloc1s3	7.13476	6.07676	2.70735	2.24454	0.0247977	0.53778
Gda	216.007	4.258	1.90096	2.23992	0.025096	0.542802
Zfp748	77.3197	5.03855	2.24918	2.24017	0.0250797	0.542802
Atr	288.462	-2.92892	1.30986	-2.23606	0.0253479	0.543813
Gpr37	14.3624	5.69263	2.54551	2.23634	0.0253293	0.543813
Sema3e	20.4832	4.37702	1.9583	2.23511	0.0254103	0.543813
Rnf207	18.155	5.77685	2.58148	2.2378	0.0252339	0.543813
Dhx30	1532.47	-1.767	0.789928	-2.23691	0.0252922	0.543813
Gm5586	185.408	-1.5769	0.70534	-2.23566	0.0253738	0.543813
4632432E15Rik	3.05126	-4.87927	2.18266	-2.23547	0.0253865	0.543813
Rps3a2	697.016	-1.47626	0.659959	-2.2369	0.025293	0.543813
Poc1b	24.6793	5.81593	2.60476	2.23281	0.0255617	0.545996
Ehhadh	11.1887	6.72147	3.01069	2.23254	0.0255794	0.545996
Adarb1	220.977	-3.37133	1.51105	-2.23112	0.0256729	0.546704
Kctd17	173.207	3.01745	1.3525	2.23102	0.0256798	0.546704
Zw10	293.168	-3.02881	1.35955	-2.2278	0.025894	0.549991
Slc12a3	2.02811	-4.34715	1.95142	-2.22768	0.0259018	0.549991
Manea	5.08196	-5.67719	2.55084	-2.22562	0.0260399	0.550983
Pot1a	14.2176	4.44504	1.99736	2.22546	0.0260502	0.550983
Frmd8	6.66851	5.05441	2.2707	2.22592	0.0260192	0.550983
Armt1	2.483	-3.89592	1.75191	-2.22381	0.026161	0.552096
Teddm1b	6.10558	-4.10501	1.84605	-2.22367	0.0261707	0.552096
Msl3l2	8.24232	6.69295	3.01142	2.22252	0.0262481	0.552296
Gm10593	19.8111	-3.96567	1.78428	-2.22256	0.0262458	0.552296
Tnip1	25.0252	3.8439	1.73056	2.22119	0.0263381	0.553475
Ftx	296.537	-4.2476	1.91608	-2.21682	0.0266357	0.555076
Top3a	50.0234	5.61325	2.53299	2.21606	0.0266873	0.555076
Slc7a7	13.4497	6.54204	2.9515	2.21652	0.0266561	0.555076
Cep57	452.541	-2.68803	1.21219	-2.2175	0.0265888	0.555076
Senp8	5.98913	5.817	2.62231	2.21827	0.0265361	0.555076
Plk5	10.8685	6.67948	3.01075	2.21855	0.0265177	0.555076
Cldn34c2	20.6062	-6.64584	2.99599	-2.21824	0.0265383	0.555076
Hist1h2al	2.83212	-2.87402	1.2964	-2.21692	0.0266285	0.555076
Gm7085	2.9163	-4.24027	1.91457	-2.21473	0.0267784	0.556259
Cc2d2a	18.4858	6.3673	2.87583	2.21408	0.0268235	0.556485
Gm46430	56.6405	-3.00598	1.35889	-2.21209	0.0269605	0.557444
Gm5392	1.95955	-2.84534	1.28594	-2.21265	0.026922	0.557444
Gm6637	1.13318	-2.73088	1.23462	-2.21191	0.0269726	0.557444
Elf1	4.0714	4.44664	2.01131	2.21082	0.0270483	0.557645
Tchh	10.6946	6.65618	3.01078	2.21078	0.0270509	0.557645
Slc6a8	21.0941	5.14745	2.3325	2.20684	0.0273255	0.559055
Slc35f1	127.901	3.91332	1.7732	2.20693	0.027319	0.559055
Mmp24	35.266	4.85408	2.19805	2.20836	0.0272194	0.559055
Tmem86b	8.01248	6.65189	3.0115	2.20883	0.0271865	0.559055
Gm45051	15.2474	6.27543	2.84323	2.20715	0.0273036	0.559055
Gm37503	9.78154	6.10476	2.76479	2.20804	0.0272418	0.559055
Ms4a6d	14.283	5.43456	2.4678	2.20219	0.0276519	0.564455
1700016K05Rik	67.8074	-5.97491	2.71389	-2.2016	0.0276935	0.564455
Gm12504	42.9516	-1.97648	0.897571	-2.20203	0.0276631	0.564455
Pvr	136.152	-3.72925	1.69451	-2.20078	0.0277515	0.564929
Ston2	81.5473	5.69135	2.58712	2.19987	0.0278158	0.565531
Leng8	399.112	-2.25351	1.02471	-2.19916	0.0278664	0.565852
4931406B18Rik	1.30521	-3.10908	1.41529	-2.19677	0.0280366	0.568598
Vezf1	256.689	-4.3755	1.99419	-2.19412	0.028227	0.568911
Gm47017	68.9504	4.92784	2.24576	2.19429	0.0282145	0.568911
Rbl1	53.0415	4.70976	2.14538	2.1953	0.0281418	0.568911
Gm45343	29.0986	4.93033	2.24686	2.19432	0.0282125	0.568911
Gm29443	8.76569	-5.81968	2.65145	-2.1949	0.0281704	0.568911
Tma16	82.4582	4.33394	1.98015	2.18869	0.0286191	0.569173
Xylt2	33.3202	4.75559	2.17286	2.18863	0.0286237	0.569173
Gpr161	8.19916	6.2639	2.85764	2.19198	0.0283808	0.569173
Lratd2	10.2159	6.58983	3.01088	2.18867	0.0286205	0.569173
A430103D13Rik	24.1736	-3.73922	1.70593	-2.1919	0.0283868	0.569173
Acot10	4.09952	2.88115	1.31451	2.1918	0.0283938	0.569173
Gm20775	133.812	-1.95252	0.891412	-2.19037	0.0284974	0.569173
Gm20186	8.25371	4.30753	1.9677	2.18912	0.0285882	0.569173
Gm20492	8.83851	-5.81936	2.65431	-2.19242	0.0283493	0.569173
AY074887	5.55862	-2.86552	1.30887	-2.1893	0.0285747	0.569173
Gm35031	1.90214	-5.47541	2.50177	-2.18861	0.0286249	0.569173
Ptpdc1	400.398	-3.92547	1.79508	-2.18679	0.028758	0.570426
Sting1	57.6326	6.08577	2.78283	2.1869	0.0287498	0.570426
Evx2	94.6101	6.33494	2.90112	2.18361	0.0289906	0.571033
Polk	138.072	3.92126	1.79592	2.18342	0.0290046	0.571033
Acp6	103.51	-5.13195	2.35029	-2.18354	0.0289963	0.571033
Acta1	45.4239	3.27068	1.49824	2.18302	0.0290344	0.571033
Klhdc10	753.191	-2.08126	0.953037	-2.18382	0.0289755	0.571033
Ap4b1	19.3537	3.94052	1.80308	2.18544	0.0288565	0.571033
H2ac14	2.70134	-4.30188	1.96906	-2.18473	0.0289084	0.571033
Snx18	10.5567	4.26023	1.95317	2.18119	0.0291692	0.5723
5730507A11Rik	43.7546	5.9581	2.73118	2.18151	0.0291456	0.5723
Dnajb12	74.1977	3.46959	1.59198	2.17942	0.0293008	0.57419
Gm42576	168.565	-6.34917	2.91721	-2.17646	0.0295212	0.574703
Tmem267	12.1125	4.57223	2.09994	2.17732	0.0294568	0.574703
BC025920	26.0134	6.43632	2.95687	2.17673	0.0295005	0.574703
Gm3888	9.96054	6.55176	3.01094	2.17599	0.0295562	0.574703
Rbmx	916.298	-2.08619	0.958712	-2.17603	0.029553	0.574703
Parp4	4.32552	-6.45232	2.96557	-2.17575	0.0295743	0.574703
Gm11510	5.09232	6.53438	3.00204	2.17665	0.029507	0.574703
Plekha5	932.694	-2.13341	0.981144	-2.17441	0.0296742	0.575956
Hcn4	59.111	5.34609	2.46005	2.17316	0.0297681	0.57709
Tspyl5	145.994	3.37603	1.5552	2.1708	0.029946	0.579158
Pcyt1b	48.0539	5.49351	2.53015	2.17122	0.0299149	0.579158
Adamts20	52.7578	2.48996	1.14859	2.16784	0.0301707	0.58281
Gm49450	51.353	1.43269	0.661155	2.16696	0.0302382	0.583421
Alkbh7	142.299	3.46399	1.60013	2.16481	0.0304022	0.585891
Ier5	15.2431	6.50596	3.00816	2.16277	0.0305591	0.586308
Fn3k	57.3383	5.18047	2.39597	2.16216	0.0306062	0.586308
Ulk4	7.81835	2.79338	1.29274	2.16082	0.0307093	0.586308
Gm49037	21.102	-5.9785	2.76455	-2.16256	0.0305751	0.586308
Itga8	9.65121	6.50791	3.01101	2.16137	0.0306667	0.586308
Gm37606	3.98076	4.28501	1.9818	2.16218	0.0306045	0.586308
Gm11517	3.83684	-1.46107	0.675474	-2.16302	0.0305395	0.586308
Ppp2ca	2539	0.91943	0.425508	2.16078	0.0307122	0.586308
Gm37725	12.8665	6.50146	3.01043	2.15964	0.0308004	0.587302
Gm4275	9.60153	6.4974	3.01103	2.15787	0.0309379	0.589233
Mipep	117.512	-4.58854	2.12724	-2.15704	0.0310026	0.589301
Mrc2	1.81558	-3.39223	1.57274	-2.15689	0.0310139	0.589301
Fpgs	73.6138	4.10992	1.90719	2.15497	0.0311643	0.590778
Zc3hav1l	33.9855	-6.36352	2.95283	-2.15506	0.0311573	0.590778
Mctp1	63.4701	4.58288	2.1272	2.15442	0.0312072	0.590903
Nanos1	4.45459	4.97012	2.30779	2.15363	0.0312694	0.591392
Dnah12	5.0578	-3.43272	1.59435	-2.15306	0.031314	0.591547
Tiam2	23.4257	5.17897	2.40796	2.15077	0.0314942	0.592886
Gm17322	9.45607	6.47852	3.01106	2.15158	0.0314307	0.592886
Ccnt2	1180.3	-1.76501	0.820616	-2.15084	0.0314887	0.592886
Calb2	128.563	5.50588	2.56055	2.15027	0.0315335	0.59294
Abcb9	138.888	4.18497	1.94872	2.14755	0.0317496	0.593744
Gsap	67.0933	5.48663	2.55394	2.1483	0.0316899	0.593744
Atp11a	61.2455	3.72362	1.73382	2.14764	0.0317426	0.593744
Zfp775	7.42017	6.46922	3.01173	2.14801	0.031713	0.593744
Afmid	14.9894	6.2392	2.90565	2.14727	0.0317722	0.593744
Gm43048	4.98652	-4.8193	2.2447	-2.14697	0.0317953	0.593744
Eif3j1	542.96	2.63441	1.22992	2.14194	0.0321985	0.596204
Ankfn1	22.0881	-6.36205	2.97023	-2.14194	0.0321985	0.596204
Eif4ebp1	70.2804	-4.81775	2.24859	-2.14256	0.0321482	0.596204
Gemin2	12.7094	4.25311	1.98594	2.14161	0.032225	0.596204
Dcdc5	49.1838	-6.29687	2.93784	-2.14337	0.0320836	0.596204
Mkln1os	6.14214	5.85736	2.73263	2.14349	0.0320737	0.596204
Ccdc125	5.16114	5.17487	2.41413	2.14358	0.0320667	0.596204
CT010467.2	346.778	-1.89948	0.887105	-2.14121	0.032257	0.596204
Iqch	3.41885	-6.37098	2.9721	-2.1436	0.0320652	0.596204
Zfp454	82.0082	6.28452	2.93787	2.13914	0.0324243	0.598616
Lhx1	358.532	3.21422	1.50293	2.13864	0.0324652	0.598692
Rrm2	141.409	-6.23739	2.91816	-2.13744	0.0325623	0.599179
Zfp30	59.2368	5.27604	2.46948	2.1365	0.032639	0.599179
Trpc5	9.16567	6.4333	3.01113	2.13651	0.0326383	0.599179
A730060N03Rik	2.62851	4.18574	1.95853	2.13719	0.0325826	0.599179
Doc2b	3.14788	4.25495	1.99437	2.13349	0.0328849	0.603013
AA388235	3.04407	-6.3901	2.99885	-2.13085	0.0331019	0.606308
1810014B01Rik	22.647	5.75409	2.70592	2.12648	0.0334634	0.612241
Ripk1	41.8898	5.78962	2.72453	2.125	0.033587	0.613811
Gm8050	38.5267	2.23033	1.0507	2.1227	0.0337787	0.616623
Fbxo4	19.6953	5.02009	2.3694	2.11871	0.0341146	0.621789
Gm48620	2.95029	-2.67352	1.26202	-2.11844	0.0341382	0.621789
Fras1	6.46754	-5.05849	2.39067	-2.11593	0.0343507	0.623366
Gm43692	4.68611	-5.88859	2.7834	-2.11561	0.0343781	0.623366
Tssk6	10.6135	5.09675	2.4087	2.11597	0.034347	0.623366
Ogg1	3.98719	-5.30018	2.50376	-2.11689	0.0342691	0.623366
Gm36936	13.6046	-3.39156	1.6036	-2.11497	0.0344325	0.623659
Apip	395.819	-3.36801	1.59328	-2.11388	0.0345254	0.624275
Gprin3	50.3076	4.33596	2.05757	2.10733	0.0350894	0.624275
Bcl2l11	10.264	5.36323	2.54711	2.10562	0.0352376	0.624275
Gm44680	64.3675	5.94899	2.8236	2.10688	0.0351277	0.624275
Arhgap45	6.45091	6.3369	3.01219	2.10375	0.0354002	0.624275
Tpk1	12.0139	5.66523	2.68981	2.10618	0.0351886	0.624275
Crybg3	36.4447	4.3933	2.08708	2.105	0.0352917	0.624275
Gm26789	99.4008	-4.72583	2.24501	-2.10504	0.0352876	0.624275
Gm26937	51.375	6.2397	2.95398	2.11231	0.0346602	0.624275
Zfp652os	25.2446	5.02048	2.3846	2.10537	0.0352588	0.624275
Garem2	6.47226	6.34273	3.01218	2.1057	0.0352305	0.624275
Gm44846	8.66574	6.35439	3.01127	2.1102	0.0348408	0.624275
Ank1	66.6864	2.7462	1.30273	2.10803	0.0350281	0.624275
1500035N22Rik	6.44956	6.33668	3.01219	2.10368	0.0354065	0.624275
Gm37052	8.54701	6.33462	3.01131	2.10361	0.0354123	0.624275
Cyb5rl	6.76896	6.33565	3.01202	2.10345	0.0354261	0.624275
A930006K02Rik	8.69478	6.35715	3.01127	2.11112	0.0347618	0.624275
Itgb3	8.61676	6.34073	3.0113	2.10565	0.035235	0.624275
Insyn1	2.59601	3.57175	1.69123	2.11193	0.0346926	0.624275
Poglut3	13.007	-5.02806	2.38824	-2.10534	0.035262	0.624275
Tpm3-rs7	531.081	-1.93842	0.920794	-2.10516	0.0352771	0.624275
Gm20778	3.66449	-4.49155	2.13386	-2.10489	0.0353006	0.624275
Gm13204	4.02994	-6.34486	3.016	-2.10374	0.0354015	0.624275
Phkg1	1.42988	-3.73823	1.76987	-2.11215	0.0346736	0.624275
Hnrnpm	766.975	-1.02423	0.486766	-2.10415	0.0353654	0.624275
Lhx4	7.80151	6.3319	3.01158	2.10251	0.0355083	0.624624
Gm5503	9.65518	2.72458	1.29597	2.10235	0.0355228	0.624624
Usp45	134.097	5.09711	2.42574	2.10126	0.0356183	0.624952
Sik1	125.601	-2.73476	1.30124	-2.10166	0.035583	0.624952
9930104L06Rik	240.615	-4.15649	1.98063	-2.09857	0.0358551	0.626822
Adam9	97.6332	-4.05496	1.9329	-2.09786	0.0359175	0.626822
Ahdc1	36.0403	2.74125	1.30567	2.09951	0.0357722	0.626822
Gm13197	6.60877	-6.38042	3.04138	-2.09787	0.0359163	0.626822
Gm11689	1.09022	4.02335	1.91723	2.09852	0.0358595	0.626822
C9orf72	306.998	2.84807	1.35854	2.09642	0.0360451	0.628328
Gm42588	33.4063	-6.17993	2.94842	-2.09601	0.0360811	0.628328
Rad9a	35.4466	6.22842	2.97368	2.09452	0.0362139	0.628622
Gm44231	2.41779	-3.91692	1.86989	-2.09473	0.0361951	0.628622
Gm9115	4.30062	-2.73753	1.30654	-2.09526	0.036148	0.628622
Kcnip4	893.443	-3.753	1.79426	-2.09166	0.0364685	0.630949
Repin1	91.4128	2.98424	1.42699	2.09128	0.0365031	0.630949
Gm22317	5.1796	-3.44076	1.64513	-2.09148	0.0364852	0.630949
Cpsf6	1606.38	-1.27439	0.609325	-2.09149	0.0364845	0.630949
Sox5	14.0121	4.41363	2.11103	2.09074	0.0365511	0.631108
Sgk3	30.967	5.69181	2.72659	2.08752	0.0368415	0.632349
Pcdh10	667.813	2.28359	1.09357	2.08819	0.036781	0.632349
Mlxipl	8.40954	6.28581	3.01138	2.08735	0.0368562	0.632349
R3hdm4	433.688	1.96993	0.943627	2.08761	0.0368326	0.632349
Rsrp1	6450.53	-1.31691	0.630455	-2.08883	0.0367229	0.632349
Gm5175	2.16696	-2.36232	1.13091	-2.08886	0.0367205	0.632349
Gm42614	109.734	-6.0933	2.91986	-2.08685	0.0369018	0.632464
Frs2	257.215	-2.50932	1.20277	-2.08628	0.0369537	0.632686
Kcnab1	69.3534	4.42327	2.12062	2.08584	0.0369934	0.6327
Rpl31-ps12	86.6291	-1.56143	0.749083	-2.08445	0.037119	0.634181
Gm37124	8.5818	5.91662	2.84028	2.08311	0.037241	0.635123
Slc25a32	16.9846	6.20878	2.98071	2.08299	0.0372522	0.635123
Fstl4	8.1731	6.26775	3.01143	2.08132	0.0374046	0.637053
Xaf1	2.03177	3.27876	1.57621	2.08016	0.0375111	0.6382
Tepsin	27.8382	5.73336	2.75813	2.07871	0.037644	0.639324
Pcgf2	104.166	-2.95568	1.42197	-2.07858	0.0376558	0.639324
Fam163b	39.161	6.15953	2.96492	2.07747	0.0377584	0.640396
Rasgef1b	126.102	2.8226	1.36	2.07545	0.0379452	0.641505
Rsph1	24.0361	6.10509	2.94111	2.07578	0.0379143	0.641505
4933413L06Rik	51.8165	4.30841	2.07659	2.07475	0.0380095	0.641505
Hyal3	8.08615	6.2523	3.01146	2.07617	0.0378784	0.641505
Agbl4	10.8164	-5.05862	2.43833	-2.07463	0.038021	0.641505
Aebp2	387.113	-2.3854	1.15152	-2.07153	0.0383096	0.645705
Trim30a	3.69191	-6.19738	2.99304	-2.0706	0.0383965	0.646499
Lamtor3	742.483	2.37014	1.14673	2.06687	0.0387464	0.648364
Arhgef17	171.27	3.29506	1.59297	2.0685	0.0385931	0.648364
Klhl3	277.887	-2.76677	1.33834	-2.06732	0.0387042	0.648364
Slitrk2	34.9936	3.00419	1.45334	2.06709	0.0387259	0.648364
Gm14502	5.98266	-6.25268	3.02233	-2.06883	0.0385625	0.648364
Gm10601	2.49543	-4.91801	2.37892	-2.06733	0.0387035	0.648364
Ing4	21.6961	6.19709	2.99932	2.06617	0.0388128	0.648808
Traip	8.4691	4.65133	2.25215	2.06529	0.038896	0.649532
Gm14302	7.83647	-6.29084	3.04735	-2.06436	0.0389834	0.64968
Gm8730	409.506	-1.57948	0.765122	-2.06435	0.0389848	0.64968
Zfp369	23.8343	4.85603	2.35342	2.06339	0.0390756	0.649713
Gm15892	256.514	-3.28921	1.59466	-2.06264	0.0391466	0.649713
Zfp968-ps	64.9729	3.26255	1.58165	2.06274	0.0391369	0.649713
6720489N17Rik	1.22308	-4.24364	2.05704	-2.06298	0.0391144	0.649713
Resf1	171.582	-3.83389	1.85911	-2.06222	0.0391871	0.649722
Marchf3	21.2768	5.27347	2.55872	2.06098	0.0393049	0.651012
Czib	965.874	-1.16616	0.566337	-2.05913	0.0394822	0.653284
Pigt	143.405	2.66136	1.29282	2.05856	0.0395363	0.653514
3110053B16Rik	44.0672	4.20214	2.04326	2.05659	0.0397259	0.65399
Vat1l	107.963	-2.99769	1.45693	-2.05754	0.0396346	0.65399
AC159819.1	52.8795	-2.35461	1.14455	-2.05723	0.039664	0.65399
1110017D15Rik	24.7033	-5.33857	2.59547	-2.05688	0.039698	0.65399
Gm25224	7.74335	6.18976	3.01158	2.05532	0.0398484	0.655344
Spred2	57.4363	2.80311	1.36449	2.05432	0.0399444	0.656258
Clasp2	1096.72	1.66583	0.811618	2.05248	0.0401231	0.658529
Adap2os	21.9532	4.83719	2.35912	2.05042	0.0403232	0.66048
Cntnap3	7.68664	6.17533	3.01161	2.05051	0.0403151	0.66048
Gm19744	82.7177	-5.98354	2.92257	-2.04736	0.0406229	0.66472
Gm38120	19.1451	-5.26866	2.57539	-2.04578	0.0407784	0.666594
Plce1	13.9888	6.14574	3.00644	2.04419	0.0409348	0.668478
Gm10791	64.6761	-4.9816	2.43951	-2.04205	0.0411467	0.671265
Fam20b	226.079	3.86957	1.89939	2.03727	0.0416235	0.672968
Pfkfb2	301.789	-3.17611	1.5584	-2.03806	0.041544	0.672968
Mag	32.8881	5.60274	2.75004	2.03733	0.0416166	0.672968
Dnaaf5	28.4579	-4.58107	2.24681	-2.03892	0.0414581	0.672968
Il4ra	47.1543	-5.97824	2.93322	-2.03811	0.0415387	0.672968
Hlcs	19.4775	-3.55702	1.74516	-2.03822	0.041528	0.672968
AC149090.1	4893.89	-1.6964	0.831928	-2.03912	0.0414383	0.672968
Wnk1	1137.25	-1.65919	0.814173	-2.03788	0.0415617	0.672968
Mab21l2	1346.63	1.55604	0.763506	2.03803	0.0415474	0.672968
Aaas	94.4489	5.10437	2.50647	2.03648	0.0417025	0.673577
Gm45435	83.4713	-5.75446	2.82879	-2.03425	0.0419265	0.675638
Tti2	5.37294	3.91213	1.92345	2.03391	0.0419608	0.675638
Slc25a42	7.05638	3.14382	1.54597	2.03356	0.0419963	0.675638
Pecam1	4.22692	-1.52044	0.747545	-2.03391	0.0419611	0.675638
Degs2	4.44378	4.94648	2.43352	2.03264	0.0420887	0.676455
Tbc1d4	14.5917	5.30779	2.61357	2.03086	0.0422689	0.677401
Hebp2	9.06002	6.11519	3.01118	2.03083	0.0422725	0.677401
Cenpf	7.13845	-4.62103	2.27511	-2.03112	0.0422427	0.677401
Tgfa	56.4826	5.62041	2.76896	2.0298	0.0423773	0.678412
Pclaf	86.0948	-4.08074	2.01197	-2.02824	0.0425361	0.67895
Plekha2	15.1598	5.99785	2.95633	2.02882	0.0424768	0.67895
Rtn4	789.475	-1.23363	0.608196	-2.02834	0.0425256	0.67895
Sec14l2	34.5077	-4.90999	2.42149	-2.02767	0.0425937	0.679203
Ccar1	1045.49	-1.81895	0.897626	-2.0264	0.0427238	0.68061
Gm42688	4.28506	5.33563	2.63431	2.02544	0.0428221	0.681173
Gm6440	2.74411	-1.81973	0.898524	-2.02524	0.0428429	0.681173
Camk2n1	710.807	-1.774	0.876233	-2.02458	0.0429105	0.681582
Nr1d1	93.0273	-5.77638	2.85617	-2.02242	0.0431329	0.684446
Notch2	12.4814	-4.88727	2.41793	-2.02126	0.0432527	0.685677
Ptpn12	394.312	-3.00054	1.48567	-2.01966	0.0434191	0.685923
Fam189a1	106.116	5.72192	2.8364	2.01732	0.0436624	0.685923
Grid2	520.486	-2.73009	1.35358	-2.01694	0.0437019	0.685923
Cenpv	146.376	-2.46574	1.22244	-2.01707	0.0436886	0.685923
Gm42943	54.1024	4.74263	2.35111	2.01719	0.0436759	0.685923
Tmtc1	10.6618	6.06921	3.00955	2.01665	0.0437321	0.685923
P3h1	2.35524	3.39843	1.685	2.01686	0.0437097	0.685923
Gm10340	52.0932	2.03994	1.00957	2.0206	0.0433208	0.685923
Tkt	418.691	1.01113	0.501308	2.01697	0.0436981	0.685923
Slc25a1	898.934	-1.05791	0.524428	-2.01726	0.0436682	0.685923
Bsg	3985.71	-0.659739	0.326713	-2.01932	0.0434539	0.685923
Clba1	9.65733	4.3798	2.17277	2.01577	0.0438237	0.686697
Gm15075	7.1396	6.06831	3.01184	2.01482	0.0439239	0.687606
Pygm	14.1492	4.64798	2.30788	2.01396	0.0440135	0.688346
Afap1	578.479	-2.06798	1.02745	-2.01273	0.0441425	0.6897
Hmgxb3	212.531	-3.90345	1.94063	-2.01143	0.0442799	0.690075
Rapgef4os2	34.3706	5.96442	2.96484	2.01171	0.0442501	0.690075
Mylk	5.10345	-6.01381	2.9912	-2.0105	0.0443786	0.690075
P2ry6	37.4413	-5.90764	2.93822	-2.01062	0.044366	0.690075
Prdx2-ps1	40.0818	0.953969	0.474432	2.01076	0.044351	0.690075
Gm50094	10.0829	4.69265	2.33539	2.00937	0.0444984	0.690803
Gm3173	17.1882	2.13365	1.06191	2.00925	0.0445104	0.690803
Sh3bgr	112.395	4.71281	2.34981	2.00562	0.0448973	0.693508
Ttc32	52.2119	-5.87602	2.92935	-2.00591	0.0448659	0.693508
B4galt1	46.323	-3.57827	1.78328	-2.00656	0.0447965	0.693508
A730011C13Rik	30.8505	-5.41759	2.70122	-2.00561	0.0448979	0.693508
Lrrc19	7.01651	6.0431	3.0119	2.00641	0.0448124	0.693508
Tspyl3	110.644	3.76618	1.87863	2.00475	0.0449901	0.693595
Syt4	3116.24	-1.47393	0.735362	-2.00436	0.0450314	0.693595
Gm15893	1.82078	-4.33186	2.16061	-2.00492	0.0449711	0.693595
BC046401	6.74282	6.03096	3.01205	2.00228	0.0452547	0.695804
Emg1	818.904	-0.955393	0.477165	-2.00223	0.0452604	0.695804
Gm7114	2.742	2.60997	1.3039	2.00166	0.0453213	0.696082
Selplg	13.1439	3.37006	1.6866	1.99813	0.0457024	0.69713
Mcm3	77.2924	-5.05595	2.53054	-1.99798	0.0457191	0.69713
Acap2	305.667	2.36694	1.18452	1.99823	0.0456912	0.69713
Gm37011	56.8418	-5.49269	2.74812	-1.99871	0.0456397	0.69713
1700123J17Rik	6.89341	6.01745	3.01195	1.99785	0.0457324	0.69713
Gm19710	6.89341	6.01745	3.01195	1.99785	0.0457324	0.69713
Gm11572	17.9934	-1.8733	0.937167	-1.99889	0.0456201	0.69713
Anapc5	2844.7	-0.817479	0.408803	-1.99969	0.0455337	0.69713
Gm3278	38.3354	4.31115	2.15947	1.99639	0.0458914	0.698421
4930414N06Rik	6.83761	6.01274	3.01197	1.99628	0.045903	0.698421
Zfp260	246.443	-2.53936	1.27243	-1.99567	0.0459695	0.698779
Cpne8	5.22393	-4.54843	2.28018	-1.99477	0.0460681	0.699625
Ctns	6.83109	6.00453	3.01198	1.99355	0.0462016	0.700345
Gm47135	6.80387	6.00463	3.01198	1.99358	0.0461981	0.700345
Skida1	4.3162	4.25005	2.1329	1.99261	0.0463039	0.700589
Gm38973	8.01634	-1.33467	0.669684	-1.99299	0.0462629	0.700589
Gm7993	69.3463	-2.85393	1.43312	-1.99141	0.0464364	0.701288
Entpd7	44.3485	-2.7795	1.3956	-1.99162	0.0464124	0.701288
Ptgr1	26.0949	5.3991	2.71324	1.98991	0.046601	0.703121
Spg7	367.765	-2.69682	1.35708	-1.98723	0.0468975	0.704242
Rrm2b	238.953	-4.79935	2.41741	-1.98533	0.0471083	0.704242
Smim17	3.36718	3.56607	1.79354	1.98829	0.0467801	0.704242
Sptbn2	292.963	-2.18942	1.10161	-1.98748	0.046869	0.704242
Gm8738	34.8352	3.16758	1.59504	1.9859	0.0470449	0.704242
Gm48837	3.54052	4.63073	2.33041	1.98709	0.0469128	0.704242
Gm6997	28.1701	-3.00141	1.51143	-1.98582	0.0470536	0.704242
Pth1r	23.1556	-3.97373	2.00089	-1.98598	0.0470358	0.704242
Fosl2	7.01331	3.88183	1.95525	1.98534	0.0471071	0.704242
Actr10	1864.63	-1.14091	0.574624	-1.98549	0.0470904	0.704242
Vsir	52.799	4.61413	2.32466	1.98486	0.0471599	0.704367
Baz1a	173.881	-4.95407	2.49787	-1.98332	0.0473319	0.705613
Rnf31	294.253	-4.27025	2.15497	-1.98158	0.0475262	0.705613
Ankrd50	72.8301	4.08846	2.06673	1.97823	0.0479031	0.705613
Ttc39a	81.644	5.73168	2.89495	1.97989	0.047716	0.705613
Milr1	9.11002	5.86125	2.95683	1.98227	0.0474485	0.705613
Gm38198	6.60741	5.96054	3.01209	1.97887	0.0478301	0.705613
Gm37051	6.58436	5.9583	3.01209	1.97813	0.0479144	0.705613
Agrn	784.529	-1.96261	0.992452	-1.97754	0.0479808	0.705613
Tmem250-ps	68.1705	-2.64396	1.3366	-1.97812	0.0479154	0.705613
A830011K09Rik	6.65884	5.97221	3.01206	1.98277	0.0473936	0.705613
Cnih3	6.58655	5.95756	3.01209	1.97788	0.0479421	0.705613
A930019D19Rik	6.58436	5.9583	3.01209	1.97813	0.0479144	0.705613
Gm13622	26.4368	2.21967	1.12132	1.97952	0.0477578	0.705613
Ypel2	3.23071	3.67361	1.8555	1.97984	0.047721	0.705613
Chn1os1	6.64722	5.96473	3.01208	1.98027	0.0476731	0.705613
Zfpm2	2.45425	-4.375	2.20775	-1.98166	0.0475175	0.705613
Gm13921	7.22802	-1.18693	0.599009	-1.98148	0.0475372	0.705613
Gm13651	3.35541	-2.91605	1.47498	-1.97701	0.0480401	0.705847
Casp7	17.2022	3.29359	1.6668	1.97599	0.0481555	0.706334
Apba2	283.321	1.60262	0.811061	1.97595	0.0481601	0.706334
Dusp5	8.07055	4.95798	2.51147	1.97413	0.0483669	0.708727
AW554918	148.038	-3.25961	1.65254	-1.97248	0.0485545	0.708921
Gm45830	5.99863	5.40148	2.73805	1.97275	0.0485242	0.708921
Gm38146	6.50351	5.94155	3.01213	1.97254	0.0485479	0.708921
Faap100	215.284	1.23933	0.627971	1.97355	0.0484326	0.708921
Plekha8	7.95967	5.64188	2.86598	1.96857	0.0490024	0.713539
Ncapg	8.66123	5.92826	3.0113	1.96868	0.0489904	0.713539
Tstd2	6.46073	5.93065	3.01216	1.9689	0.0489641	0.713539
G530011O06Rik	197.082	3.53038	1.79434	1.96752	0.0491239	0.714669
Rhox8	1.57369	-3.89905	1.98215	-1.96708	0.0491735	0.714752
Gm3005	52.1926	2.08604	1.06159	1.96502	0.0494125	0.717584
Eif3j2	281.772	2.3727	1.20821	1.96382	0.0495511	0.717863
Nid2	2.40879	-4.2196	2.14808	-1.96436	0.0494888	0.717863
Cep128	1.68278	-2.04374	1.04076	-1.96371	0.0495641	0.717863
Znrf2	227.602	-3.38493	1.72687	-1.96015	0.0499779	0.720781
Epg5	53.6668	4.11675	2.09918	1.96112	0.0498648	0.720781
Mtr	7.75777	4.67104	2.38366	1.9596	0.0500421	0.720781
Stat5a	3.78287	-5.58094	2.84849	-1.95926	0.050082	0.720781
2610042L04Rik	30.3714	1.59121	0.812217	1.95909	0.0501023	0.720781
Gm16026	2.88933	-3.36552	1.71758	-1.95945	0.0500598	0.720781
Rpl29-ps2	30.4508	-1.19558	0.609619	-1.96119	0.0498572	0.720781
Gm49272	1.24251	-3.44441	1.7583	-1.95894	0.0501201	0.720781
Ube2s	143.781	-2.86045	1.46056	-1.95846	0.0501761	0.720949
Foxj2	35.773	2.77402	1.4173	1.95725	0.0503179	0.722349
Gm42517	36.475	4.25531	2.17584	1.95571	0.0504998	0.72432
Zfp760	12.2383	5.87598	3.0061	1.95468	0.0506204	0.725411
Stx1b	755.849	1.902	0.973463	1.95385	0.0507193	0.725653
Mlst8	49.9114	-5.4407	2.7847	-1.95379	0.0507265	0.725653
Tns2	105.278	-5.6925	2.91752	-1.95115	0.0510397	0.72949
Cldn34c3	2.87924	-5.81521	2.98124	-1.9506	0.0511043	0.729773
Gm10327	2.08694	1.72292	0.883603	1.94988	0.0511903	0.73036
Zfp14	163.063	-4.24225	2.17717	-1.94852	0.0513533	0.731402
Erlin1	112.149	-2.77352	1.42314	-1.94887	0.0513105	0.731402
Fads1	836.477	-1.22665	0.629662	-1.94811	0.0514013	0.731446
5930420M18Rik	10.5711	5.24917	2.6961	1.94695	0.0515408	0.73279
Ccdc141	6.29185	-5.27883	2.7127	-1.94597	0.0516587	0.733825
Gm8281	68.3094	1.87657	0.964574	1.94549	0.0517159	0.733996
Selenon	47.1486	-5.69647	2.92901	-1.94485	0.0517935	0.734181
Gm6402	40.4845	-1.55888	0.801634	-1.94463	0.0518192	0.734181
Akap1	19.7024	4.45786	2.29528	1.94218	0.052115	0.735808
Grb14	74.2513	5.69186	2.93018	1.94249	0.0520773	0.735808
Socs1	5.76183	5.34121	2.75002	1.94225	0.0521071	0.735808
Ebf1	5.8245	-2.03401	1.04708	-1.94256	0.0520696	0.735808
Gm4968	1.0608	-3.54919	1.82796	-1.94162	0.0521833	0.736134
Hacd1	322.648	2.29473	1.18242	1.94071	0.0522934	0.737046
Gm47542	7.38195	-2.05514	1.05923	-1.94022	0.0523525	0.737241
Mindy2	426.087	-2.24174	1.1559	-1.93939	0.052454	0.737393
Acat2	1415.01	1.69112	0.871828	1.93975	0.0524106	0.737393
Zbed4	31.2779	4.29736	2.21799	1.9375	0.0526838	0.737528
Epha10	453.952	-2.54125	1.31154	-1.93761	0.0526709	0.737528
Prrt1	10.357	5.63754	2.90977	1.93745	0.0526903	0.737528
Cpsf7	205.236	-2.15304	1.1109	-1.93811	0.0526102	0.737528
Gm8199	1.69778	-2.72881	1.40784	-1.9383	0.0525867	0.737528
Slc7a11	215.401	1.49607	0.772371	1.93699	0.0527471	0.737688
Slain2	99.2174	3.44156	1.77799	1.93565	0.052911	0.737994
Rmdn1	252.968	-2.78716	1.44015	-1.93532	0.0529504	0.737994
Gk5	14.6985	-3.24028	1.67414	-1.93549	0.0529305	0.737994
Tcaim	14.3265	-4.95122	2.55691	-1.93641	0.0528178	0.737994
Gm44742	74.8954	3.82807	1.98042	1.93296	0.0532409	0.740772
Gm8108	84.0278	1.96177	1.01474	1.93328	0.0532014	0.740772
A830005F24Rik	5.97586	5.82077	3.01243	1.93225	0.0533291	0.741365
Ezh1	273.984	2.58242	1.33711	1.93134	0.0534409	0.742114
Gm47572	10.9475	4.89655	2.53566	1.93107	0.0534742	0.742114
Ofd1	9.70578	4.37591	2.26692	1.93033	0.0535655	0.742115
Tgfb1	2.78038	-4.25687	2.20525	-1.93034	0.0535653	0.742115
Gm7434	10.5638	-1.30449	0.676344	-1.92873	0.0537642	0.744234
Hmox1	29.545	5.17729	2.68955	1.92497	0.0542335	0.745118
Chst15	89.1813	-4.08906	2.12501	-1.92426	0.0543224	0.745118
Zfp952	5.30739	3.63724	1.88699	1.92753	0.0539132	0.745118
Zfp128	5.87778	5.79684	3.0125	1.92426	0.0543215	0.745118
Gm49266	4.29293	-5.76069	2.99208	-1.92531	0.0541901	0.745118
Gm45820	7.99825	5.33878	2.77137	1.9264	0.0540539	0.745118
Tead2	10.0165	5.39567	2.79939	1.92745	0.0539242	0.745118
Hdx	0.997033	-2.8305	1.47102	-1.92418	0.054332	0.745118
A730017L22Rik	83.5094	-2.18648	1.13517	-1.92613	0.0540887	0.745118
Olfr1124	2.01517	-2.54339	1.3217	-1.92434	0.0543124	0.745118
Gm12359	1.2702	-4.84615	2.51831	-1.92437	0.0543087	0.745118
Ildr2	112.54	4.23669	2.20248	1.9236	0.0544045	0.745484
Fam57a	24.9929	5.71879	2.97395	1.92296	0.0544853	0.745962
Gm37895	7.81909	5.78814	3.01156	1.92197	0.0546091	0.747029
Usp6nl	127.754	-3.1061	1.6174	-1.92042	0.0548043	0.749069
Phlpp2	261.276	-3.06333	1.59742	-1.91767	0.055153	0.749421
Platr25	122.568	4.61655	2.40997	1.91561	0.0554153	0.749421
Rnf150	179.62	2.94204	1.53638	1.91491	0.0555038	0.749421
Lmln	67.665	-3.77675	1.97345	-1.91378	0.0556481	0.749421
Pdgfra	14.198	5.18686	2.70839	1.9151	0.0554793	0.749421
Exoc8	34.4548	3.15142	1.64282	1.91829	0.0550737	0.749421
Scrn3	7.92593	4.5516	2.37481	1.91662	0.0552868	0.749421
Cd34	3.47673	3.49371	1.82564	1.91369	0.0556597	0.749421
Palm3	16.819	5.74494	2.99713	1.91681	0.0552617	0.749421
Afg3l1	161.335	-2.20615	1.1499	-1.91856	0.0550401	0.749421
2610021A01Rik	10.7654	5.76244	3.00694	1.91638	0.0553167	0.749421
9030407P20Rik	5.82551	5.77839	3.01255	1.91811	0.055097	0.749421
Hgh1	9.19539	5.76931	3.00916	1.91725	0.0552058	0.749421
Gm44907	5.76132	5.76569	3.01258	1.91387	0.0556367	0.749421
Rbbp8	4.86091	3.6466	1.90544	1.91378	0.0556482	0.749421
Gm13337	8.0639	-2.13572	1.11623	-1.91333	0.0557055	0.749421
Rpl7-ps7	138.644	-1.27171	0.66241	-1.91983	0.0548799	0.749421
Rps11-ps1	308.443	-1.12924	0.589898	-1.91429	0.0555831	0.749421
Gm15046	1.99827	-4.79158	2.49959	-1.91694	0.0552449	0.749421
Gm43483	7.66284	5.75876	3.01162	1.91218	0.0558532	0.749765
Fbxl22	41.4141	-5.60318	2.93045	-1.91205	0.0558694	0.749765
Tomm6	5.77901	5.76234	3.01259	1.91275	0.0557795	0.749765
Gm45264	146.33	-5.56723	2.91437	-1.91027	0.0560984	0.751324
Rfxank	9.31222	5.64526	2.95538	1.91017	0.0561119	0.751324
Gm45844	5.71657	5.7543	3.01261	1.91007	0.0561241	0.751324
Nr2c2	248.095	-2.83407	1.4854	-1.90795	0.0563979	0.751378
Fam189a2	112.985	-4.53371	2.37417	-1.9096	0.0561843	0.751378
Wasf1	475.944	2.41136	1.26346	1.90853	0.0563224	0.751378
C920006O11Rik	5.6905	5.75021	3.01262	1.90871	0.0563001	0.751378
Gca	5.693	5.75087	3.01262	1.90893	0.0562715	0.751378
Fbxl12os	5.69093	5.74777	3.01263	1.90789	0.0564054	0.751378
Snord87	6.12188	-5.70224	2.98999	-1.90711	0.0565064	0.752108
Rasa4	15.6473	3.95627	2.07519	1.90646	0.05659	0.752125
Ubqln4	270.415	-2.00595	1.05223	-1.90639	0.0566001	0.752125
Sntg2	34.5208	4.1529	2.17883	1.90603	0.0566469	0.752132
Cep164	247.644	-2.36912	1.24341	-1.90535	0.0567343	0.752678
Pdzd7	7.56888	5.72919	3.01168	1.90232	0.0571292	0.75678
Snu13	1591.23	-1.09727	0.576823	-1.90226	0.0571365	0.75678
Pkd1	450.983	-2.53835	1.33484	-1.90162	0.057221	0.757281
Ffar1	5.81074	-1.72605	0.90815	-1.90062	0.0573515	0.758392
Eif4ebp2	13.0727	-2.84211	1.49712	-1.89839	0.0576453	0.761025
Gm26682	5.5738	5.72037	3.0127	1.89875	0.0575975	0.761025
Shld2	1.92311	3.74083	1.97089	1.89804	0.0576909	0.761025
Gm2244	24.1071	2.8317	1.49229	1.89755	0.0577558	0.761263
Slc7a3	637.799	-3.9799	2.09845	-1.89659	0.0578815	0.761378
Gm44863	275.157	-3.60042	1.8996	-1.89535	0.0580454	0.761378
Pwwp3b	21.8235	5.22299	2.7545	1.89616	0.0579383	0.761378
Pygl	3.0402	4.85034	2.55868	1.89564	0.0580079	0.761378
Setd1b	255.073	-1.79667	0.947704	-1.89582	0.0579843	0.761378
Rpl29-ps5	4.0704	-2.06454	1.08883	-1.89611	0.0579459	0.761378
mt-Ti	3.91111	3.05863	1.61436	1.89464	0.0581406	0.762011
Plau	6.34378	4.58396	2.42319	1.8917	0.058531	0.766511
Robo1	162.498	2.38394	1.26104	1.89045	0.0586975	0.767988
Mllt6	14.3883	3.88367	2.05469	1.89015	0.0587382	0.767988
Nubpl	97.0211	4.98908	2.64772	1.8843	0.0595249	0.768294
Apobec3	19.5318	4.10669	2.17839	1.8852	0.0594029	0.768294
Ano6	397.002	-2.71233	1.43949	-1.88424	0.0595331	0.768294
Nol8	118.171	3.23197	1.71622	1.8832	0.0596737	0.768294
Avpr1a	12.2292	5.44971	2.89532	1.88224	0.0598028	0.768294
Vcam1	19.7281	2.79596	1.48169	1.887	0.0591597	0.768294
Slc2a13	83.6851	3.60904	1.9162	1.88344	0.0596411	0.768294
Blmh	463.399	2.24994	1.19263	1.88653	0.0592235	0.768294
Bcl3	9.19458	5.68251	3.00844	1.88886	0.0589112	0.768294
Gm6710	238.595	2.15892	1.14611	1.8837	0.0596049	0.768294
2610037D02Rik	5.37828	5.66905	3.01285	1.88162	0.0598872	0.768294
Tpx2	6.2712	-5.64738	2.99041	-1.8885	0.0589594	0.768294
Styk1	5.43454	5.68199	3.01281	1.88594	0.0593029	0.768294
C230086J09Rik	10.149	4.15158	2.20549	1.88239	0.0597837	0.768294
Cda	5.37828	5.66905	3.01285	1.88162	0.0598872	0.768294
Cstf3	791.224	-1.63112	0.865252	-1.88514	0.0594107	0.768294
Mocs3	4.17681	4.87015	2.58658	1.88285	0.0597204	0.768294
Ttll3	24.9669	-5.53828	2.94345	-1.88156	0.0598952	0.768294
Rab5a	764.667	1.3451	0.712013	1.88916	0.0588709	0.768294
Tmem127	696.378	-1.2775	0.678269	-1.88347	0.0596364	0.768294
Wdr1	1828.59	1.0757	0.570623	1.88513	0.059413	0.768294
Gm20139	1.69946	-4.12799	2.18649	-1.88795	0.0590327	0.768294
Pcdhgc5	1.37036	-2.98374	1.58248	-1.88549	0.0593639	0.768294
Pou1f1	1.4172	-2.1865	1.15863	-1.88714	0.0591411	0.768294
Cldn12	11.0949	4.87779	2.59557	1.87928	0.0602068	0.76892
Cast	4.37345	-3.14046	1.67088	-1.87952	0.0601733	0.76892
Gm43843	7.21568	5.66234	3.01183	1.88003	0.0601034	0.76892
Gm10941	5.35994	5.66425	3.01286	1.88002	0.0601054	0.76892
Kif24	3.59424	3.68463	1.95932	1.88056	0.0600313	0.76892
Xrra1	2.93612	4.79369	2.55103	1.87912	0.0602277	0.76892
Tmem198	43.1596	4.02055	2.14039	1.87842	0.0603241	0.769546
Rpl7-ps9	16.6093	-1.29574	0.690087	-1.87765	0.0604293	0.770284
Fbxl21	5.33781	5.65558	3.01289	1.87713	0.0605005	0.770304
Rpl34-ps1	436.178	-1.54228	0.821696	-1.87695	0.0605256	0.770304
Naaa	13.9783	4.237	2.26398	1.87149	0.0612775	0.777784
Map2k5	64.6094	-3.15677	1.68694	-1.87129	0.0613046	0.777784
Cabp1	98.1344	-2.42177	1.29378	-1.87186	0.0612262	0.777784
Anxa11	1.66767	-5.32608	2.84501	-1.87208	0.0611958	0.777784
P2ry13	69.4225	5.47653	2.92855	1.87005	0.0614768	0.779361
Tmem88b	5.24037	5.63165	3.01296	1.86914	0.0616031	0.779841
Gm24693	6.20838	6.00343	3.21195	1.86909	0.0616106	0.779841
Plscr4	4.32966	-5.41319	2.89784	-1.86801	0.0617609	0.781136
Ddx21	479.543	-3.09448	1.65882	-1.86547	0.0621158	0.781259
Igf1r	414.932	-2.84197	1.52238	-1.86679	0.0619303	0.781259
Ifi27	6.95869	5.6137	3.01194	1.86382	0.062347	0.781259
Mms22l	5.20575	5.61572	3.01301	1.86382	0.0623463	0.781259
Micall1	39.5537	3.22336	1.72712	1.86632	0.0619962	0.781259
Gpr75	5.18368	5.61706	3.013	1.86427	0.0622833	0.781259
Iqcb1	597.102	-1.81523	0.973544	-1.86456	0.0622428	0.781259
Gm3375	232.245	1.59524	0.85564	1.86438	0.0622684	0.781259
Htr6	5.21687	5.61885	3.013	1.86487	0.0621997	0.781259
Gm48082	1.07854	-2.92998	1.57059	-1.86554	0.0621062	0.781259
Gpcpd1	915.396	1.18986	0.637585	1.8662	0.0620137	0.781259
1700122C19Rik	2.68352	-1.93954	1.03891	-1.8669	0.0619151	0.781259
Rffl	5.17804	5.61432	3.01301	1.86336	0.062412	0.781472
Gm47022	50.773	4.12765	2.2163	1.86241	0.0625458	0.781943
Cit	1432.06	-1.00625	0.540276	-1.86247	0.0625363	0.781943
Far1	509.864	2.37006	1.27341	1.8612	0.0627161	0.782869
Fam221a	3.12474	-5.30594	2.85051	-1.8614	0.0626878	0.782869
B230118H07Rik	252.927	3.35095	1.80393	1.85759	0.0632279	0.785303
Usp36	212.164	-2.38508	1.28422	-1.85722	0.0632796	0.785303
Gm45341	83.9123	-5.42206	2.91799	-1.85815	0.0631475	0.785303
Gm21846	5.12821	5.59778	3.01306	1.85784	0.0631922	0.785303
Klhdc9	5.12992	5.59454	3.01307	1.85676	0.0633457	0.785303
Gm18956	5.17006	5.60016	3.01305	1.85863	0.0630794	0.785303
Pdxdc1	386.465	-1.9048	1.02575	-1.85699	0.0633131	0.785303
H4c8	2.5612	5.00569	2.6949	1.85747	0.0632442	0.785303
Gm38047	1.02436	-3.18355	1.71337	-1.85806	0.0631603	0.785303
Gm5981	2.61884	1.61783	0.87183	1.85568	0.0634997	0.786613
Gm43915	3.92182	-4.8701	2.62495	-1.85531	0.0635518	0.786659
Gm6203	1.54973	2.20866	1.191	1.85446	0.0636727	0.787557
Cdv3-ps	5.51074	-2.59978	1.40228	-1.85396	0.0637446	0.787847
Slc26a6	52.4566	4.37625	2.36124	1.85337	0.0638296	0.788297
B230354K17Rik	4.16623	4.86108	2.62335	1.853	0.0638819	0.788339
Rps15a-ps1	1.79753	-2.49695	1.34776	-1.85267	0.0639299	0.788339
Rassf7	5.0565	5.58022	3.01312	1.85198	0.064029	0.788963
H2aw	125.383	-3.38402	1.83111	-1.84807	0.0645927	0.790174
Casz1	18.1313	5.51907	2.98648	1.84802	0.0645999	0.790174
Pam	218.384	-3.00548	1.62594	-1.84845	0.0645366	0.790174
Amer3	31.167	5.45611	2.95267	1.84785	0.0646234	0.790174
Coro2a	10.0858	-3.79997	2.05558	-1.84862	0.0645132	0.790174
Kcna1	5.01053	5.56708	3.01316	1.84759	0.0646617	0.790174
Lrp4	2.27676	-2.05893	1.11435	-1.84764	0.064654	0.790174
Mecom	4.86052	4.59011	2.48009	1.85079	0.0642004	0.790174
Npepps	1063.22	-1.07457	0.581443	-1.8481	0.0645873	0.790174
Srsf7	3310	-0.89695	0.485355	-1.84803	0.0645984	0.790174
Tfap2a	2.1956	-1.81157	0.980155	-1.84825	0.0645659	0.790174
Kctd16	96.5251	4.03194	2.18923	1.84172	0.0655163	0.793486
Uhmk1	233.658	-2.8085	1.52329	-1.8437	0.0652268	0.793486
Elf2	76.8095	3.54415	1.92213	1.84386	0.0652028	0.793486
Nxpe4	4.51939	3.30244	1.79468	1.84013	0.0657492	0.793486
Taf15	111.118	2.14294	1.16384	1.84127	0.0655821	0.793486
Nedd4l	437.669	-1.96646	1.06623	-1.84431	0.0651377	0.793486
BC017158	30.1244	5.01966	2.72801	1.84004	0.065762	0.793486
Ankrd37	4.95934	5.55212	3.0132	1.8426	0.065388	0.793486
Snap47	2644.77	1.49827	0.814001	1.84062	0.0656774	0.793486
Calb1	4.9697	5.54877	3.01321	1.84148	0.0655511	0.793486
Gm26614	4.96429	5.54858	3.01321	1.84142	0.0655604	0.793486
Plk4	7.57447	2.48865	1.34935	1.84433	0.0651352	0.793486
Gm7045	4.92836	5.54477	3.01323	1.84014	0.065747	0.793486
Gm18150	6.70495	5.55254	3.01208	1.84342	0.0652671	0.793486
Gm49417	4.97753	5.5505	3.01321	1.84206	0.065467	0.793486
Adgrb1	265.667	-1.80473	0.979521	-1.84246	0.0654076	0.793486
Rps10	39.9905	-1.43947	0.782113	-1.84049	0.0656964	0.793486
Nptx1	392.829	-3.20022	1.74105	-1.8381	0.0660482	0.793575
Itgb5	32.9052	3.90184	2.12478	1.83635	0.0663061	0.793575
Tceanc	108.348	-4.0172	2.18605	-1.83765	0.0661139	0.793575
Adamtsl1	9.74712	-3.27264	1.78026	-1.83829	0.0660199	0.793575
Ttc30a1	39.3595	-4.04191	2.20028	-1.837	0.0662096	0.793575
Pld2	18.1865	-2.49454	1.35751	-1.83759	0.0661229	0.793575
Traf2	12.6209	5.37704	2.92792	1.83647	0.0662884	0.793575
Mir3473d	4.92346	5.53887	3.01324	1.83818	0.0660366	0.793575
Gm15604	2.78304	-1.5193	0.826269	-1.83874	0.0659529	0.793575
Gm35781	3.10695	1.48563	0.808935	1.83653	0.0662791	0.793575
4933417G07Rik	1.27028	-2.00589	1.09065	-1.83918	0.0658892	0.793575
Ccdc77	55.8118	-5.36424	2.92236	-1.83558	0.0664193	0.793762
Tia1	3327.48	-1.31612	0.716985	-1.83563	0.0664126	0.793762
Gm5176	8.80249	-5.51065	3.00427	-1.83427	0.0666134	0.795497
Zfp703	91.3734	-3.99327	2.17874	-1.83284	0.0668269	0.795709
Hic2	4.49125	3.06909	1.67396	1.83343	0.0667384	0.795709
Gm45342	12.2951	4.81444	2.62539	1.8338	0.0666837	0.795709
Gm44154	4.90297	5.52338	3.01329	1.833	0.0668021	0.795709
Sema3d	4.85082	5.52033	3.0133	1.83199	0.0669534	0.796633
L3mbtl3	198.995	-3.76201	2.06038	-1.82588	0.0678677	0.796779
Khdrbs2	509.014	-2.85084	1.56004	-1.82742	0.0676374	0.796779
Vps18	113.328	4.69874	2.57752	1.82297	0.0683083	0.796779
Adamts19	44.6862	3.76913	2.06556	1.82475	0.0680387	0.796779
Dennd1b	480.271	-2.27829	1.24837	-1.82502	0.0679985	0.796779
Stom	19.062	5.44113	2.97966	1.82609	0.0678371	0.796779
Slc30a4	134.782	-4.43353	2.42665	-1.82702	0.0676971	0.796779
Nefl	2213.24	1.91946	1.05152	1.82542	0.067937	0.796779
Klhl26	90.6269	4.27592	2.34206	1.82571	0.0678935	0.796779
Stk4	15.8822	4.81985	2.64053	1.82534	0.0679504	0.796779
Cds1	123.232	2.33935	1.28013	1.82742	0.0676361	0.796779
Lpl	20.2984	3.82232	2.09877	1.82122	0.0685736	0.796779
Zdhhc24	3.17746	4.15045	2.27745	1.82241	0.0683924	0.796779
Tacc2	405.408	-2.10678	1.15248	-1.82804	0.0675436	0.796779
Plxnb1	11.4549	3.63501	1.99134	1.82541	0.0679392	0.796779
Gm44616	6.77277	5.07814	2.78143	1.82573	0.0678905	0.796779
Anks6	39.2499	-4.01126	2.19539	-1.82713	0.0676805	0.796779
Atp1a2	666.87	-1.91715	1.05078	-1.8245	0.068076	0.796779
Gm43884	4.80077	5.49255	3.01339	1.82271	0.0683472	0.796779
Catsper2	7.85949	-3.00316	1.6436	-1.82718	0.0676721	0.796779
Kif27	16.892	5.31841	2.90984	1.82773	0.0675898	0.796779
Astn2	3.41852	3.55473	1.94448	1.82812	0.0675322	0.796779
Gm47802	4.85023	5.51717	3.01331	1.83093	0.067111	0.796779
Rprml	4.78213	5.49301	3.01339	1.82287	0.0683235	0.796779
Snora78	4.7591	5.48986	3.0134	1.82181	0.0684831	0.796779
Tbc1d10c	6.09368	-4.21877	2.31694	-1.82084	0.0686313	0.796779
Gm35188	4.80077	5.49255	3.01339	1.82271	0.0683472	0.796779
Rpl7	4027.73	-1.08587	0.595596	-1.82317	0.0682778	0.796779
Esrra	3.12123	2.30963	1.2631	1.82854	0.0674692	0.796779
Gm28827	1.68553	-5.32428	2.91977	-1.82352	0.0682241	0.796779
Vps29	1687.26	0.797451	0.437856	1.82126	0.068567	0.796779
Gm8171	1.40971	-2.54186	1.39549	-1.82147	0.0685348	0.796779
4930407I10Rik	10.6729	-1.07686	0.591337	-1.82106	0.0685983	0.796779
Gm8349	1.24983	-2.1278	1.16253	-1.83032	0.067202	0.796779
Gm15975	3.9913	-2.79126	1.53338	-1.82033	0.0687085	0.797107
Nup153	511.595	-2.26452	1.24501	-1.81888	0.0689295	0.7991
Gm11837	4.73909	5.48004	3.01344	1.81854	0.0689823	0.799143
Gm7857	11.9313	-1.39627	0.767971	-1.81813	0.0690438	0.799287
Tmsb15b1	25.5195	2.04455	1.12499	1.81739	0.0691568	0.800025
Arhgap25	25.285	4.89032	2.69664	1.81349	0.0697567	0.804464
Ndst3	255.853	3.97735	2.19244	1.81413	0.0696583	0.804464
Zik1	4.66491	5.46407	3.01349	1.81321	0.0698002	0.804464
Entpd5	56.5367	4.7632	2.6254	1.81427	0.0696358	0.804464
Gm2464	4.6688	5.46487	3.01349	1.81347	0.0697592	0.804464
Erdr1	1063.41	-1.36546	0.753165	-1.81296	0.0698373	0.804464
Cep135	11.8528	3.28024	1.81037	1.81192	0.0699991	0.80463
4933439C10Rik	449.3	-1.90002	1.04835	-1.8124	0.0699247	0.80463
P3h4	45.2705	4.69085	2.58928	1.81164	0.0700416	0.80463
Gm44200	4.65622	5.45828	3.01351	1.81127	0.070099	0.80463
Gm3194	131.719	-1.81342	1.00108	-1.81147	0.0700681	0.80463
Zfp975	2.87196	-4.10421	2.26726	-1.81021	0.0702632	0.80481
Gm3264	30.3553	2.41216	1.33235	1.81046	0.0702237	0.80481
Gm41414	8.22832	-4.38181	2.42043	-1.81035	0.0702418	0.80481
Pcnx4	161.311	3.24375	1.79365	1.80846	0.0705348	0.805089
Gm47801	8.62248	5.43793	3.00748	1.80814	0.0705848	0.805089
Usp30	87.1451	3.06621	1.69673	1.80714	0.0707411	0.805089
Aldh1b1	14.864	4.1754	2.30915	1.8082	0.0705752	0.805089
Jph3	121.305	2.42375	1.34102	1.80738	0.0707024	0.805089
Mpped2	1086.29	-2.01324	1.11405	-1.80714	0.070741	0.805089
Gm5577	3.802	4.72549	2.61486	1.80717	0.0707363	0.805089
Gm43653	4.61306	5.4451	3.01355	1.80687	0.0707825	0.805089
Rps6kb2	459.954	-1.82221	1.00823	-1.80734	0.0707095	0.805089
Gm6378	3.5707	-1.47384	0.815359	-1.80759	0.0706698	0.805089
Gm37105	3.77962	-3.35252	1.85649	-1.80584	0.0709433	0.805926
Astn1	615.974	-1.3168	0.729219	-1.80576	0.0709552	0.805926
Zfp518a	201.119	4.57251	2.53324	1.80501	0.0710735	0.806322
Hltf	170.205	-2.95013	1.6345	-1.80491	0.0710892	0.806322
Sync	4.59155	5.4381	3.01358	1.80453	0.0711476	0.806422
Gadd45b	24.4392	4.75205	2.63631	1.80254	0.0714602	0.806837
Med24	230.243	2.89087	1.60363	1.80271	0.0714342	0.806837
Gm14218	9.698	5.41843	3.00582	1.80265	0.0714433	0.806837
Baiap2l2	4.60923	5.43355	3.01359	1.80301	0.071386	0.806837
Ccdc28a	6.15075	5.42953	3.01238	1.8024	0.0714818	0.806837
Psmc4	1950.18	-0.786986	0.436353	-1.80355	0.0713014	0.806837
Mapkbp1	227.936	-2.36436	1.31293	-1.80082	0.0717308	0.807274
Vamp5	4.5574	2.85535	1.58579	1.80058	0.0717688	0.807274
En1	20.12	-5.30441	2.94573	-1.80072	0.0717478	0.807274
Gm8566	5.57894	-1.67081	0.927886	-1.80067	0.0717555	0.807274
Gm13740	6.099	-1.42221	0.789673	-1.80101	0.0717018	0.807274
Neu1	327.826	2.7915	1.5512	1.79958	0.0719276	0.807349
Mri1	104.43	4.71213	2.62007	1.79848	0.0721015	0.807349
Heatr5a	318.855	-2.84938	1.58366	-1.79923	0.0719816	0.807349
Cacna2d3	253.979	2.40312	1.33679	1.79767	0.0722287	0.807349
Ank	181.445	-2.93727	1.63561	-1.79582	0.0725227	0.807349
Ints5	72.3687	4.06855	2.26593	1.79553	0.0725696	0.807349
Slc25a35	9.46705	5.08496	2.83008	1.79675	0.0723749	0.807349
Meis1	1403.43	-1.91392	1.06571	-1.7959	0.07251	0.807349
Gm37602	4.51449	5.41355	3.01366	1.79634	0.0724409	0.807349
Gm43654	2.52962	4.0905	2.27456	1.79837	0.0721186	0.807349
Dclk3	4.52688	5.41764	3.01365	1.7977	0.0722242	0.807349
Tas1r1	6.11312	5.41961	3.01241	1.7991	0.0720034	0.807349
Gm26049	2.20598	-3.39149	1.8875	-1.79682	0.0723648	0.807349
Grem2	2.16707	-4.41622	2.45888	-1.79603	0.0724894	0.807349
Fscn2	4.52688	5.41764	3.01365	1.7977	0.0722242	0.807349
Tmem217	4.55457	5.41608	3.01365	1.79718	0.0723067	0.807349
Parp9	11.1251	4.55692	2.54277	1.79211	0.0731159	0.807428
Rrp7a	168.423	2.31389	1.29032	1.79326	0.0729313	0.807428
Was	46.4789	-4.03446	2.25093	-1.79235	0.0730772	0.807428
Ptger4	3.70758	3.72335	2.07426	1.79503	0.0726491	0.807428
Zfp629	40.1493	-3.31143	1.84557	-1.79426	0.0727713	0.807428
Zbtb43	23.7768	4.75865	2.65135	1.79481	0.0726846	0.807428
Rpl34-ps2	37.7009	-1.4571	0.81231	-1.79377	0.0728499	0.807428
Dlg4	295.205	-1.6308	0.909827	-1.79243	0.0730649	0.807428
Fubp1	1231.94	-1.21029	0.674979	-1.79308	0.0729603	0.807428
Gm7622	1.5646	-4.19976	2.34353	-1.79206	0.0731227	0.807428
Gm9309	1.32536	4.45909	2.48776	1.79241	0.0730673	0.807428
Gm38376	13.7305	5.36598	2.99498	1.79166	0.0731882	0.807603
Kpna6	366.643	-2.21186	1.23547	-1.79029	0.0734066	0.808572
Gm20274	4.47112	5.39582	3.01372	1.79042	0.0733869	0.808572
Pole2	1.50634	3.82299	2.13554	1.79018	0.0734252	0.808572
Trrap	1200.16	-1.79861	1.00533	-1.78908	0.0736023	0.809106
Ube2nl	11.5372	1.63204	0.912289	1.78895	0.073623	0.809106
Sh2d4b	4.04749	-4.13659	2.31206	-1.78913	0.0735931	0.809106
Eef1aknmt	7.84586	3.31296	1.85268	1.7882	0.0737437	0.809339
Ripply2	2.21457	4.38929	2.45426	1.78843	0.0737059	0.809339
Mlf1	322.848	-3.78904	2.12255	-1.78513	0.0742396	0.812498
Esyt2	391.561	-3.02253	1.69341	-1.78488	0.0742813	0.812498
Ldlrad3	9.68051	2.89869	1.62374	1.78519	0.0742307	0.812498
Gm42991	159.433	-2.78925	1.56201	-1.78568	0.0741514	0.812498
Gm4997	7.08698	-1.30108	0.728761	-1.78534	0.074207	0.812498
Vmac	19.8603	3.85467	2.16068	1.78401	0.0744226	0.813162
Gm43113	4.43148	5.37626	3.01379	1.78389	0.0744419	0.813162
Lpin1	252.614	-4.50827	2.52863	-1.78289	0.0746038	0.814383
Stk35	24.959	-4.25127	2.3863	-1.78153	0.074826	0.815714
Mgmt	4.36766	5.36942	3.01381	1.7816	0.0748138	0.815714
Mthfsd	12.0709	5.34294	3.00034	1.78078	0.0749491	0.816279
Gm42853	4.39167	4.93563	2.7719	1.7806	0.0749782	0.816279
Tatdn1	397.358	-1.74673	0.981215	-1.78017	0.0750486	0.816499
Slc18a1	3.21597	3.48352	1.95794	1.77918	0.0752109	0.817718
Nphp1	4.32965	5.35848	3.01385	1.77795	0.0754122	0.819026
Pgm5	4.40816	5.77282	3.24712	1.77783	0.075432	0.819026
Gm42993	298.87	-3.49346	1.96739	-1.77568	0.0757856	0.819274
Pik3cg	5.75117	5.33819	3.01262	1.77194	0.0764044	0.819274
Il1rap	116.648	4.03362	2.27332	1.77433	0.0760092	0.819274
Alg10b	138.997	-3.12096	1.76022	-1.77305	0.0762202	0.819274
Gcfc2	58.5826	-4.94035	2.78904	-1.77134	0.0765036	0.819274
Nhlrc1	61.6043	4.58714	2.58646	1.77352	0.0761426	0.819274
Foxp2	45.3243	-3.25293	1.83334	-1.77433	0.0760093	0.819274
Gm41361	4.27504	5.33858	3.01393	1.7713	0.0765101	0.819274
Ctsk	4.27504	5.33858	3.01393	1.7713	0.0765101	0.819274
Oaf	4.27504	5.33858	3.01393	1.7713	0.0765101	0.819274
Pcdhb9	6.82992	5.10525	2.8761	1.77506	0.0758875	0.819274
Gm16153	3.81023	3.1873	1.79672	1.77395	0.0760709	0.819274
Gm37326	10.1001	4.73668	2.67414	1.77129	0.0765126	0.819274
Gm10826	4.30516	5.34545	3.0139	1.7736	0.0761297	0.819274
1700081N11Rik	4.34739	5.35515	3.01387	1.77684	0.0755951	0.819274
Gipc2	4.30516	5.34545	3.0139	1.7736	0.0761297	0.819274
Gm3383	137.912	-1.7082	0.962726	-1.77434	0.0760068	0.819274
Gm15454	156.139	-1.46901	0.827408	-1.77543	0.0758265	0.819274
Gm3460	2.49262	-3.04771	1.71604	-1.77601	0.0757314	0.819274
Gm7252	6.85116	-1.38989	0.782949	-1.77519	0.075866	0.819274
Gm11889	1.09013	-3.02459	1.7066	-1.77229	0.0763472	0.819274
Vwc2l	155.511	3.80945	2.15106	1.77096	0.0765668	0.819316
Glt1d1	17.6501	3.57557	2.02011	1.76999	0.0767285	0.820506
Wwc2	186.37	2.71076	1.53283	1.76847	0.0769825	0.820906
I830077J02Rik	5.7234	5.32634	3.01265	1.76799	0.077063	0.820906
Zic1	8.01576	-4.24424	2.40189	-1.76704	0.0772212	0.820906
2610203C22Rik	5.43615	4.26617	2.41398	1.76728	0.077181	0.820906
Gm47844	11.0213	5.30695	3.00291	1.76727	0.0771832	0.820906
Gm50151	3.86431	4.7411	2.68198	1.76776	0.0771002	0.820906
Kcnh5	4.22956	5.32493	3.01398	1.76675	0.0772706	0.820906
Fut8	586.761	1.33732	0.756029	1.76887	0.076915	0.820906
Gm5239	17.5169	-1.30323	0.736742	-1.76892	0.0769079	0.820906
Gm47761	2.75692	-5.15855	2.91863	-1.76746	0.0771514	0.820906
Pbx4	431.942	-1.87223	1.06034	-1.76569	0.0774475	0.821176
Acvr1c	3.74753	4.69007	2.6561	1.76578	0.0774332	0.821176
Gm42441	5.69426	5.31999	3.01267	1.76587	0.0774174	0.821176
Vps54	339.196	-2.00574	1.13699	-1.76407	0.0777195	0.822381
Smoc1	4.21508	5.31807	3.014	1.76446	0.0776551	0.822381
Gm43886	15.0284	4.59997	2.60741	1.76419	0.0776996	0.822381
Mutyh	4.21136	5.31601	3.01401	1.76377	0.0777711	0.822381
Npdc1	1957.91	-0.875243	0.496306	-1.76351	0.077814	0.822381
Bmp7	4.19278	5.31238	3.01402	1.76255	0.0779756	0.823466
Cd80	4.19523	5.31116	3.01403	1.76215	0.0780444	0.823466
Gm42884	4.20353	5.31073	3.01403	1.762	0.0780686	0.823466
Pde4c	1.31242	-4.0405	2.29409	-1.76127	0.0781935	0.82425
Rdm1	4.1831	5.30729	3.01404	1.76086	0.0782627	0.824445
Kansl1l	38.1532	4.30355	2.44498	1.76016	0.0783809	0.825029
Strn3	1329.87	-1.24388	0.706779	-1.75993	0.0784196	0.825029
Gm45455	15.9988	-4.96157	2.81993	-1.75946	0.0784986	0.825326
Wdfy3	895.068	-1.98127	1.12627	-1.75913	0.0785549	0.825384
Myt1	3.92033	3.35843	1.91022	1.75814	0.0787232	0.826619
Pde10a	671.57	-2.23006	1.26893	-1.75744	0.0788436	0.827349
Ccn1	16.166	5.23789	2.98184	1.75659	0.0789871	0.827787
Sptbn1	2763.75	-1.38871	0.790549	-1.75664	0.07898	0.827787
Kirrel	262.525	-2.94762	1.67923	-1.75535	0.0792002	0.828179
Nmnat3	5.69822	4.34965	2.47818	1.75518	0.0792282	0.828179
Gm12940	202.313	-1.76124	1.00319	-1.75564	0.0791507	0.828179
Ldha-ps2	9.81264	-1.37644	0.783838	-1.75602	0.0790843	0.828179
Zcwpw1	7.06588	4.6423	2.64601	1.75445	0.0793532	0.828953
Cenpw	175.78	-2.43523	1.38963	-1.75243	0.0796992	0.830252
Papss2	4.65109	3.75287	2.14207	1.75198	0.0797765	0.830252
Sag	5.39258	3.98687	2.27607	1.75165	0.0798348	0.830252
Tmem260	14.1031	3.10663	1.77209	1.75309	0.0795866	0.830252
Chrnb2	4.12769	5.28008	3.01414	1.75177	0.0798133	0.830252
Gm9067	4.99399	-1.29814	0.74063	-1.75275	0.0796444	0.830252
Ptp4a1	2612.35	-0.886578	0.505844	-1.75267	0.0796587	0.830252
Gm7502	4.23248	4.86821	2.78005	1.75112	0.079925	0.830658
Zfp873	140.604	-4.353	2.4867	-1.75051	0.08003	0.830681
Bhlhe22	10.738	5.25564	3.00283	1.75023	0.0800782	0.830681
Gm37964	7.68427	5.26434	3.00782	1.75022	0.0800804	0.830681
N4bp3	137.898	3.97983	2.27527	1.74917	0.0802614	0.830719
Zfp608	176.758	3.27994	1.87683	1.7476	0.080534	0.830719
Gale	243.509	2.20375	1.26127	1.74725	0.0805948	0.830719
Gmcl1	391.958	-2.05496	1.17542	-1.74828	0.0804158	0.830719
Stard9	15.3652	3.22788	1.84613	1.74846	0.0803844	0.830719
Gm49703	5.49015	5.26557	3.01283	1.74772	0.080513	0.830719
Gm42515	5.91915	4.88898	2.79783	1.74742	0.080565	0.830719
Gm18736	20.4709	2.34934	1.34449	1.74738	0.0805717	0.830719
AC163638.2	2.60685	-3.74448	2.14034	-1.74948	0.080208	0.830719
Gm24095	1.89418	-3.80073	2.17481	-1.74762	0.0805302	0.830719
Apool	348.586	-3.05175	1.7482	-1.74565	0.0808726	0.831062
Elp6	172.155	2.83187	1.62258	1.74529	0.0809346	0.831062
Hmgxb4	137.306	-3.58294	2.0529	-1.74531	0.0809312	0.831062
Ddx11	6.44471	3.72409	2.13313	1.74583	0.0808399	0.831062
Palld	61.8947	-3.57198	2.04509	-1.74661	0.0807048	0.831062
Usp51	4.05732	5.26304	3.01421	1.74608	0.0807975	0.831062
Gas5	2502.28	-0.887247	0.508611	-1.74445	0.0810806	0.832036
Chadl	138.569	2.84797	1.63338	1.7436	0.0812283	0.832501
Gm10154	157.368	-1.37984	0.791274	-1.74383	0.0811894	0.832501
Gm28791	139.821	-3.70873	2.12789	-1.74292	0.0813481	0.832679
A230085B16Rik	5.45345	5.25119	3.01287	1.74292	0.0813476	0.832679
Arel1	181.172	3.88226	2.22888	1.7418	0.081544	0.833629
Gm43829	288.785	-4.98969	2.86564	-1.74122	0.0816458	0.833629
Cep120	244.311	-2.47735	1.42276	-1.74122	0.0816443	0.833629
Mta1	54.8445	-1.89126	1.08617	-1.74121	0.0816459	0.833629
Foxb1	2.93457	-5.21243	2.9946	-1.74061	0.0817513	0.833804
Gm15753	9.00503	-4.76869	2.73979	-1.74053	0.0817656	0.833804
Gm12653	4.26491	4.21186	2.42044	1.74012	0.0818375	0.834015
Gm8292	41.2975	1.0054	0.577964	1.73956	0.0819369	0.834504
Atp1a4	11.758	-4.41832	2.54124	-1.73864	0.0820973	0.835615
Bbc3	99.7219	-3.01682	1.73605	-1.73775	0.0822557	0.836703
Vmn1r85	7.18339	5.22423	3.0084	1.73655	0.082467	0.838329
Ttc17	200.659	-2.06971	1.19206	-1.73625	0.0825205	0.838348
Zfp933	11.2124	5.20279	2.9995	1.73455	0.0828201	0.840052
Hip1	275.886	1.88684	1.08788	1.73442	0.0828431	0.840052
Gm44419	2.59376	-1.56666	0.903026	-1.7349	0.0827582	0.840052
Gnat1	1.09904	-2.99885	1.73015	-1.73329	0.0830442	0.841567
Nop9	108.877	-3.28029	1.89373	-1.73219	0.08324	0.842165
Dll1	12.9984	4.45908	2.5744	1.73208	0.0832586	0.842165
Mcmbp	315.673	-1.86015	1.0739	-1.73215	0.0832466	0.842165
Tmed4	835.235	-1.49325	0.862618	-1.73107	0.0834391	0.842942
Lhfpl4	203.966	1.17325	0.677647	1.73135	0.0833893	0.842942
Sp3	322.335	2.15079	1.24292	1.73044	0.0835519	0.843558
Polr3b	164.529	-2.76414	1.59877	-1.72892	0.0838236	0.844728
Gm45890	3.92529	5.21221	3.01441	1.7291	0.0837909	0.844728
Cip2a	3.45887	4.55478	2.63428	1.72904	0.0838014	0.844728
Retreg3	62.1546	-4.04394	2.33961	-1.72847	0.0839041	0.845016
Asb4	590.629	-3.9773	2.30191	-1.72782	0.0840197	0.845657
Fcgrt	33.9506	4.78086	2.7742	1.72333	0.0848292	0.846372
St8sia3	457.429	2.47094	1.43365	1.72353	0.0847922	0.846372
Larp1b	234.305	-3.17294	1.84027	-1.72417	0.0846768	0.846372
Slc11a2	172.863	-3.12701	1.81318	-1.7246	0.0845996	0.846372
Magi2	871.338	-2.14812	1.24406	-1.7267	0.0842208	0.846372
Fgfr3	106.265	-3.51894	2.03945	-1.72544	0.0844487	0.846372
Zfp704	171.038	-2.60605	1.51008	-1.72576	0.0843904	0.846372
Ccpg1	93.6654	-2.96039	1.71674	-1.72442	0.0846314	0.846372
Wdr19	2.82941	-5.16259	2.99487	-1.72381	0.0847422	0.846372
Gm46565	3.91265	5.2027	3.01444	1.72592	0.0843612	0.846372
Herc6	16.0985	-3.565	2.06818	-1.72374	0.0847546	0.846372
Ccdc62	28.4997	2.65482	1.54124	1.72252	0.0849755	0.846372
Rnaset2a	10.9899	-1.79079	1.03959	-1.7226	0.0849608	0.846372
Gm12539	3.93909	5.20502	3.01443	1.7267	0.0842216	0.846372
Celf4	3494.18	-1.18098	0.684372	-1.72564	0.0844131	0.846372
Gm19620	3.52714	-1.40282	0.813734	-1.72393	0.0847206	0.846372
Gsta3	1.01948	-4.27169	2.4796	-1.72274	0.0849364	0.846372
Khsrp	105.358	-2.42945	1.41067	-1.72219	0.0850349	0.846446
Csrnp1	51.5686	-5.02769	2.92054	-1.7215	0.0851608	0.846663
Abcb6	7.81545	-3.78881	2.20072	-1.72162	0.0851376	0.846663
Tmem183a	692.356	-1.41405	0.821612	-1.72107	0.0852379	0.846911
Tmem185a	150.593	3.16967	1.84437	1.71856	0.0856943	0.850488
Patz1	112.03	3.16389	1.84131	1.71828	0.0857463	0.850488
Gm50270	6.68059	5.17009	3.00896	1.71823	0.0857547	0.850488
Nprl3	193.954	-2.99153	1.74498	-1.71436	0.0864619	0.850653
Gm14257	177.588	-4.72865	2.75436	-1.71679	0.0860178	0.850653
Firre	935.034	-2.00014	1.16553	-1.71607	0.086149	0.850653
Parm1	3.78822	5.16656	3.01459	1.71385	0.0865558	0.850653
Gys1	70.6569	2.75282	1.60565	1.71446	0.0864446	0.850653
Gm11451	57.3218	2.27691	1.32766	1.71498	0.0863494	0.850653
Apcdd1	9.92982	5.1363	2.99528	1.7148	0.086382	0.850653
Saal1	1.73871	-4.0278	2.34971	-1.71417	0.0864975	0.850653
Scn8a	554.979	-1.78221	1.03822	-1.7166	0.0860516	0.850653
Acat3	140.746	1.57897	0.919827	1.71659	0.086054	0.850653
Slx4	3.82571	5.17018	3.01457	1.71506	0.0863343	0.850653
Gm30108	3.78822	5.16656	3.01459	1.71385	0.0865558	0.850653
Mapk8ip3	510.73	-1.47557	0.859317	-1.71714	0.0859532	0.850653
A230006K03Rik	734.99	-1.31005	0.763049	-1.71686	0.0860045	0.850653
Gm9013	1.96611	2.52527	1.47311	1.71424	0.0864849	0.850653
Setd5	471.254	-1.85581	1.08364	-1.71257	0.0867911	0.85143
Ephb3	18.1263	4.07589	2.37931	1.71305	0.0867027	0.85143
Rpl12-ps1	7.97562	-1.42451	0.831796	-1.71257	0.086792	0.85143
Stim1	29.6186	2.95909	1.72914	1.71131	0.0870243	0.853195
Zbtb34	7.86806	3.76895	2.20306	1.71078	0.0871223	0.853641
A130071D04Rik	11.5881	4.62141	2.70251	1.71004	0.0872577	0.853877
Gm13586	24.182	-0.963443	0.563562	-1.70956	0.0873474	0.853877
U2surp	698.12	1.00931	0.590411	1.70951	0.0873563	0.853877
Gprc5c	2.51622	-2.38196	1.39283	-1.71016	0.0872361	0.853877
Gm37204	3.75101	5.15046	3.01466	1.70847	0.0875486	0.854759
Pacs2	211.709	-1.99515	1.16781	-1.70846	0.0875517	0.854759
B9d2	225.175	2.13768	1.2528	1.70632	0.0879478	0.85492
1700030J22Rik	5.031	5.14274	3.01319	1.70674	0.0878705	0.85492
Grik5	420.66	-2.1047	1.23327	-1.7066	0.0878964	0.85492
Rassf8	37.1144	4.69203	2.74972	1.70637	0.0879398	0.85492
Tmem39b	3.54753	5.06587	2.96715	1.70732	0.0877629	0.85492
Gm16433	18.3116	-2.19143	1.28454	-1.706	0.0880083	0.85492
Ssh2	688.944	-1.28825	0.75521	-1.70582	0.0880412	0.85492
Gm47681	26.1039	-1.01747	0.596451	-1.70587	0.0880316	0.85492
Amd-ps7	2.02787	-3.34797	1.96258	-1.7059	0.0880268	0.85492
Cbwd1	9.50726	4.35489	2.55362	1.70538	0.0881242	0.855013
Htr1b	3.73536	5.14068	3.0147	1.70521	0.088156	0.855013
Il3ra	2.01359	-4.67272	2.74202	-1.70412	0.0883588	0.85647
Mapk8ip1	115.72	1.8264	1.07334	1.70161	0.0888277	0.860231
Plekhh1	10.3877	5.10465	3.00012	1.70148	0.0888527	0.860231
Capn6	3.53198	5.45085	3.20415	1.70118	0.0889088	0.860262
Ube2r2	713.171	1.55858	0.91646	1.70065	0.0890079	0.86071
Gm42466	3.38753	-5.0877	2.99359	-1.69953	0.0892188	0.861213
Gm15879	16.9002	-4.33896	2.55262	-1.6998	0.0891682	0.861213
Gm9260	6.376	-2.46299	1.44908	-1.6997	0.0891877	0.861213
Trim59	3.68617	5.12127	3.01478	1.69872	0.0893718	0.862179
Mrap2	332.503	-3.48642	2.0547	-1.6968	0.0897344	0.865163
Gm45033	1.47242	2.44717	1.44291	1.696	0.0898867	0.865682
Gm12174	188.097	-1.19303	0.703456	-1.69595	0.0898947	0.865682
Potegl	3.6929	5.11113	3.01482	1.69533	0.0900121	0.865788
Smco4	3.6929	5.11113	3.01482	1.69533	0.0900121	0.865788
Anxa3	112.615	3.74381	2.21255	1.69208	0.0906303	0.866609
Slc7a1	152.325	-4.14048	2.4461	-1.69268	0.0905157	0.866609
Ttll7	177.952	-2.72756	1.6111	-1.69298	0.09046	0.866609
Mpg	95.2906	-4.41969	2.61171	-1.69226	0.0905965	0.866609
Msantd3	1.82579	3.63808	2.14985	1.69225	0.0905977	0.866609
Gm20379	101.806	-3.23279	1.90949	-1.69302	0.0904524	0.866609
Magohb	41.5333	4.67535	2.76165	1.69296	0.0904634	0.866609
Zfpm1	18.4254	3.58579	2.11733	1.69355	0.0903516	0.866609
Catsperg2	1.82071	4.45663	2.63315	1.69251	0.0905494	0.866609
Dnah6	1.61477	-4.18069	2.46918	-1.69315	0.0904269	0.866609
Rabl3	165.416	2.86961	1.69812	1.68988	0.0910507	0.867367
Nhlrc3	12.2579	2.77632	1.64169	1.69113	0.0908121	0.867367
Galc	37.993	-2.67668	1.5841	-1.68971	0.0910829	0.867367
Cdhr1	4.87375	5.09431	3.01335	1.69058	0.0909168	0.867367
Psmd14	1666.46	-0.928315	0.548941	-1.6911	0.0908173	0.867367
Hnrnpl	555.956	-1.02455	0.606342	-1.68972	0.0910812	0.867367
Gm5218	1.08227	-2.58548	1.52949	-1.69042	0.0909475	0.867367
Gm3699	45.3544	-1.18937	0.704093	-1.68923	0.0911754	0.86774
BC030343	3.60874	5.09094	3.01491	1.68859	0.0912982	0.868401
Cdkl1	47.5401	3.62296	2.14616	1.68811	0.0913895	0.868761
Ndufaf3	366.612	-2.33397	1.38422	-1.68613	0.0917706	0.868931
Tut1	129.086	-4.56633	2.70604	-1.68746	0.0915152	0.868931
Dnase1	2.60907	-5.05343	2.99552	-1.68699	0.0916045	0.868931
Hhipl1	3.59139	5.08404	3.01494	1.68628	0.091741	0.868931
E2f1	6.40051	3.788	2.24664	1.68607	0.0917814	0.868931
Gm4754	14.198	-1.22492	0.726349	-1.68641	0.0917169	0.868931
Tmem258	549.493	-0.976802	0.579024	-1.68698	0.0916071	0.868931
Tbrg4	89.0514	-3.80767	2.25941	-1.68525	0.0919396	0.869417
Gm28883	5.62671	-2.14634	1.27344	-1.68546	0.0919002	0.869417
Zfp277	261.345	2.56917	1.52588	1.68373	0.0922333	0.871688
Ero1l	135.687	3.12563	1.8602	1.68027	0.0929052	0.874805
Me1	702.23	1.82176	1.08575	1.67788	0.0933699	0.874805
Elmsan1	75.0826	4.87923	2.90253	1.68103	0.0927579	0.874805
Polg2	2.87634	-2.08694	1.24193	-1.68041	0.0928782	0.874805
Alas2	59.357	-4.74809	2.82812	-1.67888	0.0931746	0.874805
Gm37274	21.6283	4.83087	2.87783	1.67865	0.0932207	0.874805
Aldh16a1	10.9448	5.03308	2.99557	1.68018	0.0929229	0.874805
B230217O12Rik	2.57621	-5.02738	2.99568	-1.67821	0.0933066	0.874805
Gm17151	3.53308	5.0599	3.01504	1.67822	0.0933045	0.874805
Tfip11	23.0286	3.32624	1.98211	1.67813	0.0933217	0.874805
Gm43715	7.73149	4.91953	2.93116	1.67836	0.0932775	0.874805
3110070M22Rik	3.53308	5.0599	3.01504	1.67822	0.0933045	0.874805
C030038I04Rik	3.54543	5.06541	3.01502	1.68006	0.0929456	0.874805
Rpl27a-ps4	20.9063	-0.950239	0.565892	-1.67919	0.0931155	0.874805
Gm4335	2.28129	-1.39916	0.833541	-1.67857	0.0932359	0.874805
Fxyd2	3.91717	4.46491	2.66164	1.6775	0.0934443	0.874998
Arfgef3	993.361	-1.71584	1.02388	-1.67582	0.0937733	0.877573
Csf1	3.49769	5.04785	3.0151	1.67419	0.0940931	0.877875
Sema4d	91.5175	3.62877	2.16949	1.67263	0.0943992	0.877875
6720483E21Rik	4.73766	5.04262	3.01352	1.67333	0.0942616	0.877875
Smad7	9.52873	4.29096	2.56265	1.67442	0.0940473	0.877875
Zfp786	8.32139	3.84095	2.2953	1.6734	0.0942494	0.877875
Gm47483	2.85657	4.31499	2.57668	1.67463	0.0940067	0.877875
Gm44801	9.22263	5.03016	3.00319	1.67494	0.0939462	0.877875
Gm20692	6.58489	5.03573	3.00833	1.67393	0.0941451	0.877875
Gm43876	4.4886	4.58583	2.74088	1.67312	0.0943036	0.877875
C79130	3.49216	5.04327	3.01512	1.67266	0.094394	0.877875
Rpl21-ps11	8.41378	-1.24292	0.742627	-1.67368	0.0941928	0.877875
Gpr155	505.208	-2.58078	1.54468	-1.67075	0.0947706	0.878977
Pla2g4a	3.2422	-5.00474	2.994	-1.67159	0.0946048	0.878977
Gm26910	3.19594	-5.0032	2.994	-1.67107	0.0947073	0.878977
Gm43210	3.2477	3.25158	1.94624	1.6707	0.0947814	0.878977
Oga	1132.14	-1.15074	0.688791	-1.67066	0.0947879	0.878977
Tmem98	2.54376	-5.00259	2.99584	-1.66984	0.0949501	0.879049
Gm9962	3.47638	5.03571	3.01515	1.67013	0.0948928	0.879049
Rbm11	3.6175	2.98671	1.78866	1.66981	0.0949578	0.879049
Qsox2	57.6021	3.50371	2.09883	1.66936	0.0950456	0.879361
Slc20a1	374.572	-2.09399	1.25474	-1.66886	0.0951448	0.879779
Rab27b	112.08	4.05575	2.43085	1.66845	0.0952272	0.879793
Uchl4	20.1554	-1.07716	0.64566	-1.66831	0.0952546	0.879793
Alg8	227.595	-3.33722	2.00188	-1.66704	0.0955063	0.879987
Pax6	164.604	-4.13439	2.47983	-1.6672	0.0954739	0.879987
Ankrd34a	25.5802	4.91006	2.94597	1.6667	0.0955734	0.879987
Pxylp1	1.59692	-3.94657	2.36659	-1.66762	0.0953919	0.879987
Nras	861.292	-0.976466	0.585737	-1.66707	0.0955003	0.879987
Marcks	6574.26	-0.832052	0.499261	-1.66657	0.0956002	0.879987
Miat	1077.82	-1.60414	0.962733	-1.66624	0.0956658	0.880093
Tssc4	391.853	-1.25663	0.754361	-1.66582	0.0957493	0.880363
Ttc5	633.454	-2.17685	1.30872	-1.66335	0.096243	0.881911
E230016M11Rik	64.4328	-4.09779	2.46344	-1.66344	0.0962241	0.881911
Gm44704	2.29253	3.66533	2.20221	1.66439	0.0960346	0.881911
Zfp53	5.32088	4.72426	2.8399	1.66353	0.0962068	0.881911
Cdr2	2.14345	1.81276	1.08965	1.66362	0.0961881	0.881911
Gm25890	1.54308	-3.46012	2.07967	-1.66378	0.0961556	0.881911
Akt3	102.273	-2.80409	1.68654	-1.66262	0.0963877	0.881952
Wtap	655.319	-1.74075	1.04723	-1.66225	0.0964632	0.881952
Zmynd11	820.559	-1.62678	0.978669	-1.66224	0.0964644	0.881952
9530046B11Rik	3.4188	5.01296	3.01525	1.66253	0.0964058	0.881952
Gm6598	2.48433	-4.97712	2.996	-1.66125	0.0966624	0.882784
Gm10837	1.46369	-2.42184	1.45785	-1.66125	0.0966639	0.882784
Ak7	97.8261	-1.05444	0.634902	-1.66079	0.0967552	0.883122
Gm43259	1.98796	-4.65288	2.80296	-1.65998	0.0969175	0.883497
Amd-ps4	14.8821	3.47736	2.09512	1.65975	0.0969652	0.883497
Gm48964	10.7534	4.97178	2.99462	1.66024	0.096866	0.883497
Ppp1r26	3.3988	5.0039	3.01529	1.65951	0.0970136	0.883497
Gm8010	2.01045	1.9492	1.17508	1.65878	0.097161	0.884344
Gm8242	2.20201	4.37036	2.63586	1.65804	0.0973091	0.885197
Smim3	122.182	4.83132	2.91574	1.65698	0.097524	0.885666
Gm13543	54.0623	-4.83625	2.91862	-1.65703	0.0975128	0.885666
Gm50462	4.56806	4.99433	3.01368	1.65722	0.0974758	0.885666
Noct	250.949	2.44742	1.47758	1.65637	0.0976473	0.885726
Resp18	2225.08	-1.59201	0.961371	-1.65598	0.0977265	0.885726
Vmn2r3	5.31724	-2.91768	1.76202	-1.65587	0.0977485	0.885726
Cfap20	1189.37	-1.08283	0.653668	-1.65655	0.0976114	0.885726
Gm45250	20.3873	4.49905	2.7191	1.65461	0.0980035	0.887478
Gm6994	2.75951	-4.7796	2.88943	-1.65417	0.0980937	0.887478
Gm37599	2.62461	-1.72312	1.04172	-1.65411	0.0981055	0.887478
Ctnnal1	244.772	-2.15549	1.30423	-1.6527	0.0983921	0.889172
Lamc1	19.9292	4.43261	2.68242	1.65247	0.0984387	0.889172
Ntn1	6.16949	2.57139	1.55617	1.65238	0.0984567	0.889172
Zcchc24	110.595	3.59908	2.18064	1.65047	0.0988475	0.891316
Gm37537	2.41816	-4.94445	2.99622	-1.65023	0.0988954	0.891316
Zfp287	5.02367	3.9832	2.41385	1.65014	0.0989134	0.891316
Rpl19-ps12	6.68391	-1.54794	0.937796	-1.65062	0.0988172	0.891316
Ascc2	212.458	-2.93184	1.77753	-1.64939	0.0990672	0.891715
Gm10053	1685.2	0.873525	0.529532	1.64962	0.0990213	0.891715
Nrros	4.3127	4.52399	2.74341	1.64904	0.0991392	0.891869
Ctdspl	313.259	-3.19626	1.93886	-1.64853	0.099244	0.892238
Gpr158	3.30971	4.97038	3.01545	1.64831	0.0992899	0.892238
Gm5900	25.7008	2.30565	1.39982	1.6471	0.0995379	0.893923
Ppard	3.47729	3.60152	2.1869	1.64686	0.0995874	0.893923
Map3k9	26.2939	4.84392	2.94345	1.64566	0.099833	0.895633
Pdxk	10.241	3.69943	2.24888	1.64501	0.0999682	0.895859
Gm45577	7.31098	4.12271	2.50619	1.64501	0.0999675	0.895859
Gm13642	7.41319	-1.32274	0.804288	-1.64461	0.10005	0.896094
Gm43279	100.708	-4.29967	2.61574	-1.64377	0.100224	0.896172
Pltp	2.39954	-4.92608	2.99634	-1.64403	0.100169	0.896172
Gm42617	2.39954	-4.92608	2.99634	-1.64403	0.100169	0.896172
Pdlim2	6.99335	4.93656	3.00675	1.64182	0.100627	0.898736
Lbhd2	3.26374	4.95027	3.01554	1.64158	0.100676	0.898736
5830448L01Rik	3.26374	4.95027	3.01554	1.64158	0.100676	0.898736
Acox1	553.854	1.73638	1.05832	1.6407	0.100861	0.899396
Alms1-ps2	15.0122	3.80885	2.32142	1.64074	0.100851	0.899396
Neat1	6.50038	2.97645	1.81586	1.63914	0.101184	0.900367
Kctd9	3.26304	4.94002	3.01559	1.63816	0.101388	0.900367
Mcm9	47.5261	-4.78252	2.91966	-1.63804	0.101413	0.900367
Ccdc57	3.24756	4.94251	3.01558	1.63899	0.101215	0.900367
Gm13307	2.27201	-3.05125	1.86243	-1.63832	0.101356	0.900367
D130020L05Rik	3.76948	4.40511	2.68913	1.63812	0.101397	0.900367
Gm49376	10.7886	1.72149	1.05012	1.63932	0.101147	0.900367
Rpl10a-ps4	18.4063	-1.02302	0.624639	-1.63778	0.101468	0.900367
Gm12090	2.05189	-1.86408	1.13786	-1.63823	0.101374	0.900367
Mia2	337.206	-2.70457	1.65344	-1.63572	0.101897	0.900607
Bcl7b	203.695	2.76807	1.69101	1.63693	0.101646	0.900607
2610002M06Rik	153.713	3.04718	1.86272	1.63588	0.101865	0.900607
Mzf1	30.2533	3.45135	2.10883	1.63662	0.10171	0.900607
Mrtfb	104.009	-2.01111	1.22972	-1.63541	0.101962	0.900607
Fkbp14	8.49663	4.91171	3.00341	1.63538	0.101969	0.900607
Dnajb3	6.77733	4.77032	2.91769	1.63496	0.102057	0.900607
Gm20033	2.43533	3.0483	1.8647	1.63474	0.102104	0.900607
Myl6b	28.6292	-4.09493	2.50472	-1.63489	0.102073	0.900607
Gm43371	4.36258	4.92929	3.01391	1.63551	0.101942	0.900607
Gm15910	1.38333	-2.97687	1.81812	-1.63733	0.101562	0.900607
Dnah2	122.455	-4.76046	2.91258	-1.63445	0.102164	0.900651
Cblb	1.83684	3.13712	1.91988	1.63402	0.102254	0.900953
Ubald2	101.212	-1.88903	1.15632	-1.63366	0.10233	0.90114
Gm5835	33.9065	-0.880874	0.539413	-1.63302	0.102464	0.901831
F11r	313.593	-3.87865	2.37784	-1.63117	0.102855	0.902825
Phf23	214.551	-2.80953	1.72214	-1.63142	0.102801	0.902825
Pdss1	137.025	3.80737	2.33354	1.63159	0.102767	0.902825
Susd2	51.0297	-4.76222	2.91875	-1.6316	0.102764	0.902825
Rpl30-ps9	91.9645	1.07842	0.661084	1.63128	0.10283	0.902825
Hsf2bp	3.21274	4.91829	3.0157	1.6309	0.102912	0.902842
Haus7	427.399	1.96263	1.20363	1.63059	0.102977	0.902924
Creld2	186.864	3.23491	1.98435	1.63022	0.103056	0.903127
Dctn2	2530.9	-0.721021	0.44239	-1.62983	0.103137	0.903354
Kyat3	2.22775	-4.10602	2.51973	-1.62955	0.103198	0.903396
Fam78b	41.6496	2.72227	1.67129	1.62884	0.103346	0.903537
Trpm2	5.98145	-1.69388	1.03981	-1.62902	0.103308	0.903537
Dmxl2	1046.25	-1.29837	0.797254	-1.62855	0.103409	0.903537
Gm15266	5.39812	-1.26639	0.77768	-1.62842	0.103436	0.903537
E330020D12Rik	3.17214	4.90916	3.01574	1.62785	0.103558	0.904115
Prss27	7.20051	4.29167	2.63735	1.62726	0.103681	0.904709
Kazn	121.932	3.43314	2.11268	1.62502	0.104159	0.904991
Rsrc1	655.802	-1.52038	0.935149	-1.62582	0.103989	0.904991
C1s1	3.20051	4.90274	3.01577	1.6257	0.104013	0.904991
Pigq	497.063	-1.77543	1.0921	-1.6257	0.104014	0.904991
Gm16867	3.16882	4.9031	3.01577	1.62582	0.103988	0.904991
Syt7	601.281	-1.67107	1.02753	-1.62629	0.103888	0.904991
Gm39214	3.17953	4.90144	3.01578	1.62526	0.104106	0.904991
Phgdh-ps1	3.16565	-1.82079	1.12012	-1.62553	0.104049	0.904991
Nr6a1	123.646	2.83196	1.74408	1.62376	0.104427	0.906835
Gm49802	25.2905	-4.3003	2.64924	-1.62322	0.104543	0.907359
Zfp383	4.26983	4.8902	3.01406	1.62246	0.104704	0.907792
Lbhd1	1.01811	-3.68907	2.27344	-1.62268	0.104658	0.907792
Perm1	99.0099	-3.85868	2.38091	-1.62067	0.105088	0.910633
Mras	275.139	-1.94624	1.20158	-1.61974	0.105288	0.910911
Kcnt1	494.68	-1.93761	1.19603	-1.62003	0.105226	0.910911
Tmem132b	1.7964	-4.50026	2.77834	-1.61977	0.105283	0.910911
Cacna1b	911.743	-2.36214	1.46502	-1.61236	0.106884	0.910944
Fads3	103.634	3.81778	2.36327	1.61546	0.106211	0.910944
Ddx52	171.513	-3.18884	1.97999	-1.61053	0.107282	0.910944
Zfp868	244.955	-2.99873	1.85778	-1.61414	0.106496	0.910944
Cx3cl1	392.016	2.30465	1.42756	1.6144	0.106441	0.910944
Alox5ap	84.4494	-4.61428	2.86666	-1.60964	0.107477	0.910944
1600014C10Rik	199.699	-3.02032	1.86689	-1.61784	0.105698	0.910944
Pola2	129.399	2.5929	1.60282	1.61771	0.105725	0.910944
Bcorl1	111.706	-3.56678	2.21417	-1.61089	0.107204	0.910944
Mir22hg	364.084	-2.23501	1.38511	-1.6136	0.106614	0.910944
Taf6	130.953	2.35732	1.46038	1.61419	0.106487	0.910944
Lonrf1	76.2183	3.80125	2.36124	1.60985	0.10743	0.910944
Tmco6	58.0444	4.23697	2.62292	1.61536	0.106232	0.910944
Ubap1l	128.656	-3.67523	2.27589	-1.61486	0.106342	0.910944
Arih2	145.65	2.20945	1.37264	1.60963	0.107479	0.910944
Cstf1	1.62072	3.4873	2.15921	1.61508	0.106293	0.910944
Gm43875	8.93036	3.45355	2.14442	1.61048	0.107292	0.910944
Pknox2	38.3229	3.96631	2.45831	1.61343	0.106651	0.910944
Ell2	51.9901	-2.84571	1.7669	-1.61057	0.107274	0.910944
Pheta1	55.3529	-4.09724	2.53413	-1.61682	0.105916	0.910944
Gm45555	4.16326	4.86412	3.01416	1.61376	0.10658	0.910944
Gm41760	3.07884	4.86623	3.01596	1.6135	0.106637	0.910944
Zfp809	2.26138	-4.84761	2.99688	-1.61755	0.10576	0.910944
Fmr1	884.619	-1.59322	0.985816	-1.61615	0.106063	0.910944
Ctf1	3.06048	4.85554	3.01601	1.60992	0.107415	0.910944
Gm42772	29.3372	-3.13375	1.94555	-1.61073	0.10724	0.910944
Gm48838	5.78166	4.84238	3.00884	1.60938	0.107532	0.910944
Apoa1	10.9099	-3.8598	2.39331	-1.61275	0.1068	0.910944
BC055324	2.95759	4.80586	2.97333	1.61632	0.106025	0.910944
Gm14549	3.07884	4.86623	3.01596	1.6135	0.106637	0.910944
Ciita	4.14712	4.46537	2.75832	1.61887	0.105474	0.910944
Gm44553	3.13012	4.87966	3.01589	1.61798	0.105666	0.910944
Zbtb16	2.27758	-2.49424	1.54138	-1.61819	0.105622	0.910944
Gm36388	3.06048	4.85554	3.01601	1.60992	0.107415	0.910944
Sox1ot	6.37946	-3.92694	2.43456	-1.61299	0.106746	0.910944
Naf1	7.78802	-2.61401	1.61985	-1.61373	0.106585	0.910944
Six4	3.62626	-3.38183	2.09755	-1.61228	0.106902	0.910944
Gm7380	4.38523	-1.27829	0.789522	-1.61907	0.105432	0.910944
Gm7198	4.62997	-1.38534	0.856116	-1.61817	0.105627	0.910944
Kl	1.32306	-4.68071	2.90694	-1.61019	0.107357	0.910944
Col24a1	205.773	-3.77404	2.34689	-1.6081	0.107814	0.910956
Ccdc149	28.3844	3.22756	2.00585	1.60907	0.107601	0.910956
Nmnat2	192.705	1.96206	1.21994	1.60833	0.107762	0.910956
Gm38187	2.63831	-4.70678	2.92646	-1.60835	0.107758	0.910956
Jcad	41.6101	4.14809	2.57904	1.60839	0.10775	0.910956
Ripk2	117.397	-4.24427	2.64016	-1.60758	0.107927	0.910964
Tmem9	577.803	-1.80082	1.12009	-1.60775	0.10789	0.910964
Cdh12	351.63	-4.10719	2.55646	-1.60659	0.108144	0.912329
Itgb4	2.21958	-4.81375	2.99712	-1.60612	0.108247	0.912717
Gm2223	49.7229	2.45651	1.52989	1.60568	0.108344	0.913069
Stim2	237.87	-3.08941	1.92477	-1.60508	0.108476	0.913541
Wdr73	110.78	-3.35392	2.08997	-1.60477	0.108544	0.913541
Casc1	83.3034	-3.96747	2.47247	-1.60466	0.108569	0.913541
Gm43336	119.791	-4.3335	2.70588	-1.60151	0.109264	0.914187
Hacd4	57.116	3.3355	2.08071	1.60306	0.108922	0.914187
Gss	48.8533	2.42013	1.51071	1.60198	0.10916	0.914187
Gm44237	45.5341	4.6904	2.92665	1.60265	0.109011	0.914187
Psmb9	2.19544	-4.80596	2.99718	-1.60349	0.108826	0.914187
Gm2956	46.4491	2.02946	1.26697	1.60183	0.109194	0.914187
Lamb1	4.03105	4.83042	3.01429	1.60251	0.109043	0.914187
Gm10709	126.649	-0.989054	0.616931	-1.60318	0.108894	0.914187
Rpl5-ps2	46.963	-0.583726	0.364477	-1.60155	0.109256	0.914187
Gm7180	4.41056	1.22524	0.76429	1.60311	0.108911	0.914187
Gm13754	1.30784	-4.6596	2.9069	-1.60294	0.108948	0.914187
Trmt2b	3.00583	4.82959	3.01614	1.60125	0.109322	0.914201
Gm42447	64.3885	-3.93874	2.46336	-1.59893	0.109835	0.918023
Colgalt1	368.409	-1.7681	1.10599	-1.59867	0.109894	0.918045
Zfp407	222.799	-3.0861	1.93306	-1.59649	0.11038	0.920306
Spsb4	90.224	3.4983	2.19328	1.59501	0.11071	0.920306
Gpr173	7.8252	4.79362	3.00364	1.59594	0.110503	0.920306
Gsg1l	1.67254	-2.90693	1.82068	-1.59661	0.110352	0.920306
Eml5	819.417	-1.75655	1.10152	-1.59466	0.110788	0.920306
Slc25a53	1.66906	-4.39426	2.75513	-1.59494	0.110727	0.920306
Gm37163	4.02896	4.81403	3.01435	1.59704	0.110257	0.920306
Gm37310	2.16362	-4.78504	2.99733	-1.59643	0.110392	0.920306
Gm9247	36.1351	-2.14627	1.34554	-1.5951	0.110691	0.920306
Gm42031	11.3129	-1.88427	1.18075	-1.59583	0.110528	0.920306
Rpl32-ps	11.3588	-1.12122	0.703033	-1.59483	0.110749	0.920306
Slc35c1	29.0363	-4.46262	2.79957	-1.59404	0.110927	0.920995
Dcaf17	204.715	2.69142	1.68919	1.59331	0.11109	0.921008
Gm7332	53.5712	-1.48084	0.929431	-1.59327	0.111099	0.921008
Bnc2	3.04375	-2.71646	1.70487	-1.59336	0.11108	0.921008
Pnp2	78.2233	-2.9729	1.86681	-1.5925	0.111273	0.921341
Gm24525	2.95611	4.80294	3.01628	1.59234	0.111309	0.921341
Lca5l	9.93574	3.24137	2.03507	1.59275	0.111216	0.921341
Pknox1	288.41	-3.45994	2.17731	-1.58909	0.11204	0.922845
Adgrl3	590.956	-2.07195	1.30674	-1.58559	0.112833	0.922845
Pced1a	104.136	3.75903	2.37173	1.58493	0.112982	0.922845
Rbsn	66.369	3.31162	2.08952	1.58487	0.112996	0.922845
Prss36	45.8869	-4.63158	2.919	-1.5867	0.11258	0.922845
Reep6	3.95904	4.78307	3.01447	1.5867	0.11258	0.922845
D130062J10Rik	1.83365	-1.88238	1.18329	-1.5908	0.111655	0.922845
Ramp2	7.40244	4.69561	2.95736	1.58777	0.112338	0.922845
D17H6S53E	27.4847	3.07653	1.93789	1.58757	0.112384	0.922845
Gm7909	1.60007	-4.3404	2.73155	-1.58899	0.112063	0.922845
Cfap74	2.95623	4.79687	3.01631	1.59031	0.111765	0.922845
Slc6a16	2.95432	4.78605	3.01637	1.58669	0.112582	0.922845
Gm43871	2.06493	3.12387	1.96797	1.58735	0.112432	0.922845
Relch	481.023	-1.57491	0.991474	-1.58846	0.112183	0.922845
Glis1	2.91014	4.78025	3.0164	1.58475	0.113022	0.922845
Gm37354	2.93813	4.79428	3.01633	1.58944	0.111961	0.922845
Trac	2.95432	4.78605	3.01637	1.58669	0.112582	0.922845
Synpo	11.2047	-4.50311	2.83206	-1.59005	0.111824	0.922845
Trhr2	2.95623	4.79687	3.01631	1.59031	0.111765	0.922845
Gm10544	2.91231	4.78171	3.01639	1.58524	0.112912	0.922845
Gm10128	5.52013	2.24661	1.41433	1.58846	0.112183	0.922845
Ptprs	1762.8	-1.21744	0.766909	-1.58747	0.112407	0.922845
Ppp1ccb	369.344	-1.09323	0.68818	-1.58859	0.112154	0.922845
Gm8652	5.84836	-1.23889	0.781432	-1.58541	0.112873	0.922845
Gtf2i	1086.6	-0.908385	0.572676	-1.58621	0.112691	0.922845
[truncated: 29,553 more rows]
