# Supplementary material for: Transcriptomes of electrophysiologically recorded Dbx1-derived respiratory neurons of the preBötzinger complex in neonatal mice
Source: Sci Rep. 2022 Feb 21;12:2923. doi: 10.1038/s41598-022-06834-z (PMC8861066; doi:10.1038/s41598-022-06834-z)
Supplement: Supplementary file 4 — Supplementary Table 3. [file 41598_2022_6834_MOESM4_ESM.xlsx]

## Sheet: Sheet1
Log2(FPKM) values of the genes that meet the inclusion criteria of gene expression in ~25% of the samples and Oprm1.
†Exception for inclusion criteria was made for the µ-opioid receptor gene (Oprm1)
The columns are arranges such that the first 4 columns are group data, followed by expression of the gene in each of the 7 Type-1 neurons, 1 Unknown neuron and 9 Type-2 neurons.
The group data is shown for Type-1 samples, followed by Type-2 samples. The first two columns in the log2 transformed group data in for each Type are: mean and the next column is [mean + standard deviation (S.D.)].
magenta: Type-1 Dbx1 neuron (n = 7), blue: Type-2 Dbx1 neuron (n = 9), green: Unknown-type Dbx1 neuron (n = 1)
geneSymbol	Type 1: Mean	Type 1: Mean + S.D.	Type 2: Mean	Type 2: Mean + S.D.	Sample_4	Sample_5	Sample_6	Sample_15	Sample_16	Sample_17	Sample_18	Sample_8	Sample_1	Sample_2	Sample_3	Sample_7	Sample_9	Sample_11	Sample_12	Sample_13	Sample_14
0610005c13rik	0.62704	1.56698	0.060926	0.229638	0	0	0	0.0499134	0	0	3.76084	0.127092	0	0	0	0	0	0	0	0.388216	0
0610009b22rik	2.06627	2.84432	2.44539	2.99708	5.51938	0	5.11597	6.00999	0	5.6709	0	6.39208	5.87961	6.1337	6.07339	5.36499	5.76082	0	0	5.39831	5.40969
0610009l18rik	1.79567	2.71467	1.89428	2.66819	0	0	6.22003	5.71009	5.37222	0	0	4.89651	0	4.88744	0	0	5.19212	5.52984	5.32057	0	3.52639
0610010f05rik	2.63111	2.82002	2.58181	2.95062	4.98624	4.85488	4.8542	3.93889	6.00167	5.12104	6.60838	2.53568	6.43074	5.58913	5.14178	4.70223	1.03156	3.54218	6.12872	6.17617	6.13949
0610010k14rik	0.658934	1.36205	0.0107955	0.0427056	2.35254	0	0	1.64561	0	0.0542565	0	2.27162	0	0	0	0	0.0675984	0	0	0	0
0610012g03rik	2.72699	3.02834	2.81246	2.98715	7.55254	6.08014	4.24492	6.62334	5.57943	6.27489	2.98975	6.43425	4.18324	5.07211	6.28096	6.6483	6.97589	5.97227	6.00952	6.12284	6.95801
0610030e20rik	0.667271	1.40533	0.0131942	0.0390972	0	0	2.80366	0.148137	0.0297361	1.13493	0	0	0.0441102	0	0	0	0	0	0	0.0385769	0
0610040b10rik	0.512487	1.14881	0.935765	1.89832	0.245604	2.14829	0.59166	0	0	0	0	0	0	0	0	0	0	4.33012	0	0	3.88601
0610040j01rik	1.2687	2.26375	1.59885	2.45024	5.27626	0	0	0	0.0711344	4.5187	0	4.77902	4.38491	0	4.22589	5.48698	4.1634	0	0	0	0
1110003f10rik	0.786698	1.86537	0.618161	1.42754	0	0	5.07585	0	0	0	0	1.28332	3.3177	0	1.49656	0	0	0	0	0	0
1110004f10rik	2.91903	3.10336	2.89573	3.10334	6.01791	5.66149	5.91794	8.22207	7.53696	7.00195	5.58525	7.08733	7.38822	6.25304	5.64486	7.03861	7.44015	6.4112	3.8464	6.54168	7.41546
1110008p14rik	2.30738	2.80116	2.62888	2.80842	4.68046	4.90475	0	6.36654	4.21936	2.89128	4.58655	4.25137	5.75208	6.01953	5.63207	3.91865	5.60498	4.94746	5.40408	3.74818	5.642
1110012l19rik	1.29369	2.21751	2.22432	2.90065	0	4.45066	0	4.81219	0	0.897971	0	5.47025	0	0	5.34314	0	5.07708	4.74706	6.42585	5.58352	5.87949
1110015o18rik	2.14611	2.95154	1.41827	2.37851	0	0.163468	0	6.76451	4.61558	4.91343	7.52733	2.45574	0	0	4.0422	0	0.181525	0	0	4.62118	6.209
1110017d15rik	1.20887	2.0408	0.183853	0.62635	2.92147	0.118902	1.63033	0	0	0	4.51028	0	0	0	0	0	0	0	0	1.22322	0
1110032a03rik	2.16616	2.62501	1.75315	2.28033	5.39269	4.08994	0	4.0288	3.34092	3.39417	4.17147	0.321184	0	2.7355	3.03356	3.73249	4.37461	2.68161	2.13642	0.042448	2.6017
1110038b12rik	0.90763	1.83298	1.99696	2.61019	0	0.0941116	0	0	0	1.56852	4.46909	1.49671	5.60559	0	4.04869	3.31752	4.05477	3.53186	1.14448	5.22129	0
1110038f14rik	1.8272	2.56421	1.76038	2.52412	4.4415	1.74735	1.41436	3.8963	0.0886695	0	6.25114	4.55121	3.64723	4.03362	4.22266	0	3.63695	5.95044	0	0	0
1110051m20rik	2.11166	2.7337	2.30574	2.67575	4.53094	0.0334647	4.55657	5.70556	0.0332961	3.58914	4.80425	4.15109	3.827	5.59492	4.31655	5.17793	2.14629	1.69701	3.41873	3.49042	5.82894
1110059e24rik	2.15117	2.8479	1.89574	2.60153	0	0.354589	2.13706	6.52179	6.54882	3.25232	5.2785	4.13487	3.80613	4.98714	5.16465	0	5.12499	0	4.08858	1.31871	0
1110059g10rik	0.913992	1.77287	1.76526	2.39538	0	0	0	3.55246	0	2.63731	0	2.79448	3.37667	0	4.31512	3.36259	4.38437	2.92527	0	0	3.23012
1110065p20rik	2.01629	2.44797	2.0774	2.49552	3.40568	3.96648	0	3.54454	2.70442	3.70941	3.98739	3.80983	4.42481	4.39121	3.81668	3.64911	2.7661	4.13295	0	2.14974	3.65365
1190005i06rik	0.541497	1.41174	0.950583	1.62931	0	3.18838	0	0	0	0	0	3.09005	2.32555	0	1.87953	0	2.76442	0	0	0	1.42439
1190007i07rik	1.18781	2.1638	1.04976	1.91657	0	0	0	3.95805	4.98841	0	0	0.545401	0	3.9328	1.88507	3.81377	0	0	0	0	0
1300002e11rik	0.78272	1.57608	1.46751	2.06654	0	3.0022	0	2.04041	0	0	0	2.49747	2.6815	2.13064	2.49648	2.2298	3.9367	0	0	0	2.41385
1300017j02rik	0.141885	0.44577	0.163707	0.566227	0	0	0	0	0	0.689301	0.0341193	0.197096	0	0	0	0	0	1.08145	0	0	0
1500002c15rik	0.666959	1.62498	0.50137	1.38941	0	0	0.134152	0	0	3.97991	0	2.98231	0.114959	0	0	0	0	0	0	0	3.62506
1500004a13rik	1.62315	2.18836	1.72423	2.23299	2.77226	0.0863505	2.27464	3.24983	2.06127	0.157544	3.9614	1.29445	2.32925	2.23245	2.88153	0.0090175	1.54124	3.20498	3.94797	0.575844	4.01415
1500009c09rik	1.14591	1.91313	1.31467	1.9981	0.778835	0.253803	0	3.74998	0.594843	0	3.11258	2.56319	0	0	2.4783	0	3.9157	0	2.1553	2.05461	2.78325
1500009l16rik	2.1692	2.79919	2.15705	2.717	5.16781	5.76674	4.83931	5.03788	0	0.0299409	3.64257	4.36574	3.82992	6.29117	4.41814	2.9899	5.46101	3.73327	0	0.296385	4.12034
1500011b03rik	2.9038	3.05293	2.76687	3.0435	5.84811	6.89422	5.18856	7.04032	7.25086	5.94362	7.22212	5.71653	6.53465	6.26996	5.73776	3.09011	5.84133	6.93068	4.1777	5.74533	7.92919
1500015a07rik	0	0	0.751811	1.67066	0	0	0	0	0	0	0	0	1.36582	0	0.129116	0	4.50514	0	0	0	0.15507
1500026h17rik	1.11237	1.84959	1.00733	1.6646	3.43833	2.39914	2.08159	0.0588966	0.0567546	0	0.0993368	1.78008	0.877698	0.268412	0	0.0408177	0.705747	1.47933	0	3.03657	2.68314
1600012h06rik	1.20364	2.1731	0.867866	1.73812	4.98253	0	0	0.106459	0	4.03343	0	2.00184	0	0.499164	3.1794	0	0	0	0	0	3.74609
1600014c10rik	1.81773	2.49171	0.882157	1.67162	4.89679	0.0865476	1.77573	0.625721	4.30457	1.1105	4.87699	2.16397	0	0	1.86395	2.16912	0	0	0	0	3.55509
1600020e01rik	2.26265	2.55952	1.75913	2.46878	5.02381	4.41335	3.96783	1.60408	4.35778	3.84269	3.38161	0.664023	3.47565	0	0.557617	0.263881	3.92458	3.32718	5.1883	4.72734	0
1700001l19rik	1.22983	2.21613	1.25619	2.11225	4.4942	4.92358	0	0	0	0	0	1.01719	0	0	3.11301	4.23567	4.36632	0	0.782773	0	0
1700003f12rik	0.973738	1.8911	1.17451	2.06456	0	0	0	0	4.37754	2.36992	0	2.05497	0	0	0	0	4.55776	0	3.76342	2.99335	0
1700006f04rik	1.07605	1.93279	1.33343	2.14267	3.53543	0	0	0	0	3.64774	0.574603	0	4.37211	0	0	0	0	2.09917	0	3.46399	3.74488
1700007e05rik	0.0942833	0.219121	0.0612937	0.142735	0	0.188218	0	0	0.0651796	0	0.219347	0	0	0.0664065	0.113428	0.0469152	0	0	0	0.16386	0
1700007j10rik	0.678497	1.50592	0.389196	1.13122	0	0.248654	0	0.133792	0.129045	0.291509	3.4003	0	2.65555	0.131421	0	0	0	0	0	0	0
1700007l15rik	1.16349	2.12394	1.02433	2.02229	0	0	0	4.46087	0	4.21909	0	4.43073	0	5.15876	0	0.160537	0	0	3.98682	0	0
1700008j07rik	0.0632009	0.170785	0.508642	1.13534	0.111099	0.20237	0	0	0	0	0	0.747062	0	0.267364	0	0	1.57633	0	0	0	1.9607
1700008o03rik	0.843926	1.52149	0.33284	0.795694	0	0	0	0	2.2331	1.02016	2.31123	0	0	0	0.159609	0	1.20895	0	0.96685	0	0
1700010i14rik	0.587538	1.50215	0.307253	0.80879	0	0	0	0	0	3.51876	0	0.860591	0	0	0	0	0	0	0.654398	1.48175	0
1700011d18rik	0.812268	1.232	0.861855	1.41573	0	1.21544	1.34252	0.541364	0	0.837503	1.35495	1.37198	0	1.22695	1.11372	0.702377	0	0.350753	2.52335	1.4392	0
1700012d14rik	1.62143	2.52726	1.43855	2.27145	0	0	0	3.41387	5.46293	0	5.6608	0.110298	0	4.40057	3.81978	0.0298644	0.259548	4.9394	1.94518	0	0
1700013m08rik	1.13194	2.06628	1.09051	2.0447	0	0	4.11892	0	0.113711	0	4.10806	0	5.37817	1.17237	0	0	0	0	3.61486	0	0
1700016k05rik	1.86007	2.75541	0.466958	1.33843	0	0	0	2.29901	6.00549	2.36215	7.74504	0	3.43973	0	0	0	0	0	0	0	0
1700016p03rik	1.76452	2.67413	1.74358	2.53635	0	0.190874	5.65953	4.50022	0	0	6.43266	0	4.23526	0	0	0	3.34611	0.12213	5.49845	5.82461	2.11133
1700017b05rik	1.12484	2.01586	1.30347	2.09162	0	0	0	0	4.02582	3.76292	0.476698	3.12278	0	0	2.64995	3.76668	2.75133	0	0	4.04597	0
1700018a04rik	0.387208	0.95261	0	0	1.68549	0.0411804	0	0	0.428349	0	0	0.0371544	0	0	0	0	0	0	0	0	0
1700019d03rik	1.12651	2.04226	0.461477	1.3016	0	3.67316	0	0	4.3252	0.284697	0	0.32655	0.115877	3.27668	0	0	0	0	0	0	0
1700019l13rik	0.147623	0.462249	0.00828944	0.0328758	0	0	0	0	0.0349917	0.719207	0	1.07837	0.0518611	0	0	0	0	0	0	0	0
1700020l24rik	0.155074	0.361677	0.537972	1.33302	0	0.431663	0.266155	0	0	0.0965344	0	0	0	3.1914	0	0	0	0	0.875974	0	0
1700022i11rik	0.0307299	0.0817437	0.0585682	0.196923	0	0.0755384	0	0	0.0751631	0	0	0	0.0563962	0.316489	0	0	0	0	0	0	0
1700024b18rik	1.27307	2.31406	0.576998	1.39711	0	0	3.53119	0	0	0	6.38602	0	0	0	0	0	0	3.39948	1.0262	0	0
1700025g04rik	0.828777	1.5251	1.34348	1.90445	0	0	0.124634	0.62826	0	2.07644	2.60392	0.0133985	3.12281	2.92704	2.55979	0	2.18072	0.959206	0	0.740174	1.34888
1700028b04rik	0.28626	0.567428	0.321935	0.572605	0	0.323593	0	0.722022	0	0.201213	0.289494	0.647414	0.246681	0.59451	0.288511	0.123612	0.459091	0	0.537645	0	0
1700029j07rik	0.791171	1.59648	1.40249	2.28506	0.0905346	3.27054	0	0	0	1.75227	0	2.82992	0	4.40457	4.674	1.04907	0	0	4.66456	0	0
1700030c10rik	0.387291	1.00758	0.0510277	0.144457	0	0	0.202459	0	0.0607497	0	1.89234	0.208877	0	0.061895	0.0538888	0	0	0	0.20824	0	0
1700030j22rik	0.820915	1.91397	0.759347	1.67967	0	0	0	0.0594937	0	0	5.30618	0.411861	0	0	4.37121	1.86331	0	0	0	0	0
1700030k09rik	1.27467	2.25783	1.5019	2.34485	0	0	0	0.510643	0	3.50136	5.92404	0.0524612	0	3.87493	0	0	0	0	5.40899	4.05241	3.15302
1700037c18rik	0.197327	0.617642	1.13478	2.01642	0	0	0	0	0	0	1.02601	0	4.54769	0	0	0	3.46386	0	0	0	2.75111
1700037h04rik	2.07554	2.69014	2.2266	2.64687	0	4.10719	6.00836	3.53527	3.63492	4.85972	0.3597	4.17249	3.63294	5.51507	4.16775	3.59187	4.26471	5.02158	0.253169	2.2638	4.4119
1700039i01rik	1.62837	1.78507	1.47759	1.84712	1.78183	2.02086	2.66205	2.22852	1.59858	2.01218	2.33745	2.42297	1.09358	1.73377	2.12623	1.29324	2.20405	1.18478	2.69883	3.10248	0.626602
1700048o20rik	1.29708	2.20609	0.87667	1.88828	0	0	0	2.27675	0	2.2017	5.72271	1.17478	0	0.0826713	0	0	1.40414	0	5.65855	0.379829	0
1700049e17rik1	0.293642	0.866282	0.224081	0.689949	1.58012	0	0	0	0	0	0	0.169815	1.34614	0	0.166158	0	0	0	0	0	0
1700049e17rik2	0.29401	0.867182	0.224403	0.690771	1.5823	0	0	0	0	0	0	0.0875974	1.34813	0	0.166515	0	0	0	0	0	0
1700064h15rik	0.520828	0.803547	0.119029	0.337742	0.991489	0.389387	0	0.400681	0.387646	0.244183	0.630063	0.63998	0	0	0	0.287436	0	0	0	0.486598	0
1700066m21rik	1.41557	2.46406	1.78686	2.61613	6.0204	0	0	5.65311	0	0	0	4.81061	3.54034	6.32023	5.05429	0	1.56952	5.57119	0	0	0
1700073e17rik	0.771271	1.71488	0.0134706	0.0531438	0.206517	0.132909	0	4.27399	0.25341	0.0805763	0	0	0	0	0	0	0	0.0844275	0	0	0
1700080n15rik	1.37132	2.0532	1.27787	2.07514	3.10008	0	2.91348	1.77007	0	3.32581	0	0	0	0	2.47213	0	0	2.38272	4.39606	3.57242	0
1700084j12rik	0.0380293	0.101067	0.0308321	0.0764927	0	0	0	0	0.0853847	0.101588	0	0.0775359	0	0	0.0758139	0	0.0644123	0.0541843	0	0	0
1700086l19rik	1.16469	2.12686	1.11933	2.16975	0	3.0475	0	0.304117	0	5.34133	0	4.00361	0	0	0	0	5.18115	0	5.37097	0	0
1700086o06rik	1.08128	2.04484	0.841459	1.77782	0	5.01422	0	0	0	2.79714	0	0.723454	0	0	2.64371	0	0	4.48305	0	0	0
1700086p04rik	0.501389	1.26747	0.421572	1.1504	0.254529	0	0	0	2.6545	0	0	0.149267	0	0	2.6613	0	0	0	0	0.393171	0
1700088e04rik	0.182606	0.57718	0.497959	1.06264	0	0	0.944526	0	0	0	0	0.029677	1.30524	0	0	0	0	0.656495	0	1.74819	0
1700093k21rik	0.0296483	0.105273	0.405773	1.04332	0	0	0.145343	0	0	0	0	0	2.23233	0.167822	0	0	0	0	0.523035	0	0
1700096k18rik	1.05204	1.97458	0.521365	1.43463	0	0	0	3.24812	0	4.26607	0	3.07264	0	0	0.102886	0	3.81492	0	0	0	0
1700109h08rik	1.11974	1.94076	0.423124	1.22427	0	0	2.81644	0	4.07604	1.31904	0	0	0	0	0	0	0	2.99484	0	0.0726079	0
1700110i01rik	0.520066	1.36868	0.286107	0.767281	3.03815	0	0	0	0	0	0	0.123336	0	0	1.42556	0	0.0350632	0	0	0.513494	0
1700120c14rik	0.7079	1.65505	0.0104938	0.041525	0.377629	0	0	4.05634	0	0	0	0.883765	0	0	0	0	0.0657026	0	0	0	0
1700122c19rik	0.154807	0.276683	0.0647929	0.149505	0	0.311631	0.090365	0.132005	0.127319	0.0623401	0.0692514	0.0705688	0.114404	0.053272	0.0463633	0.0189152	0	0	0.180458	0	0
1700123o20rik	2.44344	2.90938	1.68512	2.56129	4.42116	6.43752	0	5.15168	4.40673	5.27852	5.38005	5.84405	0	0	5.49514	0	4.76453	5.88158	0	0	3.79971
1810009a15rik	0.339328	0.975803	0.45021	1.06864	0	0	0	1.85617	0	0	0	0	0	2.20183	0	0	0	0	0.684682	0.40964	0
1810010h24rik	1.32091	2.15913	1.04125	1.95456	0	2.65277	0	2.96566	0	0.0609091	4.80833	2.44324	1.19503	0	0	0	4.6199	0	0	0	3.70715
1810013l24rik	1.6649	2.42334	1.44684	2.07151	0	0	0	3.41458	5.36653	3.8455	2.56983	3.17429	0.369654	3.75532	0.741355	1.78736	2.65523	2.83136	0	0.0452536	3.34943
1810014b01rik	0.30199	0.844077	1.12974	2.03556	1.50347	0	0	0	0.126436	0	0	3.36317	0	0	4.18458	4.52836	0	0	0	0	1.98086
1810024b03rik	0.960781	1.65513	0.409781	0.991342	0	2.76797	0	2.00721	0	1.80617	0.0431901	0	0	0	1.27677	0	1.67958	0	0	0	0
1810026b05rik	1.616	2.35316	1.68031	2.19313	3.0155	0.0852485	3.45211	0	0	2.79534	5.10853	3.40564	1.79088	2.44475	3.1261	0.583138	2.34529	1.93812	1.20908	5.22683	1.18056
1810030o07rik	1.97865	2.60887	2.02846	2.54144	0	5.62765	3.93968	2.06275	5.56116	2.13493	1.26244	5.01331	0.0936772	5.13063	4.08818	4.50616	1.49555	4.98788	3.18958	2.29965	1.92578
1810037i17rik	2.85313	3.23753	2.79689	3.08694	5.8086	7.95843	4.79569	8.27976	7.66883	6.97904	2.0892	7.42428	4.67279	6.00877	6.80974	6.65134	8.12348	8.04666	4.36857	4.25709	4.60637
1810055g02rik	1.17287	2.16649	1.67335	2.5418	0	0	5.58923	0	0.0726688	3.12032	0	1.92865	0	0	0	0	4.3327	4.2818	5.64004	5.4514	0
1810058i24rik	2.39882	2.8789	2.14344	2.75404	4.43023	4.37074	5.85233	4.91104	6.43836	3.9134	0	4.97362	0	4.40514	4.01888	5.33432	6.50165	5.35205	1.93929	0.0796616	3.13217
2010001k21rik	0.0213478	0.057271	0.0152441	0.0465376	0	0.0477194	0	0	0	0.056631	0	0.0430636	0	0	0	0.0341167	0	0	0	0.0614851	0
2010300c02rik	0.863153	1.70325	0.91308	1.79501	0	0	0	2.29337	0	3.4397	0	0	2.1573	0	0	0	0	0	1.19917	0	4.59108
2010315b03rik	1.73876	2.48774	1.01901	2.01922	4.6163	3.48529	0	0	0	3.22846	5.03235	2.70216	0	0	3.81466	0	0	0	0.153202	0	5.2709
2010320m18rik	1.46514	2.52612	2.10029	2.78795	0	5.42973	0	0	6.79622	0.100324	0	2.45134	5.16965	0	3.08005	0	6.36453	5.52221	5.07015	4.38495	0
2210016f16rik	1.8972	2.58054	1.89089	2.54499	6.20817	2.15089	0	4.25606	0	2.78792	3.67124	3.81249	0	3.97159	3.54522	0	2.78712	4.88684	0	4.74402	4.44301
2210016l21rik	2.65678	2.84694	2.69941	2.97543	6.6382	4.26737	4.74903	6.14112	5.83107	4.76206	4.75484	5.51897	6.27356	6.4357	4.24504	5.6988	6.61284	4.26906	2.90789	6.05334	6.96213
2210406o10rik	0.14645	0.417398	0.510668	1.33058	0	0	0	0	0.135224	0.612676	0	1.25053	0	3.2948	0	0	0.527588	0	0	0	0
2210408i21rik	1.1195	1.90142	0.981721	1.78729	0	0	2.60374	0.96662	0.614379	0	4.02432	0	0	0	1.92631	0	0	0	0.288263	2.68867	3.87014
2210418o10rik	0.686586	1.60422	1.43917	2.21649	0	0.086825	0.075939	0.214408	0	3.85011	0.0390112	3.20843	3.85128	0.0446759	1.42922	4.47448	0.353091	0.183436	0.73851	4.33009	0
2300009a05rik	2.10284	2.64819	1.79245	2.21164	3.50057	2.6716	3.95098	3.20141	0	3.04723	6.69709	2.41805	3.79241	3.77492	2.23513	2.62491	1.80785	2.03126	3.25563	2.65412	0
2310009b15rik	1.49226	2.35343	1.88813	2.52481	0	3.42842	0	4.58448	4.68019	0	0	3.84037	0	4.04368	4.58315	0	4.0837	4.1761	3.28837	4.13895	0
2310010j17rik	1.19734	2.19093	0.894401	1.737	0	0	0	0	0	5.45609	3.59604	4.18154	0	0	1.16844	4.03684	0	0	0	0	2.52426
2310011j03rik	2.06931	2.85429	1.88425	2.65042	5.91611	0	0	4.77149	6.43358	5.2568	0	1.61714	0.150305	0	4.74474	3.50141	5.63846	5.43947	0	0	4.75017
2310015a10rik	0.935324	1.7528	1.18315	2.09127	1.9097	0	0	0	3.80523	0.671315	0	0.359777	3.29003	0	2.20101	0	0.434368	0	5.51107	0	0
2310022a10rik	1.63572	2.3698	1.31951	2.00164	0	0.106505	3.90441	3.32165	0	2.53316	4.88623	3.58203	2.43138	3.5351	0.03208	3.13685	0.155965	0	0	1.25623	2.91471
2310022b05rik	0.558489	1.08085	0.759937	1.61859	0	1.59946	1.15199	0.297302	0	0.260327	0	2.77685	0.680124	0	1.39233	4.13541	0	0.0328815	0	0	0
2310033p09rik	1.72943	2.51385	1.8016	2.54986	1.24095	5.51555	0.58173	4.04516	4.82831	0	0	4.21308	4.12815	0	0.115888	0	3.63997	4.75731	5.21616	0	4.51712
2310039h08rik	1.75797	2.54647	2.1907	2.73636	4.38737	5.88641	0	4.10615	0	2.29562	0	4.59924	0	0	4.93642	4.48009	4.9853	3.86856	5.51999	3.65708	4.64005
2310040g24rik	0.748257	1.79836	0.725668	1.74348	0	0	0	0	0	4.75833	0	3.43194	0	0	0.759936	5.12306	0	0	0	0	0
2310043m15rik	0.345986	0.899116	0.42209	1.21684	0	0	0.182232	0	0.106843	0	1.60806	0	0	0	0.0949453	0	0	0	0	2.96386	0
2310057m21rik	0.851214	1.66903	1.14926	1.7908	0.192775	0	0	3.45131	0	1.98404	0	1.87392	0	0	1.82752	2.68872	2.55144	0	2.68748	1.17953	0.0273409
2310061i04rik	2.36504	2.8919	2.56886	3.00299	5.27586	6.92611	1.67946	4.42506	0.538845	4.43421	5.78218	4.90141	6.26223	5.89137	6.01499	0	4.42349	4.40252	7.0716	5.97431	4.36002
2310069b03rik	0	0	0.0693256	0.199252	0	0	0	0	0	0	0	0.0811035	0	0	0.0793045	0.0644281	0	0	0.299302	0	0
2410002f23rik	1.92243	2.5155	2.12202	2.48123	4.22563	3.44198	0	4.06724	0	3.63548	4.16396	4.11002	4.21547	3.40337	3.40764	3.44317	2.39934	4.7109	4.29914	0.597829	3.70031
2410004b18rik	2.51013	2.87638	2.02733	2.82392	6.54387	1.28923	4.86286	5.29621	5.59539	4.78515	4.50422	4.58073	0	6.06246	6.01861	0	6.08302	3.74814	0	0	5.77618
2410006h16rik	2.90026	3.10585	2.76759	3.17941	6.74969	8.55742	4.86233	5.85946	6.83008	6.49719	5.90317	6.75662	6.35289	0.342498	6.99235	6.35488	6.62706	7.30013	6.19249	7.71203	4.4129
2410018l13rik	0.51317	1.07751	0.452545	0.900898	0	1.78998	0.908688	0	0.0418943	0.212446	0.0372735	0.0750064	0.337496	0.808019	0	0	0	0.873647	0	1.29691	0
2410022m11rik	0	0	0.407632	1.06293	0	0	0	0	0	0	0	2.09782	0.130601	0	0	0.494771	0	0	0	2.31319	0
2410131k14rik	1.56069	2.3271	1.63484	2.28735	4.85376	1.27874	0	0	0.827006	1.92755	4.76261	2.63645	4.8362	0.0618843	2.15178	4.075	0	2.35508	0	2.72151	2.74826
2500004c02rik	1.32574	2.34195	1.28525	2.15596	6.01469	0	0	0.160269	0	0	4.37138	3.11839	0	0.157454	0	0	1.2361	4.4701	5.06498	2.00653	0
2510002d24rik	2.50092	2.9511	2.16864	2.73503	0.938909	5.92808	5.58791	5.78093	7.11176	3.87209	3.4037	3.03201	4.33999	5.20248	4.4046	0	0	5.67737	3.30052	5.38686	3.15216
2510009e07rik	1.46854	2.19489	1.58426	2.30668	0	0.0265845	0.404994	2.15666	1.7037	3.26986	4.81009	3.78852	0	0.0534154	3.48767	0.0376874	3.75619	2.33063	4.12382	0	4.19735
2510039o18rik	0.681531	1.63251	0.762852	1.6245	0	0	0.108215	0	0.12293	3.99574	0	3.44188	2.93169	0	0	0	3.33988	0	0	0	0
2510046g10rik	0	0	0.953239	1.91585	0	0	0	0	0	0	0	4.43968	0	0	0.140342	4.6644	0	3.6212	0	0	0
2610001j05rik	2.44141	2.62625	2.14255	2.79921	4.95155	2.78738	4.57437	4.86127	4.7095	4.65177	4.48616	3.98667	4.58017	0.607329	4.86954	0	7.0293	4.53745	0	4.87988	4.23518
2610002m06rik	0.554813	1.22246	1.56214	2.22813	1.03177	0	0	0	0	2.22672	0.0243543	1.83541	4.41382	0.0279112	2.03696	3.44403	0	1.8426	0	1.77367	4.03719
2610005l07rik	2.09779	2.76536	2.40868	2.78222	1.39877	0.93285	6.21087	4.74002	0.0414876	3.5824	6.05725	3.11026	4.37176	5.00603	5.04388	3.32996	2.67233	1.3229	6.12262	5.16092	5.75847
2610008e11rik	1.50632	2.19204	1.15599	1.96694	0	3.32511	3.57567	0	3.37074	2.5379	0.0765408	2.99985	1.30051	2.3343	2.78632	0.0209448	0	0	4.61327	0	0
2610011e03rik	1.24858	1.96333	1.30362	2.23358	0	1.85669	0	1.91276	0	4.13324	1.72986	0	4.77666	3.54034	0	0	0	0	4.89924	0	0
2610020c07rik	1.0627	1.98338	0.488453	1.15895	0	0	3.55634	0	0	0	4.06555	0.0436921	0.0712405	0	2.34666	0	0	0	0	0	1.20856
2610021a01rik	0.227559	0.671434	0.799625	1.68934	0	0	0	0	0.0704054	1.12556	0	0.125095	0	0	3.75044	0	0	0	0	0	2.91539
2610035d17rik	1.10101	2.09045	0.56701	1.54883	0	0	0	0	0	2.61795	5.39744	3.30267	0	0	4.33305	0	0	0	0	0	0
2610042l04rik	0.938272	1.29331	1.37262	1.89123	0.600389	0.930686	1.89027	1.38132	0.599488	0.585782	0.425689	1.03542	2.58311	1.43647	0.751769	1.10531	0.520071	3.99241	1.11272	0.740198	2.06258
2610044o15rik8	0.0421024	0.096147	0.0966779	0.276552	0.0710061	0.0449313	0	0.0913546	0	0	0	2.87328	0	0.174171	0.415996	0	0.0336083	0	0	0	0
2610203c22rik	0.392568	1.0872	0.68247	1.44558	2.15367	0.0354306	0	0	0	0	0	0	0	0	1.2767	3.30725	0.860012	0	0	0	0
2610301b20rik	2.00278	2.74172	1.66104	2.37207	0	0.689457	6.11724	4.76649	5.40768	4.07323	0	4.38351	0.295353	0	5.11743	4.42804	2.02899	4.20237	0.938843	0	2.45092
2610306m01rik	1.25977	2.25928	1.25934	2.1707	5.28272	0	0	4.47925	0	0	0	2.93543	0	0	4.44862	0	3.5529	4.5432	0	0	0
2610316d01rik	2.27989	2.91877	2.55633	3.00266	6.10756	5.77393	4.13255	5.39592	0	5.58493	0	3.88137	6.62639	5.41874	3.72989	0	3.7933	6.26769	5.88343	5.48942	6.73015
2610507b11rik	1.34088	2.03376	1.60523	2.22362	1.73268	0.399591	0.312423	3.63863	0.0197797	3.70595	0.92231	3.67115	4.12804	3.77966	3.82095	0	1.5626	0	2.58114	0.719584	1.78991
2610507i01rik	1.04045	1.92507	0.991335	1.91149	0	4.2579	0	0	0.237084	2.79296	0.110131	2.88537	0	0	4.08439	0.712563	0	0	0	0	4.09526
2700033n17rik	1.02797	1.99628	1.1002	2.01336	0	5.18534	0	0.232587	0	1.8561	0	0	1.70496	0	0	2.24331	0	5.66082	0.685438	0	0
2700038g22rik	0.260128	0.782699	0.449417	1.16777	0	1.3831	0	0	0	0	0	3.26679	2.66422	0	0.55777	0	0	0.0674018	0	0	0
2700046g09rik	0.915777	1.81377	0.689286	1.51574	0	4.1438	0	0	0	2.06229	0	1.95291	0	0	2.19823	0	3.31414	0	0	0	0
2700049a03rik	0.449602	1.20673	0.691396	1.40731	0	0	2.50279	0.030625	0	0	0.0262344	1.68988	0.823726	0	0	2.00511	0	0	2.70477	0	0
2700062c07rik	1.90535	2.6687	1.9288	2.7292	0	5.39726	3.89402	5.22283	0	4.70795	0	1.60255	5.848	3.76157	6.2539	0	5.9346	0	3.4685	0	0
2700078f05rik	1.22145	2.20121	1.25085	2.13322	0	0	5.5231	0	0	0.237798	3.56173	0	0	3.31726	0	0	0	0	3.92536	4.77387	0.401911
2700081o15rik	0.881125	1.68969	0.593293	1.25514	0	0.0732445	3.32843	2.31151	0.164659	0.014831	0	0.190005	0	0	0.781035	0.289658	2.67661	0.0309477	0	0	0.799926
2700097o09rik	2.09606	2.71268	2.25926	2.69592	4.29362	5.23791	4.26121	3.95604	5.15831	0.0207285	0	0.0312616	3.74473	5.49294	3.67506	3.49523	0.0258997	4.03396	6.15768	3.54872	3.91286
2700099c18rik	0.96225	1.80909	1.19583	1.99765	0	0.223085	0	0	0	3.51745	2.89788	2.97828	0	0	0.986627	0	0	2.86808	1.264	5.02083	1.47743
2810001g20rik	1.93468	2.87086	2.05482	2.82433	6.87534	7.31178	0	5.30537	0	0	0.267993	3.23703	0	5.47792	4.44924	5.56278	6.66417	0.518796	0	0	5.72145
2810002d19rik	0.758627	1.80153	0.42724	1.07341	0	4.75973	0	0	0.0834326	0	0	0	0	0	2.21267	0	0	0	0	0.889255	0
2810004n23rik	0.918719	1.6231	1.40432	2.01348	0	2.51838	0.0477314	2.53276	0	1.13419	0	3.54365	1.83869	3.51025	1.09673	0.0196817	2.21818	2.94763	0.0967203	0.0356124	3.0589
2810006k23rik	1.1603	1.96935	0.464815	1.26402	0	0.0600345	3.00615	0	4.01958	1.55946	0	3.9937	0	0.119259	3.09708	0	0	0	0.204929	0	0
2810013p06rik	1.98967	2.78938	0.916625	1.82022	0	3.37413	6.41641	6.04017	0	4.96946	0	4.88831	0	0	0	3.30771	4.18544	0	0.496097	0	0
2810021j22rik	0.0440832	0.154609	1.14497	2.06293	0	0	0.217195	0	0	0	0	1.96793	0	0.0447655	0.0389451	0.151302	0	3.71911	5.22901	1.71961	0
2810025m15rik	2.11088	2.74643	2.63266	2.87131	4.95884	4.39229	0	3.14926	5.3685	5.36804	0	6.71505	6.40475	4.61127	5.23807	6.20109	6.20481	4.26464	5.086	2.99089	5.81376
2810029c07rik	1.58054	2.45482	1.56693	2.49876	0	4.61783	0	0	5.01743	4.30047	0	3.10415	5.77222	4.33147	1.3449	0	0	0	0	0	6.21597
2810032g03rik	1.20686	2.11802	0.620114	1.65443	0	0.157587	4.78394	0.0562387	0.467563	0	3.69312	0	0	0	0	0	0	0	4.83297	0	0
2810039b14rik	0.346349	0.922153	0.313433	0.973106	0	0	1.67248	0	0.226897	0	0	0.118607	0	0	0	0	0.0203016	2.16365	0	0	0
2810047c21rik1	0	0	0.625007	1.5313	0	0	0	0	0	0	0	0.246805	0	0	4.11419	0.10256	0.207003	0	0.456206	0	0
2810049e08rik	1.77802	2.69451	0.741797	1.82806	0	0	0	5.14778	5.71944	0	6.13971	0	0	0.153591	0	0	0.220414	0	5.67631	0	0
2810402e24rik	0.148032	0.403283	0.746026	1.87875	0	0.567427	0.188974	0	0	0	0	0	0.0834672	0	0	6.01104	0	0	0	0	0
2810403d21rik	0.500196	0.972448	0.508681	1.07582	1.08393	1.30888	0.267756	0.203071	0	0.037202	0	0.0375367	0.0612857	0	0.107389	0	0.163356	1.42767	1.79481	0.250225	0
2810405f15rik	0.505722	1.12437	0.380002	1.03173	1.0317	1.90713	0	0	0	0	0	0	0.473584	2.23851	0	0	0	0	0	0	0
2810410l24rik	0.164953	0.460967	0.990185	1.8009	0	0.164718	0	0	0	0	0.683191	1.39755	0	0	3.11552	0	3.32786	2.43458	0	0	0
2810429i04rik	0.20096	0.603572	0.436062	0.984567	0	0	0	0.020557	0.0197998	0.988281	0.017601	0	0	0	1.09578	0	0.0148529	0	1.7203	0.303076	0.0421454
2810432f15rik	0.973117	1.72798	0.0284352	0.110525	0	0	1.38898	0	0	1.91262	3.43994	0.877381	0	0	0	0.179147	0	0	0	0	0
2810433d01rik	0.0293004	0.104069	0.0619522	0.193516	0	0	0	0.14362	0	0	0	3.10028	0	0	0	0.100422	0.294474	0	0	0	0
2810454h06rik	0.933952	1.56686	0.349438	1.05353	0	0	0	1.33488	1.87267	0.547588	2.61837	0.640637	0	0.0556458	0	0	0	0	2.41093	0	0
2810459m11rik	0.769846	1.8106	0.401666	1.17922	0	4.79268	0.0893127	0.0536201	0	0	0	3.23064	0	0.0526438	0	0	2.83665	0	0	0	0
2900022m07rik	1.46012	2.13545	1.57502	2.52778	1.10338	1.54625	0.504209	2.69087	4.93626	1.47829	0	0	0	0	1.82228	0	0	0.104287	5.70901	7.29059	2.88842
2900026a02rik	0.00531915	0.0147523	0.296681	0.930128	0	0.0161949	0	0	0	0.00966142	0	1.07629	0	0	0	0	2.0339	0	0	0.0209326	0
2900027m19rik	1.81988	2.34043	1.72089	2.44455	0	1.94646	3.06439	2.40878	2.55098	2.55289	5.19016	0.428872	3.2242	3.72442	0	0	0	2.02433	5.17377	5.25425	1.26651
2900037b21rik	1.33707	2.21517	0.548507	1.51111	3.89381	0	1.81761	0	0	0	4.97326	4.65257	0	0	0	0	0	0	4.16315	0	0
2900045o20rik	0.0505692	0.176395	0.649649	1.58289	0	0.249714	0	0	0	0	0	0	0	0	0.321426	0	0	0	4.34666	0.450997	0
2900060n12rik	0.47282	1.14582	0.322298	0.947318	0	0.0425227	0.334148	0	2.23881	0.0992546	0	0.461856	0	2.05475	0.0375038	0	0.0318	0.128829	0	0	0
2900064k03rik	1.13993	1.94509	0.53512	1.48349	0	4.10398	1.81902	0	0	2.50292	0	0	0	0	4.04156	0	0	0	0	0	0
2900072n19rik	0.597978	1.52227	1.87747	2.52387	0	0	3.59516	0	0	0	0	3.52449	4.37636	4.75256	3.57708	0	0	2.85654	4.20239	0	4.30367
2900079g21rik	0.153488	0.40473	0.029384	0.0896798	0	0.558226	0.212043	0	0	0.0155204	0	0	0	0	0.132238	0	0.0194011	0	0	0.0335478	0
2900093k20rik	1.48321	2.41895	1.10106	2.14411	1.76701	0	0	5.103	5.6999	0	0	5.27896	0	0	0	0	5.37795	4.92819	0	0	0
2900097c17rik	2.52901	2.9689	2.83084	2.99366	4.97363	5.97601	5.21994	5.42745	5.73172	5.89516	0.178491	6.46719	7.25461	6.30981	5.57553	4.46149	5.83373	6.64733	5.68141	6.23051	7.03959
3000002c10rik	0.0801747	0.188161	0.0290175	0.0716687	0	0	0.0751026	0.212154	0	0	0.112765	0.0775928	0.0641692	0	0	0	0.0644598	0.0542244	0	0	0
3010001f23rik	0.713493	1.62364	1.2227	2.11298	0	0.0938608	0	3.88286	0	0	0.501669	0.0848335	0	0	0	0	4.41509	4.15659	3.31242	0.120393	0
3010003l21rik	0.0383807	0.135261	0.10523	0.269216	0	0.188723	0	0	0	0	0	0.462309	0.271771	0	0.0861346	0	0	0	0.323087	0	0
3110009e18rik	0.846191	1.66392	0.441179	1.05206	3.38702	0	0	2.05966	0.137561	0	0	1.49158	0	0	0	0	1.42529	0	0	0	1.79412
3110040n11rik	1.95259	2.7692	2.24329	2.83315	0.707171	6.01272	0	6.18232	0	1.47031	5.72232	4.05622	5.56925	6.0192	0	5.43993	0	6.11758	3.30822	3.10014	4.05849
3110053b16rik	0.264332	0.700405	1.31703	2.11763	0.122065	0	0.132874	0	0	0	1.15262	2.40319	3.54537	0.790642	4.39462	0	0.96252	3.73054	0	0	0
3110056k07rik	1.14579	1.91495	0.605576	1.50451	0	3.45291	0	2.87982	0	2.15601	0	0	0	3.98559	0	0	0	0	0.638122	0.0705628	0
3110067c02rik	0.0341137	0.0913661	0.00926986	0.0367273	0	0	0	0	0	0.0957844	0.0717086	0.0730717	0	0	0	0.0580146	0	0	0	0	0
3110080e11rik	1.42014	2.25183	1.41102	2.29382	3.17995	3.63758	0	0.0514082	0.0974234	0.0298386	4.7366	0	4.58601	4.75818	4.49476	0	0	0	1.09426	0	0
3110080o07rik	1.3327	2.26363	0.0803539	0.297613	0	0	6.03997	1.8457	0	0	2.74543	0	0	0	0	0	0	0	0.515496	0	0
3110082i17rik	1.91737	2.42703	1.11311	1.87888	0	3.15586	2.70713	1.65181	3.05015	3.86795	5.00841	3.44281	0.0878177	0	3.03389	3.86584	2.13908	0	0	1.34137	0
3300002i08rik	0.982718	1.88087	0.413798	1.21956	0	0	0	0	4.1822	2.57939	0.0717086	0.14262	0	0	0	0	0	0	0	2.9897	0
3632454l22rik	0.0482247	0.168546	0.807394	1.61164	0	0	0	0.237942	0	0	0	0	0	0	0	0	0	3.76092	1.27791	0	1.71159
3830403n18rik	0.317309	0.762659	1.68234	2.71217	0	0	0	0.578857	0	1.14317	0	5.4361	0	0	5.97355	6.27762	7.63414	0	0	0	0
3830406c13rik	1.27925	2.20185	1.55834	2.2824	4.24071	0.863103	0	0	0	4.88612	0	2.68942	0	3.06933	2.48678	0	0	3.8091	0	4.44592	3.6952
3830408c21rik	0.672443	1.56676	0.615287	1.5579	0.214989	0	0	0	3.68983	0.0426282	0.208938	0.562303	0	0	0	4.27064	0	0	0	0	0.516127
4430402i18rik	0.239597	0.556864	0.0950393	0.275917	0.281569	0.801792	0	0.0656315	0.0319716	0	0.0836752	0.337775	0	0	0	0	0	0	0.11224	0.432876	0.0677351
4632404h12rik	0	0	0.300561	0.804589	0	0	0	0	0	0	0	1.7895	0	1.57899	0.0789813	0	0	0.128472	0.29817	0	0
4632404m16rik	0.0122828	0.0442845	0.0382801	0.130386	0	0.0598509	0	0	0	0	0	0.0540334	0	0	0	0	0	0.0376676	0.204332	0	0
4632415l05rik	0.950327	1.7699	0.594703	1.30224	0	1.30414	0	0	3.99946	0	1.22258	2.29278	0	2.91148	0.719695	0.0202411	0.798832	0	0	0.141209	0
4632427e13rik	1.62155	2.32786	1.45014	2.20512	0	3.59086	0	3.4343	3.52071	3.97229	0.0211563	0	3.28571	3.64693	1.59978	0	0	2.11788	4.90985	0.0308891	0
4632432e15rik	0.351953	0.837587	0.0277424	0.0823735	0	0	0	0	0.262055	0.273268	1.39868	0	0.103314	0.0714271	0	0	0	0	0	0	0
4732416n19rik	0.0527414	0.0945198	0.445923	1.27	0	0.0497553	0.0856238	0.0513792	0	0.0298216	0.0440582	0	0	0	0	0.0355794	0	0	0	0.0640953	3.15999
4732471j01rik	1.24067	1.92169	0.934831	1.73236	0	2.04544	3.6541	2.54431	1.06586	0	0.231834	0	3.20697	3.10934	0	0	0.0299765	0	0	1.85871	0
4732491k20rik	0.632947	1.52457	0.834935	1.74178	0	0	0	3.54718	0	0	0.307928	0	0	0	0	0	3.26683	0	0	0	3.78716
4732496c06rik	1.46049	2.26731	1.78956	2.54089	0	0	5.65644	2.68905	1.73635	0	2.18224	0.121664	0	5.37004	4.23585	0	0	0	4.25296	3.98124	4.27366
4833412c15rik	1.30544	2.30259	0.148858	0.482458	0	0.160779	0	0.0852936	0	4.3432	5.71192	0	0	0	0.872125	0	0	0	0	0.1061	0
4833420g17rik	2.10329	2.67539	1.74748	2.52277	0	4.55948	2.2204	4.0332	1.66192	4.47599	6.12727	3.49194	3.32373	0.0361263	2.17007	0.122957	0.176848	0	5.61366	5.4313	4.34476
4833421g17rik	0.356668	0.625306	0.223855	0.439222	0	0.519963	0	0.534395	0.193964	0.119147	0.595787	0.476068	0	0.197455	0.172929	0.141329	0.14765	0	0.603649	0.247637	0
4833422c13rik	0.375132	0.94001	0.805585	1.69556	1.69515	0.220462	0	0	0.0862394	0	0.0768559	0.771118	0	0	0	0	0	0	3.0727	3.658	0
4833422m21rik	0.0376291	0.116487	0.00718922	0.0285444	0	0	0	0	0.0303122	0	0.154667	0.0274774	0.0449606	0	0	0	0	0	0	0	0
4833438c02rik	1.11022	2.06922	0.686808	1.5269	4.89749	0	0	0	0	3.21405	0	0	0	0	3.52867	0	1.9588	0	0	0	0
4833439l19rik	2.68019	2.96248	2.74675	2.93211	5.54324	5.158	5.76196	7.47852	4.97145	6.07207	2.88049	6.26537	5.19689	5.88815	6.27776	5.72284	5.39853	7.23737	5.21671	6.46646	4.00379
4921507p07rik	0.162617	0.430921	0.355929	1.03844	0	0.59775	0.237458	0	0	0	0	0	0	0	0	0	0	0	2.33823	0.180053	0
4921511c10rik	1.09265	2.03277	0.805974	1.65946	0	0	3.42521	0	0	0	4.50335	0.927628	0	3.29279	0	0	0	0.273148	0	3.169	0
4921524j17rik	1.04846	1.97396	2.01372	2.73329	4.81417	0	0.325846	2.33818	0	0	0	4.14603	0	5.50416	2.99594	0	6.6134	5.06265	2.29794	0	4.86997
4921528i07rik	0.0456148	0.125107	0.035102	0.0971975	0	0	0.147439	0	0	0.0774215	0	0	0.0645977	0.129513	0	0	0	0.027552	0	0	0
4921531c22rik	0.625272	1.57426	0.216739	0.646291	0	0	0	0	3.79751	0	0	3.43099	0.243796	1.21514	0	0	0	0	0	0	0
4921536k21rik	0.0466172	0.105906	0.27242	0.872892	0.104561	0.0664454	0	0	0	0	0.058876	0	1.87049	0	0	0	0	0	0	0	0
4930402h24rik	2.2951	2.75374	2.24059	2.47933	4.79671	5.08582	4.55534	4.76423	1.29777	1.23251	5.6229	3.32608	4.00609	4.01194	3.04439	2.87102	2.58708	3.69347	5.44148	4.16098	3.7168
4930405o22rik	0.906742	1.80696	1.12596	1.87296	1.95814	0	0	0	0	4.1655	0	0	0.921892	4.32788	0	1.39554	0	0	1.4506	2.54631	0
4930407i10rik	0.549103	0.751309	0.378757	0.585726	0.169835	0.724922	0.628579	0.182565	0.553486	0.390507	0.592337	0.410745	0.255385	0.212729	0.215283	0.0782576	0.208693	0.238032	0.554824	0.715748	0.223041
4930412f09rik	0.0333186	0.117931	0.0717504	0.183517	0	0.163544	0	0	0	0	0	0	0.236388	0	0	0.118244	0	0.104287	0	0	0
4930413g21rik	0.530555	0.88565	0.758936	1.51591	0.477273	0.797111	0	1.09976	0.450938	0.286317	0	1.9142	3.3645	0.169496	0	0	1.00542	0	0	1.69076	0
4930417o13rik	0.0318795	0.0743547	0.0688134	0.166802	0	0.0771435	0	0.0403679	0.0388907	0	0	0.0696854	0	0	0.164656	0.134498	0.140528	0	0	0	0
4930426d05rik	0.589468	1.50588	1.43966	2.20526	3.53284	0	0	0	0	0	0	0.525868	1.45929	4.50185	0	0	0	0	4.06875	3.64166	1.74161
4930430e12rik	0.482864	0.841456	0.398301	0.659153	1.13795	0.620848	0	0.415096	0.279786	0.328926	0	1.04681	0.39951	0.726318	0.360742	0.385301	0.486119	0	0	0.503601	0
4930430f08rik	1.0357	1.70179	1.06578	1.79549	3.16067	1.76251	0	1.63718	0	0.790368	0	2.34097	1.50931	0	2.78135	0	0	3.29401	2.25507	0	0
4930431p19rik	0.61547	1.4546	0.193676	0.521441	3.26588	0.114382	0	0	0	0.102549	0.241593	0.199978	0.892729	0	0.149218	0	0	0.0366998	0	0.214421	0
4930432k21rik	0.804438	1.67953	0.677583	1.60869	0	1.39156	0	0	0	3.8337	0	0	1.03815	0	0	0	0	0	0	0	4.35697
4930435f18rik	0.0701326	0.24075	0.0773554	0.19492	0	0.348692	0	0	0	0	0	0	0	0.096684	0.163959	0	0	0	0	0.235097	0
4930447c04rik	1.25915	2.25534	1.01832	1.89628	0	4.75941	0	0	0	0	4.99542	0	0	0	3.56072	0	0	0	1.46445	4.20481	0
4930453n24rik	1.06752	1.98192	1.65409	2.29764	0	0	0	3.53641	4.0655	0.0175175	0.0514077	0.353177	0	0	3.58551	0	2.39258	4.26885	2.2731	4.24305	2.56216
4930455c13rik	0.708003	1.45514	0.327594	0.88824	1.80162	0	0	2.63316	0	0	0	0.40504	0	0	1.7775	0	0	0	0.516773	0	0
4930455g09rik	0.73994	1.78368	1.47485	2.31099	0	0	0	4.69075	0	0	0	0.764115	3.64343	0	3.7129	0	3.31482	0	0	5.34474	0
4930455m05rik	0.0174921	0.0468837	0.0151828	0.0379971	0	0.0428018	0	0	0.0425868	0	0	0	0	0	0.0377504	0.0305861	0	0.0268787	0	0	0
4930467e23rik	0.402051	0.919499	0.557401	1.25042	0	0	0	1.53929	0.195263	0	0.515138	0	0	0.135512	1.16338	0	0.100785	0.165174	2.67969	0	0
4930470h14rik	0.0514269	0.140668	0.17262	0.418557	0	0	0.166948	0	0	0	0.087078	0	0.606069	0	0.0867613	0	0	0	0.325255	0.125845	0
4930471m09rik	0.0473365	0.106235	0.0260121	0.0850455	0.0779005	0.0970426	0	0	0	0.0585447	0	0	0	0	0.126826	0	0.0369179	0	0	0	0
4930473a02rik	0.226198	0.620367	0.889059	1.61666	0	0	0.202861	0	0	0.985376	0	0.108438	0	0	2.28993	0	3.22143	0	1.51969	0	0.636667
4930480k15rik	1.3783	2.28376	1.17235	2.1234	4.84795	0.077946	1.45486	0	0	0	4.81657	0	1.72488	0	0	0	0	0	4.11701	5.44217	0
4930488l21rik	0.33226	0.932077	0.00892701	0.027386	0	0.0278675	0	1.73009	0.0549307	0	0	0.0251317	0	0	0	0.0198846	0	0	0	0.0359776	0
4930503e24rik	0.0491747	0.12977	0.0564624	0.145343	0	0	0	0.130433	0	0	0.112277	0	0.183752	0	0	0	0.0952242	0.0802382	0	0	0
4930503l19rik	0.0565153	0.196167	1.52341	2.22975	0	0	0.279655	0	0	0	0	2.61886	3.15212	0	3.4778	0	2.93753	0	3.07422	4.23057	0
4930507d10rik	0.108972	0.306376	0.24353	0.795389	0.420068	0	0	0	0	0	0.12915	0.131556	0	1.65498	0	0	0	0	0	0	0
4930509h03rik	1.31263	2.32313	0	0	4.49	0	5.77482	0	0	0	0.12273	0.125022	0	0	0	0	0	0	0	0	0
4930509j09rik	0	0	1.00881	1.72298	0	0	0	0	0	0	0	0	0	0	3.22981	0	0	1.43222	2.48483	1.96346	0
4930512b01rik	0.793642	1.42655	0.524414	1.13087	0	1.29787	0	0	0	1.60983	2.22642	0	0.704329	0	0.968897	0	0	0	0	2.19249	0.0794322
4930516b21rik	1.53537	2.43057	1.33223	2.17403	0	0	5.97612	3.80556	0	0	3.5087	0	4.33936	0	0	0	2.12064	0	4.8886	2.31259	0
4930518i15rik	0.450133	1.16864	0.752915	1.90334	2.36311	0	0	0	0.105746	0	0.0943089	0.633167	0	0	0	0	0	0	6.16675	0	0
4930522l14rik	0.967139	1.89629	0.688346	1.5848	2.1619	0	4.52282	0	0	0	0	0.296643	0	0.141139	0.236906	0	0.105022	0.591059	0	4.28063	0.148157
4930526a20rik	1.63207	2.1698	1.91231	2.26772	2.59037	4.15353	1.9046	3.12889	0.291378	0.39224	2.23603	1.86188	3.46072	2.16923	2.49092	2.33775	2.1217	2.86297	5.13782	2.83109	1.46488
4930527f14rik	0.0894613	0.197755	0.0826409	0.209266	0.194486	0	0	0.128953	0.124371	0	0	0	0.181704	0	0	0	0.0941309	0	0	0	0.254758
4930529c04rik	0.151417	0.42565	0.0823922	0.274822	0	0	0.0843294	0	0.632151	0.0581388	0	0	0	0	0	0	0.0724116	0	0.456538	0	0
4930532g15rik	0.0523235	0.182248	0.128442	0.270485	0	0.258535	0	0	0	0	0	0	0	0.0926692	0.157299	0	0	0.0577708	0.304508	0.225766	0
4930532i03rik	1.53119	2.37544	0.846333	1.80975	0.276108	0	0	4.14894	0	3.8344	4.97222	0	0	0	2.31009	0	0	0	4.87123	0	0
4930555f03rik	1.26166	2.20274	0.73316	1.46296	0	3.06866	1.0228	0	0	0	5.6926	0	0	0	1.56571	0	0	3.22383	0.59501	0.575934	0
4930555g01rik	0.0762057	0.224878	0.28921	0.596979	0	0.306223	0	0	0	0	0.0734691	0.146036	0	0.238596	0	0	0.0621836	0.413887	0	0.819967	0.463108
4930556h04rik	0.184479	0.502354	0.012177	0.0481031	0.763301	0.10149	0	0	0	0	0.0900514	0	0	0	0	0	0.0762854	0	0	0	0
4930563e22rik	0.71342	1.72734	0.239811	0.627196	0	0	0	4.43001	0	0	0.0477925	0	0	0	0	0	0.93257	0.69497	0	0	0
4930567k12rik	0.315121	0.918376	0.809587	1.65549	0	0	0	0	0	1.70881	0	0	0.359179	0	3.11022	0	0	0	0	3.30499	0
4930570g19rik	0.642153	1.39861	1.05946	1.83829	0	2.81187	0	0	0	0	1.11273	2.47416	0.333599	0	2.8892	0	0.309849	4.18565	0	0.683066	1.356
4930578g10rik	1.41474	2.44803	0.524637	1.46168	0	5.75038	5.74998	0	0.162453	0	0	0	0	0	0	0	0	0	0	3.94714	0
4930579g24rik	0.86687	1.97954	1.32537	2.2541	0.13596	5.62995	0	0	0	0	0	4.27563	0.126857	4.21684	0	5.3865	0	3.82352	0	0	0
4930581f22rik	0.301117	0.884535	0.545971	1.33117	0	0	0	0	0	0	1.62468	0.529417	0	0	0	0.0414935	0	0	3.15063	0.947905	0
4930590j08rik	0.771474	1.48212	0.574754	1.30475	0.460688	0	0	0	0	1.85825	2.63015	0	1.92566	0	0	0	0	0	2.47915	0	0
4931406b18rik	0.108994	0.190482	0.0136237	0.0414524	0.0490188	0.17636	0.0534793	0.123754	0.119349	0	0.0273693	0	0	0.0313618	0.0540296	0	0	0	0	0	0
4931406c07rik	0.955701	1.82603	1.07415	1.80124	0	2.80664	0	3.71166	0.0160288	0	0.0423249	0.986514	0.0930513	1.88262	0.33005	0.0785192	3.51197	0.38799	3.12841	0.536743	0
4931406p16rik	0.31155	0.909791	0.930214	1.67735	0	0	1.68728	0	0	0	0	2.2483	1.80956	0	0.364006	0.0884929	0	2.98239	2.90558	0	0
4931428f04rik	1.5572	2.24272	1.39218	2.15192	4.28047	1.59551	0.506626	1.97494	0	0.766022	4.47617	0.676445	3.73927	4.01337	0.511098	0	0.063462	3.57442	0	0.0552963	2.66586
4932416k20rik	0.03556	0.084755	0	0	0.0665312	0.082959	0	0	0	0.0251919	0	0.0379633	0	0	0	0	0	0	0	0	0
4932438a13rik	1.46477	1.95287	1.57344	2.05033	0.40674	0.524765	3.65674	1.82212	1.67688	1.80959	2.42446	0.951305	3.45153	1.09695	1.36268	1.8239	1.30171	0.243941	2.43336	3.93427	2.13688
4932443l11rik	0.483754	1.18031	0.230663	0.563932	0	0	2.34012	0	0.0606865	0.387842	0	0	0	0	0.719245	0	0.68821	0	0	0.152915	0
4933400f21rik	1.20517	2.1832	0.71919	1.5568	0	0	4.85612	0	0	0	4.28344	0	2.53676	0	0	0	0	0	0	3.27956	0
4933404o12rik	0.054817	0.159204	0.734413	1.67149	0	0.206976	0	0	0	0	0.0641155	0	4.52621	0	0.0322938	0	1.41498	0	0	0	0
4933406b17rik	0.0154903	0.0416334	0.044168	0.108529	0	0.0400837	0	0	0	0	0.0354805	0.0714428	0.0590615	0	0	0	0.0299697	0	0.139078	0.0516859	0
4933407l21rik	1.14648	2.10638	0.0616301	0.217683	0	0	4.88614	3.5642	0	0	0.0458225	2.29724	0	0	0	0	0	0.0325313	0	0.360268	0
4933409g03rik	0.106815	0.207927	0	0	0	0.117552	0.199039	0	0.116977	0	0.104368	0	0	0	0	0	0	0	0	0	0
4933409k07rik	0.575359	1.10601	0.966578	1.9052	0	0	0	0.857083	0	0.920172	1.65308	0	0	0	0.249215	0	0.145843	0	3.76185	0	4.43088
4933413l06rik	0.948796	1.85982	1.57063	2.42982	4.50152	1.74685	0	0	0	0.263461	0	0	2.11384	2.88199	0	0	0	0	5.38221	6.21925	1.13575
4933417g07rik	0.349788	0.580566	0.0890936	0.198873	0.678858	0.359052	0	0.256585	0.357431	0.153329	0.115358	0.226179	0	0	0.221398	0.0935946	0.0978526	0.160469	0	0	0
4933421o10rik	0.712363	1.4274	0.493619	1.3241	1.97642	2.35762	0	0.135352	0	0	0	0.425548	0.358848	0	0	0	0	3.31291	0	0	0
4933423p22rik	0.538729	1.23881	0.971893	1.79776	0	0	2.40701	0	0	0.761834	0	0	0	0	0	0	1.9785	0	3.83867	2.83553	0
4933427d14rik	0.0192925	0.0521096	0.107132	0.387736	0.05385	0	0	0	0	0.0403863	0	0.174938	0	0	0	0	0	0	0	0.693762	0
4933427i04rik	0.0160098	0.0575302	0.134958	0.315055	0	0	0	0	0.0781125	0	0	2.41494	0.320579	0.0795763	0	0	0.11547	0	0	0.366921	0
4933427j07rik	0.0335968	0.0905837	0.0590416	0.193465	0	0	0	0	0	0.0668106	0.0981152	0	0.305942	0	0	0	0	0.0700197	0	0	0
4933428g20rik	1.33486	2.36709	0.631513	1.65106	0	4.16688	0	0.122359	0	0	6.3683	0	4.79095	0	0	0	0	0	0	0.151743	0
4933431e20rik	1.41314	2.1277	0.721102	1.51986	0.0406002	0	0.0443064	1.51054	3.16909	2.78023	4.09735	3.18501	0	0	0.109408	0	0.0749667	2.95227	2.63396	0.0653539	0
4933434e20rik	1.89182	2.54929	2.08289	2.36221	6.08946	1.85214	2.13795	0.684776	4.51872	3.60694	0.087257	4.29456	3.87169	1.36398	2.65071	4.30073	4.21519	3.11053	3.06165	2.99499	3.55961
4933439c10rik	2.19363	2.63404	1.69015	2.24568	4.00404	4.51386	0.339312	4.96383	5.0122	3.02309	3.16546	0.0823668	3.25458	2.69792	0	1.46638	0.0684448	2.29162	4.56813	3.41698	2.27815
5031410i06rik	0.906254	1.75655	0.644826	1.55431	0	0	0	0	3.38524	2.73397	0	0.330058	0.0846852	0.366624	0.0999987	0	0.313762	0	0	4.20688	0
5031425e22rik	1.70913	2.31312	1.33643	1.92762	3.70066	0	2.2014	3.32227	4.23157	2.43156	0	2.41742	3.37878	1.30367	1.38376	0.0241682	1.56725	0	3.56443	0.66357	1.84162
5031434o11rik	1.22128	2.08154	0.408464	1.19138	0	1.26719	3.85359	0	0	0	4.19992	0	0.0683686	0	0	0	0	0	2.87708	0	0
5031439g07rik	1.8738	2.34729	1.98438	2.56631	3.94415	3.53142	0.0625362	2.73561	1.55949	2.83509	3.98644	3.15227	4.40287	4.17726	3.37858	0	0	1.73717	5.55252	4.12977	3.23416
5033428i22rik	0.112297	0.229676	0.0841667	0.182349	0.0254362	0.263953	0.0277714	0	0.137333	0.0563519	0.0557892	0.921714	0	0.0162259	0.0280597	0	0.0119392	0.0971459	0.214445	0.138921	0.0339402
5330406m23rik	1.05611	2.02066	0.984773	1.93759	0	0	5.02205	0	0	2.53322	0	0	0	0	0	3.77107	0.382992	0	0	4.65695	0
5330409n07rik	1.14164	2.11043	0.745891	1.73921	0	0	0	3.27448	0.0489663	0	5.12077	0	0	0	1.09112	0	0	0	0	5.00196	0
5330417c22rik	0.681994	1.56061	0.802116	1.55597	0	0.0276705	0.0478804	0	3.62392	0	0.531021	0	3.28693	1.56741	0	0	0	0	1.78014	0	0.0584263
5330431k02rik	2.16676	2.78491	2.1596	2.80055	4.80611	4.93554	0	5.74482	0.086609	4.13003	4.72796	0	5.25795	4.9254	4.94417	0	0.187768	0.890969	6.98348	4.2135	3.80808
5330434g04rik	1.54812	2.32717	1.81964	2.34349	0	2.26785	0.177638	3.21018	0.104081	1.98329	5.72742	0.0945694	3.51449	2.12268	1.57825	0.0751968	0.944387	2.90536	4.65772	4.49278	2.47863
5330437m03rik	0.0236661	0.065089	0.660585	1.324	0	0.0425022	0.0732732	0	0	0	0	1.55558	0	0.97835	0.0374857	0	0	0	2.2177	1.99298	0
5330438d12rik	0.0656867	0.19627	1.07145	1.92525	0	0	0	0	0	0.265533	0.0605482	2.03651	4.14482	3.93196	0.279182	0	0	0	0	0.861002	0.696948
5430403g16rik	0.122826	0.364064	0.0582797	0.147244	0	0	0.531773	0	0	0	0.0902866	0.0467289	0	0.103135	0.0899586	0	0	0	0.177917	0	0
5430405h02rik	0.956209	1.63502	0.609351	1.21991	0.855081	0.431567	0.0775709	2.67163	0	2.50573	0.0398605	0.0406267	0.0662863	0	0	2.20446	1.28729	0	0	0.113809	1.0583
5430414b19rik	0.166393	0.531757	0.72664	1.61363	0	0	0	0	0.855742	0	0	1.38578	0	0	0	0	1.87497	0	4.01806	0	0
5430416n02rik	0.934946	1.59688	0.71343	1.26476	0	0	3.04673	0.749855	1.11338	0	1.47277	0.216738	0.341261	0.601167	0	0	1.56855	1.36349	0	0	1.88282
5430427o19rik	0	0	0.982843	1.97482	0	0	0	0	0	0	0	2.07821	0	0	3.34101	0	5.28681	0	0.159384	0	0
5430434f05rik	0.864859	1.90186	0.374442	1.08479	0	0.270411	0.0838913	0.235727	0	0	5.1581	0.207618	0.140024	0	0	0.0348472	0	0	0	2.49217	0
5530401a14rik	1.78192	2.46103	1.70113	2.32959	1.61103	0.312171	5.59221	2.23765	0.0380214	2.69244	4.58838	0	3.65824	0	3.20169	0	2.57036	0	4.59911	3.07073	3.16396
5530601h04rik	1.54985	2.24798	1.19326	1.7095	3.41466	0	0.0987835	2.8546	0	2.9609	4.1661	1.87288	1.96179	0	1.66551	2.03438	2.18113	0.236081	0.981059	0.0497733	2.47052
5730409e04rik	1.45283	2.13959	1.57078	2.24425	0.621738	3.33323	0	3.24245	0	3.80676	1.15799	1.33444	3.59523	3.63112	3.97814	0	0.618078	0.109845	0.684116	1.13928	3.98001
5730414n17rik	1.04681	2.02584	0.404373	1.06442	0	5.19162	0	0	0	0	2.27009	0	0	0	0	0	2.29829	0.613339	0	0	0
5730455p16rik	1.53019	2.24438	2.11985	2.68305	0.264279	0.0709714	3.79873	1.35781	3.74591	3.88666	0.093347	3.84591	5.08513	4.35446	2.92459	0.0256524	0	3.98476	3.20808	4.94186	5.59388
5730480h06rik	1.15514	1.78521	0.723165	1.56672	0	1.46928	3.00992	0.686344	0	0.733705	2.69015	1.23006	0	0	3.46868	0	0	0.0349875	0	0	2.35352
5730507a11rik	0.515059	1.31645	1.00685	1.86687	0	2.83189	0.171477	0	0	0	0	2.84783	0	1.66296	3.31141	0	0	4.11131	0	0	0
5730507c01rik	0.416886	0.797934	0.128855	0.422193	0.385536	0.13231	0.115946	0.0698657	0.416246	0.0406605	1.18473	0.561639	0	0	0.745455	0.095376	0	0	0	0	0
5730522e02rik	0.858882	1.67611	1.33319	2.16389	0	0.029305	3.72178	1.41952	0.472903	0.0519185	0	0	4.29924	1.83168	0	0	0	0	4.56699	2.97836	0
5730596b20rik	0.64419	1.5849	0.642013	1.54717	0	0	0	3.82014	0	0.119897	0	2.08627	0	0	0	0	0	0	4.09433	0	0.950217
5830416i19rik	0.0986262	0.267734	0.0308107	0.0958692	0	0.0655305	0	0	0.0652038	0	0.364539	0.116013	0	0	0.05785	0	0	0	0	0	0.136425
5830417i10rik	1.92007	2.35032	1.24012	1.89152	2.86596	3.86672	3.62939	2.61224	0	3.61281	2.90371	1.5278	3.46761	0.111025	2.88213	0	1.90033	0.0523446	1.79885	0.0363736	2.01096
5830418p13rik	0.21932	0.386343	0.236105	0.511602	0.0981973	0.17951	0	0	0.386908	0.275377	0.2093	0.162697	0.0915426	0	0.10805	0.0446421	0.0467091	0.114696	0.708933	0.485701	0
5830444b04rik	0.0104738	0.0378236	0.0523435	0.187872	0.0510041	0	0	0	0	0	0	0.242416	0	0	0.308479	0	0.0240528	0	0	0	0
5830462i19rik	0.15759	0.325708	0.0798505	0.279522	0.29888	0.32492	0.0879809	0	0.0508863	0	0.0452891	0.046158	0	0	0	0	0.0382748	0	0.473901	0	0
5830487j09rik	0.0313472	0.111142	0.150061	0.468115	0	0	0	0.153762	0	0	0	0.197999	0	0	0	0.0548167	0	0	0.833495	0.0982347	0
5930409g06rik	1.47124	2.5361	1.33537	2.21032	6.2768	0	0	0	0	0	6.13143	4.70063	3.97967	0	4.9672	0	0	0	0.889097	0	3.87462
5930420m18rik	0.0547044	0.125122	1.0102	2.03616	0	0.0752157	0.128638	0	0	0	0.0666701	0	0	0	0.0664259	0	3.29457	0	5.76668	0	0
6030400a10rik	0.0251343	0.0895958	1.3471	2.30191	0	0	0	0	0	0	0.123021	0	5.87813	0	0	0	0	3.59345	0	4.42447	0
6030440g07rik	0.251882	0.571056	0.138699	0.372716	0	0.417907	0	0.157971	0	0	0.759437	0.265209	0	0	0	0.110621	0.222663	0.574925	0	0	0
6030443j06rik	0.0151587	0.0368796	0.0102005	0.030292	0	0	0.0398529	0	0	0.0137368	0.0203487	0	0	0	0	0	0.0341461	0	0	0.0297136	0
6030458c11rik	1.45328	2.2107	1.12411	1.84643	0	1.05456	1.33501	1.53095	0	2.82957	5.41806	1.66851	1.21802	2.63549	3.44315	0	0	0.188535	2.86352	0.0374675	0.230806
6330403k07rik	2.90179	3.03729	3.01111	3.14751	7.72215	6.36202	5.50758	7.01364	6.40292	5.8042	6.50208	7.29007	7.95768	7.63438	7.86655	5.87818	6.99972	6.03788	6.46815	6.93634	7.77787
6330403l08rik	0.356756	1.01635	0.549437	1.34462	0	0	0	1.9638	0	0	0	0.0563557	0	0	0	0	0	0.0585499	0	3.22612	0.886962
6330409d20rik	0.198598	0.491092	0.506226	1.28007	0	0	0	0	0.421686	0	0.611392	1.15689	0	0.758783	3.02419	0	0	0	0	0	0
6330415b21rik	2.1407	2.93081	1.52275	2.47069	0.122331	0.0779115	0	5.54694	6.45225	4.62534	7.04364	0	0	0	5.27302	0	0.058444	0.536546	5.71217	5.2802	0
6330419e04rik	1.13295	2.21725	1.76599	2.65903	0	1.68844	6.58236	0	0	0.0807004	0	0	4.31642	6.3534	0	0	0	4.75252	6.18723	0	0
6330549d23rik	0.122827	0.233063	0.187461	0.480507	0	0	0.178622	0.108556	0	0.15387	0.18102	1.04002	0	0	0.137356	0	0.792921	0	0.183765	0.134777	0
6330562c20rik	0.95224	1.7385	0.439067	1.23473	0	2.97802	0.465245	0	0	2.96795	0.132902	1.831	0	0	0	0	0	0	3.01078	0.190762	0
6430548m08rik	1.22176	2.14505	1.42816	2.20539	0.639927	2.86808	5.47373	0.0801221	0	0.0466987	0.217626	1.7111	3.65067	0.0786763	3.56109	0.0737364	0.0582192	3.99721	0	0.16255	3.63719
6430590a07rik	1.09952	2.09244	0.717976	1.67444	0	0	5.49781	0	0	2.43423	0.0677587	0	1.11786	0	0.0341502	0	0	0	4.65184	0	0
6530437j22rik	0.038799	0.136686	0.881637	1.72763	0	0	0	0.190808	0	0	0	0	0	0	0	0	0	0	2.78642	0.915268	3.88049
6720483e21rik	0.826395	1.90844	1.08999	2.14856	0	0.149254	0	0	5.26348	0	0	3.6198	0	0	0	0	0	0	3.98894	6.16953	0
6720489n17rik	0.202205	0.446367	0.034379	0.132858	0	0.183441	0	0.598059	0.124238	0.147447	0	0	0	0	0	0	0	0	0.217043	0	0
6820431f20rik	2.50456	2.77647	2.50262	2.72635	4.25721	4.11794	6.35297	4.38577	2.85019	4.82951	5.92966	4.40241	4.90555	5.28936	4.57816	3.47686	3.78753	3.26372	5.88877	5.28352	5.53068
8030445p17rik	1.99642	2.6365	0.150663	0.424352	0.0989936	2.05732	0	4.74251	4.73875	4.62175	4.67137	1.83515	0	0	0	0	0.339659	0	0	0	0.651056
8030451o07rik	0.542125	1.23492	0.944864	1.92938	0	2.40872	0	0.0915154	0	0	0.692568	0	0	0	0	0	0	0	0	3.31391	5.01116
8030462n17rik	1.05636	1.65626	0.673769	1.46105	1.0919	0.817829	0.168184	3.01337	0.509495	1.95695	0	2.01312	0	0.324039	1.65058	0	0	0	0	3.32889	0.0536093
8430419k02rik	1.1601	1.97247	0.488583	1.34642	0.202271	0.0665207	0	3.74244	0	1.08644	3.54544	0	0	0	0	0	0.189831	0	0	3.43776	0
8430429k09rik	1.22802	2.16461	0.561821	1.44149	0.197847	0.186819	0	0.0671083	0	4.35	4.59534	2.77702	0	0	3.77177	0.29812	0.0958155	0.119475	0	0	0
9030025p20rik	2.12579	2.61235	1.9047	2.28067	4.7728	2.94782	4.31742	2.45386	0	4.05065	5.00837	3.70863	0.895521	4.07992	1.5796	3.9079	2.60214	3.57577	1.98574	2.50172	3.57049
9030624g23rik	0.523779	1.09004	0.570544	1.03506	0.333601	0.148939	1.97726	0	0.148217	0.0904908	0.365503	0.575233	0.645769	0.220856	1.22682	0.471891	0	0.139963	1.5623	0.0981501	0
9130002k18rik	0.0113459	0.0409408	1.05103	2.03187	0	0.0552675	0	0	0	0	0	1.84946	0	0	0	0.0780302	0	4.20458	0.356767	5.00877	0
9130019o22rik	0.128454	0.338064	0.4694	1.34377	0.434468	0	0	0.217385	0	0	0	0.261268	0	0	0	0	0	0	0	0	3.4608
9130023h24rik	0.0059721	0.0216546	0.557562	1.11605	0	0	0	0	0	0.0290369	0	2.29523	0	0.0966317	0	1.67239	0	1.26775	0	0	1.20925
9130230l23rik	0.145032	0.430202	0.00461416	0.0183688	0.652477	0.0223192	0	0.045747	0	0	0.0197421	0.478518	0	0	0	0	0	0	0	0.0288307	0
9130401m01rik	1.7146	2.45814	1.87119	2.26513	3.60558	0	0	3.52395	5.23021	0	3.61467	3.6162	2.75978	0	2.53542	2.44128	4.17728	3.51572	2.56911	2.66345	3.26303
9230112e08rik	0.0359061	0.126808	0.38018	1.08203	0	0	0	0	0	0.176404	0	0.964624	2.46923	0.198776	0.0455328	0	0	0	0	0	0
9330111n05rik	0.620192	1.50662	0.0413344	0.0854812	0	3.49257	0.0568057	0.0339506	0.156582	0.0196558	0	0.0587015	0	0.0659041	0	0.0465578	0.0245616	0.0409418	0	0.0836213	0
9330121k16rik	0.214659	0.664378	0.591208	1.42341	0	0	0	0	0	1.123	0	0	0.407257	0.0452418	0.443135	0	0	0	3.60542	0.0575142	0
9330151l19rik	1.2986	2.05195	1.33722	2.08211	0	0.468568	3.04825	3.25912	3.44341	0	0	0	0	0	0	0	2.46021	1.38825	2.70346	2.33245	4.85539
9330158h04rik	1.10739	1.94358	0.529313	1.18808	0	0.0747685	2.7641	1.02182	0	0	4.22122	0	0	2.38055	0	0	0	1.24506	0.363569	0	0
9330159f19rik	2.02572	2.66107	1.80194	2.39344	3.45399	5.2375	0.198556	4.61668	0	2.61543	5.38155	4.13688	3.46968	3.62456	2.52884	0	0	0.720508	4.38693	3.68863	3.96277
9330159m07rik	0.338408	0.922052	0.0181627	0.0713177	0	1.68742	0.163099	0	0	0	0	1.40611	0	0	0	0	0	0	0.114021	0	0
9330160f10rik	0.623297	1.55678	0.303251	0.952847	0	0	0	0.064332	3.71841	0	0	0.162586	0	0	2.1053	0	0	0	0	0	0
9330162012rik	0.0137606	0.0375539	0.868235	1.66053	0	0	0	0	0	0.0270721	0.0400142	0	3.62392	0	2.03916	0	0	0	1.76578	0	0
9330162g02rik	2.25726	2.63318	2.08344	2.67631	4.65886	2.82128	3.30489	3.47265	3.20651	2.40658	6.59505	1.41528	4.21377	4.51301	3.59297	0.00807764	0.550342	2.47398	6.24545	5.58382	1.9622
9330182l06rik	1.34568	2.05352	1.49196	2.14645	0.035043	0.824462	4.68164	2.14044	0	1.26547	1.84349	0.0395335	2.83361	3.40379	0.547467	0	0.0164775	0	3.50541	2.70246	3.30514
9330188p03rik	0.686604	1.42784	0.904594	1.85761	2.63806	0	0	1.62837	0	0	0	0.282131	0.109717	3.01863	0	0	0	4.71982	0	0	0
9430015g10rik	1.85765	2.61687	0.787984	1.70487	1.6111	4.06118	0	0	5.21682	1.31877	6.16127	0	0	0.61922	0	0	1.27957	0	0	4.64115	0
9430038i01rik	1.03299	1.95735	1.17393	1.75251	0	4.40196	0	2.92191	0	0	0	0	2.11662	3.1709	1.96899	1.90632	0	0.549811	0.297139	1.29648	0
9430053o09rik	1.64616	2.53379	1.08254	2.11088	0	0	5.8505	0	4.37202	0.117455	4.56998	1.10802	0	5.08931	0.0591071	0	0	0	0	0	4.91147
9430064i24rik	0.163323	0.37122	0.0589443	0.132747	0	0.497378	0.110635	0.0666168	0.125665	0.0387515	0	0.318755	0	0	0.111751	0.0462059	0	0	0	0.0829971	0.134375
9530026p05rik	1.07893	1.87694	0.379487	0.896597	1.1932	1.17159	0.888238	0.0313047	0.0301557	0.0360092	4.43679	0	1.53077	0	0	0	0	0	0.204796	0.972348	0
9530056e24rik	0.846016	1.67375	1.66915	2.31818	0.961093	0.199651	0	0.0542759	3.85542	0	0.512265	0.303359	3.3724	4.21212	0.0463772	0	0	2.98284	4.49774	1.76636	2.74454
9530059o14rik	1.12086	1.72377	1.47483	2.18663	2.14122	1.81817	0	0	0	1.7342	2.5298	0.0237724	0	4.03309	2.45016	0	0	3.15196	2.31451	4.0101	0.0556905
9530068e07rik	1.79897	2.67801	2.10589	2.73475	5.31065	0.0524681	0.472226	0.0541789	0	5.79203	5.67652	5.8996	5.70293	6.03894	4.10216	0.730198	4.17421	4.3591	0	0.193903	4.44031
9530077c05rik	1.86064	2.47837	1.46414	2.14408	4.11746	0	2.41601	0	4.41	3.07413	4.40413	0	2.85339	0	3.44247	3.43809	2.58518	0	3.37731	0.134406	0
9630010a21rik	1.73734	2.59012	1.3562	2.14228	5.19015	0.396315	0	4.75942	0	0.373734	5.61984	0.65046	0	0	0	0	0.138744	4.31245	3.21314	3.45925	2.91733
9630014m24rik	0.878994	1.52741	0.872421	1.51453	1.68706	0.0336437	0	0.0347481	0	2.31858	1.79962	0.173186	2.13572	0	1.24551	0	0	2.3114	0	1.78397	0
9630050e16rik	0.0620033	0.182113	0.0278589	0.0709605	0.0372606	0.0234766	0	0.246663	0	0	0	1.1063	0.0346857	0.0929466	0	0	0.0175274	0	0	0.0303222	0
9830132p13rik	0.0579624	0.142217	0.0448556	0.098661	0	0.0414615	0	0.16414	0.0813594	0	0	0.0738713	0	0.0828823	0	0.0586527	0.0910807	0.0516037	0	0	0
9830144p21rik	1.03636	1.68298	0.449908	1.0178	0	0	2.14972	0.175039	1.08263	0.931005	3.01889	0	1.78423	0.0360752	0	0	0	0.284884	0	0	1.18839
9930017n22rik	0.597395	1.26069	0.544094	1.15391	0	0	0	0	0	1.60277	1.98811	0	0	0	0.545168	0	1.79793	0.0290743	0	0	1.75077
9930021j03rik	1.53474	2.32846	1.39946	1.99983	0	3.43099	5.27083	3.36513	0.0213825	0	1.19317	1.37606	0.0317628	2.23213	2.6968	3.24803	3.3806	0	0.0757518	1.499	1.57817
9930104l06rik	1.93972	2.4662	0.63874	1.41748	4.31501	2.98952	0	2.75042	3.16875	1.54107	5.0895	0	0.0459735	0	0	0	0	0	2.92353	0	2.04322
9930111j21rik1	0.0528233	0.153756	0.0204	0.0799244	0	0	0.061373	0	0	0.199677	0	0.238485	0	0	0	0	0.128166	0	0	0	0
9930111j21rik2	0.586274	1.47886	0.0195404	0.0626608	0	0.049344	0.0430871	0	0	3.41712	0	2.02023	0	0	0	0	0.0905942	0	0	0.0321341	0
A030001d20rik	0	0	0.948168	1.67751	0	0	0	0	0	0	0	0	3.2588	0	0	0	2.27319	0.758875	0	0	2.07392
A130010j15rik	0.318199	0.900884	0.451814	1.29867	0	0	0	0	0.0392567	1.65323	0.0349232	2.3065	0	3.28034	0	0	0.029498	0	0	0	0
A130012e19rik	0.416781	1.15129	0.789292	1.64157	0	0	0	0	0	2.34462	0	0	0	0.109661	0.0956778	0	0	3.39348	0	2.95522	0
A130050o07rik	1.2965	2.30723	0.0157469	0.0470695	0	0	4.80123	0	5.39301	0	0	0	0	0.0579012	0	0.040871	0	0	0	0	0
A130071d04rik	0.0381896	0.10941	0.664931	1.44367	0	0	0.0514097	0	0	0.136362	0	3.18926	0	0	0	2.90176	2.22526	0	0.10404	0.0383691	0
A230004m16rik	0.0414913	0.0849316	0.29133	0.886011	0.0396711	0	0	0.0258263	0.073379	0	0.0653633	0	0	0.0502655	0.0437408	0	0	0	1.88761	0.0322889	0
A230006k03rik	2.77812	3.05403	2.59981	2.90164	3.87817	6.2839	6.49603	4.51405	7.88486	4.95828	7.00188	3.60384	6.18937	3.31766	6.28391	4.42239	5.14558	4.91902	2.61933	6.82598	5.83541
A230028o05rik	0.0126642	0.0456442	0.383667	1.06547	0	0.0617178	0	0	0	0	0	0	0	0	2.3982	0.087058	0.0462318	0	0.210391	0	0
A230056p14rik	0.588366	1.29577	1.0641	1.90723	0.114637	0	0	0	2.53563	0.874539	0	2.27241	3.40801	0	0	0	0	3.75155	0	0	2.65824
A230057d06rik	1.35233	2.07885	1.19155	1.83731	0.0245212	1.83552	2.36689	2.18359	0	0	4.46212	0.133359	1.61196	2.06824	1.36762	0	0	0.786585	4.12501	0.306353	1.29
A230059l01rik	0.881326	1.99306	1.2837	2.17781	0.180741	0	0	0	5.68997	0.0237588	0	0	0	4.23218	0	0	0	0	0.263531	4.01517	4.40081
A230072c01rik	1.38552	2.39325	0.622883	1.65983	0	4.55271	0	0.48429	0	0	6.25168	0	0	4.85955	0	0	0	0	0	0	0
A230077h06rik	0.0134385	0.0484012	1.11983	1.92351	0	0	0	0	0.0655086	0	0	2.14683	0	0	2.63711	0	0	1.00432	2.59254	4.32495	0
A230085b16rik	0.455224	1.19577	0.895538	1.84861	0.143907	0	0	0	0	0	2.45306	0	3.18543	4.5573	0	0	0	0	0	0	0
A230103l15rik	2.74881	2.96686	2.44754	3.07461	6.22614	6.57106	5.79729	3.74186	5.73576	4.94751	7.03165	0	5.36514	6.01111	6.18662	0.0320079	0	2.9102	8.14751	7.40477	4.03641
A2m	1.38491	2.26227	0	0	0	2.69144	5.82115	0	0	0.412701	2.35559	0.0224252	0	0	0	0	0	0	0	0	0
A2ml1	0.489897	1.11468	0.0026947	0.0107487	0	0.0225391	0	0	0.821793	1.98608	0	2.47348	0	0	0	0	0.0168261	0	0	0	0
A330023f24rik	0.618573	1.55755	0.830218	1.55165	0	0.0187063	3.72878	0	0	0	0	0	0	0	0	0	0	2.09915	0.40942	3.09066	1.40236
A330040f15rik	0	0	0.945913	1.74337	0	0	0	0	0	0	0	0.130527	0	0	0	2.08856	0	0	3.06383	3.18528	0
A330076c08rik	0.513541	1.11771	0.00796205	0.0236813	0	1.72951	0	0	0	1.26334	0	0	0	0.0266452	0.0231619	0	0	0	0	0	0
A330076h08rik	2.22693	2.91259	1.81154	2.61346	0.0618019	5.17182	6.89407	3.59206	0	3.31263	6.7371	0	2.74395	0.0396032	0	0	0	3.99666	6.83136	5.0788	3.90118
A330102i10rik	1.55329	2.3803	2.10577	2.63913	4.13666	0.56778	0	5.21566	0	3.5386	0.0852647	3.18094	2.85462	3.15287	3.75433	0	5.43438	4.20018	5.18536	0.532027	4.62481
A430005l14rik	1.30105	2.31165	1.3067	2.23331	5.10821	0	0	0	0	5.14041	0	4.94651	0	0.110715	3.59459	0	5.35228	0	0	0	4.20624
A430010j10rik	0.0530273	0.13101	0.231219	0.74094	0	0.152521	0	0	0.0394689	0.0700869	0	0.0357884	0	0	0.0349823	0	0.029658	1.4998	0	0	0
A430019l02rik	1.2493	2.09603	0.0518362	0.197027	2.62729	4.80986	2.20371	0	0	0	0	0.21506	0	0	0	0	0	0	0.329251	0	0
A430033k04rik	1.3582	2.37805	0.619813	1.37339	0.0669755	0	5.56582	0	0.0421463	0	5.27063	2.29061	0	0	1.28857	0	0.438502	3.10302	0	0	0
A430035b10rik	0.600568	1.51397	0.145147	0.509314	0	3.5539	0	0	0	0	0.0602902	0.66662	0	0	0.952589	0	0	0	0	0	0
A430103d13rik	1.31082	2.21139	0.591981	1.19695	4.39168	0.192125	0.319878	0.198089	0	0.421314	4.84271	1.01914	1.04012	0	0.322882	0	0	0.918071	0	2.28476	0
A430105j06rik	0.743098	1.74857	0.725926	1.85433	4.49375	0	0.222614	0	0	0	0	2.64665	0	0	0	0	0	0	5.88566	0	0
A4galt	0	0	0.095065	0.214314	0	0	0	0	0	0	0	0.195154	0	0	0	0.106032	0	0	0.253984	0.0967749	0.156231
A530017d24rik	0.700513	1.41885	0.829736	1.68969	0	0.065849	0	1.81111	0	0.0395557	2.45906	0	3.01173	0	0	0	0	0	0	3.60709	0.377415
A530032d15rik	0.749435	1.38571	0.629374	1.12129	0.165364	2.47749	0	0	1.1941	0.930984	0	1.44113	0	0.300624	1.14201	0	0.699665	1.16127	0	1.61847	0
A530040e14rik	0.132291	0.279892	0.196325	0.584306	0.323566	0	0.126411	0.148731	0.0735228	0	0	0.130527	0	0	0	0	0	0	0.249465	1.06252	0
A530041m06rik	1.76985	2.4598	1.5289	2.24083	4.84493	0.89039	0	4.73819	3.42858	2.90277	0.0664708	1.84633	4.17742	0.282643	3.38433	0	0	1.79316	0	3.78442	3.54893
A530058n18rik	0.43461	1.19008	1.03942	1.87107	0	2.46082	0	0	0	0	0	2.30738	0	0	2.75848	0	0	3.01773	3.72243	0	0
A530058o07rik	1.36077	2.18879	0.756153	1.58087	0	2.86354	0	3.46578	4.55857	0	0.0896881	0.0464145	1.528	0	0.821136	0	0	0	0	3.85169	0
A530064n14rik	0.810027	1.81458	0.638353	1.44247	0.334532	0	0	4.74331	0	0	0.194864	0	0	0	0	0.0816403	0	0	3.41938	0.145261	1.36268
A530083i20rik	0.730084	1.67537	0.0177851	0.0617855	0	0	0	0.496074	0	0	4.11508	0	0	0	0	0	0.0169763	0	0	0	0.0946598
A530083m17rik	1.26959	2.22212	0.127463	0.453631	0	0	5.24268	4.08031	0.553539	0	0	0	0	0	0	0	0	0	0.831337	0	0
A630001g21rik	0.781028	1.60918	1.02859	2.03278	0	0	0	3.4608	0	1.51134	0.0563396	3.08244	0	0	0.212507	5.44887	3.69888	0	0	0	0
A630089n07rik	0.357971	0.844509	0.482859	1.04876	0	0.0805675	0.070447	1.39611	0	0.424233	0	2.80788	0	0	0	0.0291829	0	0.734274	1.92035	0	0.893787
A730011c13rik	0.945937	1.85136	0.199255	0.562153	0	2.25413	0	0	4.23094	0	0	0	0	0.288834	0	0	0.057572	0	0.986545	0	0
A730017l22rik	1.26546	1.90638	0.744431	1.36949	0.539385	0.532783	2.81776	0.666701	0	1.68879	3.58282	1.98018	0.379815	0.0294047	0.382852	0.138998	0.494128	0.28164	3.00037	0.941187	0.429421
A730060n03rik	0.473551	1.27289	0.820864	1.64331	0	0	0	0	0	0	2.71966	0	1.13322	0.232475	0.0712167	0	0	0	0	1.35762	4.10364
A730063m14rik	1.06093	1.89429	1.41268	2.11464	0	3.60562	0	0	3.26991	0.728428	0	2.69338	2.61232	0	1.82796	3.63631	3.27563	3.60866	0	0	0
A830018l16rik	0.492834	1.2864	0.83568	1.51008	0	0.0928411	0	0	0	0.0113706	2.74623	0.621969	2.45828	0	0.383285	0	0	2.21555	0	0.14178	1.86338
A830082k12rik	1.55025	2.15121	1.50309	2.21278	0	1.32676	3.60997	2.41666	0.0210713	2.6266	3.4997	1.30971	2.38166	0.0214742	3.04476	3.63059	0	4.21671	3.21517	0	0
A830082n09rik	0.686559	1.62763	1.27679	2.04353	0	3.9611	0	0.0456895	0.24598	0.0133095	0	0.448639	0	0	3.20776	0	3.32061	3.6171	2.63265	0.0287943	0
A930001m01rik	1.20064	2.01113	0.621705	1.25697	0.148371	1.57031	3.39883	0	0	0	3.9714	0	0	0.85084	0	0	2.19409	0	0.1128	1.6905	0
A930004d18rik	0.502297	1.33247	0.961818	1.56047	0	0	0	0	2.91527	0	0	0	0	1.4055	0	0	2.81928	1.36727	1.42629	0	1.51151
A930004j17rik	1.14669	2.10518	0.790224	1.63773	0	0	4.683	3.8154	0	0	0	0	2.94792	0	3.36491	0	0	0	0.251253	0	0
A930005h10rik	1.25212	2.13103	1.9252	2.54013	0	0	0	2.64054	5.19361	0	1.83929	2.24349	3.549	0.501044	4.11006	0	4.19483	3.31937	5.34744	4.00979	0.149573
A930017m01rik	0.0210635	0.0661589	1.29222	2.11048	0.0864243	0	0	0	0	0.0165261	0	0.748559	4.23262	1.14856	1.04023	0.0392024	0	0	0	4.85254	1.72829
A930028n01rik	0.387203	1.08567	1.264	2.11057	0	0	0	0	2.15499	0	0	0	2.71762	0	5.14499	0	0	1.39282	0	0	3.35908
A930036i15rik	0.542099	1.41294	1.32258	2.26794	0	0	3.19262	0	0	0	0	0	4.67831	0	0	0	0	3.34941	0	5.48249	0
Aa465934	0.11962	0.310706	0.310387	0.847415	0	0	0.377619	0	0.22752	0	0	1.43383	0	1.70639	0	0	0.173667	0.280305	0	0	0
Aa474408	0.373336	0.646879	0.361415	0.738882	0.232559	0.524793	0.173026	0.154876	0.149419	0.0310587	0.801683	0.86671	0.148551	0.289774	0.254757	0	0.0387725	0	1.20994	0.51198	0.108396
Aaas	0.818219	1.91936	1.48963	2.26869	0	0	0	0	0	5.3426	0	2.47505	0	4.71252	0.942541	4.35731	2.92577	0	0	3.33546	0
Aacs	1.70143	2.44108	1.99195	2.57652	4.81902	3.56086	0	4.48145	0	2.82573	0.0785897	2.55583	5.55875	4.59832	4.26593	0	1.83687	4.05033	0	2.84646	3.64298
Aagab	2.29362	2.75216	2.22429	2.5047	4.70704	4.00377	0	3.45826	5.02955	5.33654	4.78489	4.22909	3.48942	4.14677	3.44304	4.51605	1.43138	3.0485	4.78816	4.13137	4.06045
Aak1	1.54238	1.99604	1.56905	1.88954	3.19651	1.62418	3.19861	1.67493	0.0871574	1.52767	2.08015	0.912129	3.28576	1.20421	2.1348	1.67197	0.725	2.05632	2.45861	1.85707	2.3101
Aamdc	1.37968	2.1358	2.0735	2.55478	1.04727	3.60253	0	4.18407	0	2.38085	0	3.58377	4.83014	3.00151	2.27547	3.33775	5.46087	1.85816	4.1736	3.94397	0
Aamp	2.61818	2.72071	2.70456	2.84917	5.54233	5.72889	5.39132	5.08789	4.52932	5.08436	4.61426	5.59003	6.14777	4.8595	5.6208	5.93042	4.55871	5.07448	5.39527	5.30151	6.77869
Aar2	0.813214	1.88005	1.60789	2.43404	0	0.18279	0	5.11706	0	0	0	4.05645	0	4.30494	0	4.60194	0	4.8297	0	0.336078	4.35976
Aars	1.69629	2.35128	2.19077	2.60687	0	0.243823	4.7942	3.91957	1.56692	1.6386	3.52153	3.02595	3.99481	0.0379778	5.17149	2.72167	3.3437	4.22244	4.0232	3.58492	4.98932
Aars2	1.4198	2.02474	0.622587	1.36762	2.10749	0.106828	1.35757	0	1.35321	3.26769	3.53554	0.943575	0.0538054	2.79687	0	0	0	0.0228997	0.127007	1.85611	0
Aarsd1	0.589533	1.43552	0.0267108	0.0672243	0	0.0565816	0.097208	3.22468	0.0562987	0	0.0985502	0	0	0.0573618	0	0.040488	0	0.0703332	0	0	0
Aasdh	0.628311	1.57145	0.50943	1.34186	0	0.0402073	0	0	0	0	3.78007	0.0890331	0	0	0.261902	0	0	0	0	0.173848	3.37564
Aasdhppt	2.31317	2.98519	2.44871	2.86139	0	5.7514	6.20803	6.67321	6.06323	3.09239	0	4.50043	5.32143	4.8363	4.3877	0	4.62857	3.81432	5.88803	5.90315	5.35403
Aatf	2.19442	2.85861	2.30584	2.87676	0	2.64008	5.31394	5.58619	0	5.68866	5.8106	4.82445	4.69649	6.09223	3.69075	0	3.92322	0	5.99244	5.98173	5.12403
Aatk	1.69214	2.36863	1.43144	2.08283	4.19341	0.0483815	0.501829	3.55642	3.64999	0	3.6695	1.69735	0.0360351	3.78618	0.327945	0	0.927539	1.91002	3.95576	2.83539	1.49552
Abat	1.7902	2.37891	2.31654	2.63704	3.94464	3.57897	1.17822	4.92756	0	2.00037	1.5807	4.86189	4.96425	5.71279	4.37046	4.1768	2.53635	4.84686	1.70657	3.65846	3.85976
Abca1	1.21813	2.11805	1.3503	2.28131	0.0791001	0.277437	0.269365	3.61857	0.159886	4.83643	0.0443681	3.43811	0	0.0340626	0.0729389	4.70902	5.46736	3.50286	0.117202	0.0433478	0
Abca13	0.00217964	0.00793061	0.246341	0.668138	0	0	0	0	0	0.0105837	0	0	0.0131749	0	0.482876	0.00633555	0	1.17336	0	0	0
Abca14	0.0192624	0.0457585	0.00417104	0.0166123	0.0468596	0.0295608	0	0	0	0.0176681	0	0	0	0	0.026058	0	0	0	0	0	0
Abca15	0.102903	0.320318	0.0127446	0.0503164	0.0497042	0	0.46782	0	0	0	0	0.0282907	0	0	0	0	0	0	0	0.079857	0
Abca17	0.26542	0.637793	0.564799	1.4535	0	0	0	0	0	0.844366	0.569533	0	0	3.81161	0	0.0223175	0	0	0.478702	0	0
Abca2	1.40272	2.03537	1.46438	2.16073	3.91321	0.46498	3.18672	1.65353	0.0816248	1.72178	0.486166	0.453116	2.94556	2.86572	0.285609	0	1.29883	0	3.15074	4.73453	0.554107
Abca3	1.29707	2.07048	0.903601	1.44149	0.195824	0.800993	4.16242	1.43049	0	0	3.6113	0.589309	0.794105	0.0189275	2.23722	0	0.971266	0.423934	0	1.57175	1.81936
Abca5	1.20433	1.95412	1.41457	2.05886	1.30095	4.37924	1.00317	0.0314753	0.199965	2.18834	0.0269639	0.0138077	2.93831	3.86738	2.27607	0	0.16258	1.07943	0	1.30148	3.36698
Abca7	0.432536	1.08219	0.513617	0.964751	0	2.06422	0.360144	0	0	0	0.0228692	1.69953	0.0753731	0	0.682474	0	0.987934	0	1.35539	0.747448	0
Abca8b	0.965273	1.85336	0.459014	1.2192	0	0	0	0	4.23153	0.209915	2.22559	0.0830677	0	0	0	0.0167846	0	0	2.88361	0	0.47102
Abca9	1.17448	2.04652	0.468237	1.2134	0.884915	0	0	0	4.07431	3.84058	0	1.30001	0	0	0.0191394	0.61247	2.81915	0	0	0	0
Abcb10	0.648315	1.56288	1.43351	2.20208	0	0.191248	0	0	0	0.0712462	3.70887	2.34677	4.41061	0	1.2617	0	0.117016	1.09296	0.38461	4.33076	3.71163
Abcb1a	0.090607	0.233945	0.0803618	0.297641	0	0	0	0	0.208069	0.245658	0	1.24172	0.515548	0	0	0	0	0	0	0	0
Abcb1b	1.09859	2.02882	0.954928	1.64796	0	0	0.0379084	0	4.15477	3.79749	0	0.0583811	3.41637	0	1.30231	0.270903	1.85525	0	1.57325	0.028259	0
Abcb4	0.527438	1.09892	0.29753	0.852034	0.0586585	0.0186489	0	1.44395	0	1.48767	0.0806425	0.0168128	0.322926	0	0	0	0	0	1.73842	0	0
Abcb6	0.398805	0.899327	0.0648094	0.170559	0.881637	0	0	0.033837	1.31343	0	0	0	0.0483298	0	0.165213	0	0	0	0	0.199978	0
Abcb7	1.12894	2.08781	0.310192	0.970478	5.05501	0	0	0	0.114063	3.13976	0	0.514399	0	0	0	0	2.15885	0	0	0	0
Abcb8	1.64676	2.42032	1.15087	1.89026	0	0.471341	4.95979	0	1.54702	2.8158	5.12504	1.31346	0.0540952	3.61265	2.95157	0	1.68989	2.53856	0	0.137571	0
Abcb9	0.297612	0.79132	1.61413	2.32409	0	0.258408	0	0	0	0	1.34535	0	3.84311	0	3.54227	0.0868318	2.12479	0	4.22448	4.32328	0.406663
Abcc1	0.278278	0.616466	0.557782	1.08304	0	0.0116227	0.172307	0	0	0.812206	0.493092	0.344427	1.2435	0	1.00299	0	0	1.63058	0	0.370973	0
Abcc10	0.806514	1.44278	0.308858	0.942527	0	1.26703	0	1.73831	0	0.0152097	2.22231	0.23446	0.0376071	0.0511803	0	0	0	2.05976	0	0	0
Abcc5	1.85099	2.32269	1.54298	2.1453	0.790005	0.995914	4.09865	1.89377	3.20674	3.09499	4.17228	1.18052	2.41678	1.34566	2.63048	0	1.30635	0.0604986	4.28048	1.33577	3.8496
Abcc8	1.31736	1.98974	0.650419	1.35789	0.0343067	2.5015	2.55204	0.228359	0	1.3927	3.73573	0	0.0937557	0	1.26001	2.95889	0	0	0.148487	0.665472	0
Abcd1	1.60282	2.26113	0.484535	1.31865	3.88685	0	0	2.87157	0.605502	3.28334	3.61429	2.08862	0	0	0	3.30893	0.28329	0	0	0	0
Abcd2	1.10301	1.97803	1.47245	2.24859	0.0915083	0.0293196	0.402712	3.54211	0	3.97054	0	2.92669	5.47229	0	2.78129	0.121219	1.54204	3.80615	2.25131	0	0
Abcd3	2.08247	2.57541	1.95085	2.61824	4.00802	2.1816	4.71502	5.06047	0.0263349	2.93257	3.72324	4.58024	4.95374	0.315094	4.38801	1.66627	0.319983	5.73422	3.87786	0	4.53906
Abcd4	0.43939	1.13789	1.02025	1.83537	0	0.166052	0.0378336	0	0.0217218	2.26661	0	1.74382	0.032265	0	2.32983	0	0	3.463	3.32731	0.0558653	0.0462019
Abce1	2.13313	2.80027	2.40058	2.64755	0	5.9026	0.0987729	3.16382	6.31998	5.00409	3.21746	4.96975	4.40638	5.54696	4.27684	5.12269	2.5664	3.54896	4.07456	5.44947	3.52917
Abcf1	2.08747	2.47563	2.12102	2.65212	3.79603	3.72329	4.03879	4.48318	0.683373	2.31827	3.70713	5.48044	4.87835	0	4.17279	4.17455	4.03072	5.23654	3.54095	0.0998703	4.01644
Abcf2	2.23609	2.77242	2.3239	2.86054	0	2.03165	2.99199	4.67795	5.46014	5.6694	5.14712	5.39283	5.06877	5.45729	0	5.15752	4.51822	4.81068	0.42372	6.52726	4.09805
Abcf3	2.00188	2.50478	2.50789	2.9269	3.05867	3.54903	0	4.52225	4.62185	3.69909	1.58555	4.66443	4.59728	6.39199	5.19912	0.0347989	3.88791	4.69955	6.19662	5.68916	5.49449
Abcg1	1.12651	1.94016	1.29142	1.98857	0	0.52096	2.40187	0.743332	0.0472369	4.42762	0.142058	4.2937	3.59873	0	0.021092	2.73158	3.23646	0.0298313	2.44529	0.603836	0.362443
Abcg2	0.937142	1.60925	0.59566	1.4003	0.0340447	2.38472	1.69774	0.0221484	0.021333	2.24314	0	2.72214	0.0316896	0	0	0	1.2597	3.30909	0	0	0
Abcg3	0.114178	0.378798	0.473349	1.32987	0	0	0	0	0	0.576509	0	4.0678	0	0	0	3.38812	0.106832	0	0	0	0
Abcg4	1.42728	2.24098	1.49215	2.25784	4.13344	0.276007	4.80231	0.472256	0.0332392	0	2.10852	2.60566	2.89301	0	0	0.55262	0.0249635	0.418453	4.18321	4.49598	3.74948
Abhd10	1.33199	2.1757	1.19855	1.94758	0	3.80368	4.86276	0.748422	1.20756	0	0	4.20645	0	0.926696	2.19009	0	1.0037	3.65418	0	0.0601865	3.82093
Abhd11	1.75847	2.48473	2.50793	2.74373	4.40987	2.89985	0	4.86328	0	4.19079	0.320023	2.97944	5.50036	4.82856	5.46757	4.19511	2.99118	3.51852	4.23007	5.7346	5.72629
Abhd11os	1.46279	2.3129	0.915785	1.87657	0	0	3.84322	0.238702	5.20415	3.00873	0	0	0	0	0	3.38095	4.59841	0	0	0	0
Abhd12	2.55125	3.09203	2.70886	2.96238	6.84284	5.4688	2.84381	0	6.37507	7.74731	4.75214	6.54318	5.54236	5.53699	5.1055	7.47641	6.22955	5.44498	2.72071	5.87306	5.91292
Abhd12b	0.215392	0.552843	0.34435	0.782065	0	0	0	0.795861	0	0.331275	0	0	1.38297	0	0.218636	0	0.127388	0.0547644	0.531139	0.111308	0
Abhd13	1.01403	1.95835	0.863622	1.60427	0	0	5.10944	1.11524	0	0.912156	0	4.17612	3.46541	0.162517	0	0.0474931	1.36564	0	0	0.349387	1.98596
Abhd14a	1.86908	2.64578	1.89087	2.62145	5.88959	2.16018	0	4.98964	5.06141	0.141776	0.328293	2.70549	1.72939	0	4.72001	0	4.29372	5.44795	0.27229	1.82601	6.08783
Abhd14b	1.11084	2.03371	0.822906	1.53825	0.196324	0.242226	0	0.191143	5.10523	2.38312	0	0	1.60108	0	0	0	0	2.64429	0.219305	0	2.45602
Abhd16a	2.36681	2.69776	2.33953	2.74254	5.05421	4.07443	6.11639	4.68025	4.08042	3.05899	2.04121	3.07832	0.35745	5.58666	4.47219	4.28185	3.28215	3.34522	5.34926	5.53153	4.34612
Abhd17a	2.44688	2.95851	2.75651	2.90153	6.58705	7.04259	5.32878	4.16662	0	3.96851	4.07299	6.54575	4.41722	6.36144	5.93794	5.76104	4.77909	6.27307	6.50999	6.07263	5.70594
Abhd17b	1.43569	2.2316	2.16163	2.83866	0.27042	0.380324	2.82421	0	4.51231	3.94861	0	4.87485	6.16623	0.232399	4.63374	2.24511	0.68705	0	5.16918	6.6434	5.49056
Abhd17c	2.16101	2.59481	1.82126	2.41632	4.47366	3.22884	4.60153	0.285785	4.86469	3.01774	3.83361	4.63824	2.5641	4.05443	3.50596	3.77329	3.2345	0.0236838	0	4.8076	0.841501
Abhd18	0.890886	1.39497	1.21355	1.91321	1.6907	0.015662	0.0800605	1.42851	1.6151	1.09557	0.0546193	0.0281003	3.16176	0	1.03386	0	0	2.06702	0.436027	3.91139	1.26168
Abhd2	0.540396	1.17086	0.421075	0.700952	0	0.112129	2.2021	0	0.0805699	0.593171	0.192638	1.16884	0.514132	0.17478	0.783873	0.0466488	0.107582	0.489331	0.697872	0.200985	0.0351199
Abhd3	1.33491	2.36157	1.03541	2.03973	0	0	0	5.83528	0	4.82287	0	5.58159	0	0	4.05004	0.152705	0	5.24452	0	0	0
Abhd4	1.86444	2.68893	2.01427	2.6308	6.20668	2.14402	0	4.17417	0	5.96398	0	4.52801	3.04927	0.0533835	5.21459	5.53984	3.48796	5.57406	2.16083	2.27803	0
Abhd5	1.64488	2.39767	1.09014	1.89683	0	0	4.53036	3.23054	0	2.37421	4.75547	2.62542	0	0	2.34434	2.92451	0.741499	4.15019	0	0	0
Abhd6	1.64733	2.55696	1.98215	2.73858	0	0	0	3.89399	6.30579	4.72797	0	2.71825	5.51449	0	4.85545	0	0	0.367508	5.29942	5.53739	4.98303
Abhd8	0.960971	1.67177	2.19942	2.59296	0	0.344091	2.21743	3.12607	0.0423296	0.0751097	0.821308	4.55882	3.5427	4.87359	5.92881	2.74113	1.23889	3.39158	2.15059	4.61356	3.85572
Abi1	2.33649	2.91749	2.39504	2.69802	1.04422	4.49937	4.61963	6.39004	5.52648	6.20002	0.0752091	5.23295	5.20129	2.57865	3.69401	4.28586	2.04807	5.18196	4.86631	5.33047	5.15261
Abi2	2.34237	2.72618	2.24419	2.64179	3.72903	5.56415	5.44644	1.59584	2.52316	4.34574	5.29513	4.05568	4.82699	4.6302	4.42081	0.471326	2.35919	4.27874	4.7589	3.04153	4.85173
Abi3	0.741564	1.54478	0.609976	1.10482	0	0	0	0	3.19062	1.51329	0	2.16859	1.20662	0	1.14819	0	1.15473	1.22656	0	0	0
Abi3bp	0.461758	1.24178	0.298736	0.927352	0	0.023555	2.61698	0	0	0	0	0	0	0	2.02077	0.0498253	0	0	0	0	0
Abitram	1.53457	2.39701	0.017413	0.0528018	0	0	0	0	4.56576	4.14878	4.56465	0.05584	0	0	0	0	0.0689484	0	0	0.0403377	0
Abl1	0.572845	1.43075	0.331398	0.976057	3.22663	0.0151084	0.102161	0	0.0150318	0.0532459	0	0.569227	0.149652	0.0304787	0	0	2.14396	0	0	0	0
Abl2	1.02488	1.81809	1.32111	2.02062	0	0.0162158	0.915612	2.95209	0	3.35958	0	1.56331	1.05171	0.414034	0.0971557	0	2.3389	2.24098	4.3453	2.99911	0
Ablim1	1.86637	2.57753	1.65624	2.24135	4.40287	4.55312	5.29494	0	0	0.701633	3.57041	2.35718	3.3067	1.00355	3.03806	0.0104499	0	3.30377	3.86575	1.23213	3.60711
Ablim2	1.91504	2.63725	1.66405	2.28165	0	4.57167	5.21701	3.55326	0.633675	0.0725248	5.35063	2.11251	1.03806	4.27872	2.9639	0	0.0185011	1.08754	4.4244	2.69928	3.01107
Ablim3	1.06357	1.97503	2.03538	2.57573	0	3.63384	0.0661349	0	0	0	3.93071	1.06445	3.53363	5.21177	4.54383	0	3.13448	2.12505	0.745757	5.30796	3.29131
Abr	1.73899	2.3652	2.0839	2.32772	1.14166	2.6994	1.06043	4.15318	0.0927545	2.03052	5.18824	3.62942	2.63549	3.48947	2.98272	3.72482	2.09271	3.06418	3.88223	4.65756	2.62659
Abracl	2.32168	2.97047	2.35215	2.93983	4.81253	5.72849	0	4.45302	6.51956	6.48029	0	5.12309	0.228313	5.45247	5.73646	5.94928	7.34728	0	3.01065	5.22377	4.00451
Abraxas1	0.953197	1.8571	0.517353	1.44642	0	0	0	4.20697	0	0	2.34613	2.77495	0	0	3.88194	0	0	0	0	0	0
Abraxas2	1.53098	2.20213	1.56772	2.17658	3.84192	0.283861	0.0711082	3.45227	0	2.43543	3.14413	1.80515	3.05122	0	2.48078	3.24004	1.43643	0.367041	0	4.15057	2.95322
Abt1	1.03616	1.94498	1.52635	2.23015	0	3.44492	0	0	3.91044	0	0	0	3.08351	3.63114	3.26104	0	4.02212	0	0	0	2.92734
Abtb1	1.37155	2.17558	1.43306	2.12472	1.23965	0.562723	5.10366	3.37728	0	0	0.829135	1.9785	0	0	2.65153	2.94816	0	3.37093	0	2.47274	3.85837
Abtb2	0.608906	1.36901	0.765232	1.63225	0	0	0	0	0	2.80962	0.866093	2.93303	0	0	2.78241	0	0	3.51438	0	0	0
Ac087559.2	1.71912	2.34974	2.05471	2.54913	2.92892	1.31121	2.03492	0.385314	3.60905	0.435872	5.34127	3.12793	6.13829	2.86984	2.63632	4.08947	1.21695	1.19868	1.64555	3.81176	4.7845
Ac109619.1	1.75897	2.5323	1.24937	2.07268	2.09374	0	4.45829	0	0.711245	3.10845	6.32018	0	0	2.90591	0	0	0.466499	5.17468	0	1.21831	2.63096
Ac123687.1	0.879378	2.0218	0.980578	1.98306	0	0	5.87707	0	0	0	0	0	2.14755	0	0	0	0	0.715455	0	5.8963	0
Ac139131.1	0.0109956	0.03243	0.0101692	0.0301956	0	0	0.0398271	0	0	0.0137278	0	0	0.0339685	0	0	0	0	0	0	0.0296943	0
Ac149090.1	3.07698	3.268	2.72336	3.16755	6.92091	7.22585	8.85017	6.54736	8.11467	5.64043	8.76994	4.07749	7.09525	5.88934	7.0739	0.557213	3.11106	5.03028	6.513	7.91032	7.25654
Ac153376.1	0.120414	0.39764	0.250859	0.535485	0	0	0	0.609327	0	0	0	0	0	0.331019	0	0	0.250336	0.397975	0	0.729908	0
Ac154200.1	0.40427	1.07414	0.866875	1.58093	0	0	0.107307	0	0.0622388	2.09439	0	1.33174	2.9332	1.17514	0	0	0	0.0393805	0.710761	2.5549	0
Ac154542.1	0.108803	0.362424	0.519423	1.06591	0	0	0	0.548334	0	0	0	0.237814	0	0	0	0	0	1.50192	1.05082	1.34771	0
Ac156546.1	0.0169039	0.0606949	1.55981	2.42672	0	0	0	0	0	0.0825004	0	1.97809	0	4.94698	0	0	1.02242	0	6.2241	1.48136	3.85851
Ac159819.1	2.08547	2.53549	1.25146	1.88923	3.24383	4.14408	3.19879	3.95918	0	3.29651	4.86651	5.30848	2.57245	2.98026	2.97332	0.233692	0.243808	1.05679	0	2.36714	0
Ac160138.1	1.53219	1.93534	1.25694	1.60196	2.21228	2.70799	2.61011	1.42318	2.18987	2.10233	0	2.65062	0.568367	0.993016	1.71936	2.43327	0.978313	1.15043	1.11726	1.17912	2.36978
Ac160336.1	0.0560336	0.0912566	0.0644837	0.0915405	0.0179794	0.0592698	0.0644357	0.0742456	0.0131081	0.0167833	0.0314036	0.0633233	0.0684603	0.0545583	0.0394091	0.014724	0.0552756	0.034996	0.0202326	0.0528731	0.0708666
Ac163638.2	0.533856	1.06186	0.079862	0.226707	0	0	0.778254	0	0.689183	0	1.66712	0	0	0.272686	0.239566	0	0	0	0	0	0
Ac168977.1	0.598012	1.28361	0.184418	0.469477	0	0.0893815	0	0	2.37763	0	1.1284	1.10547	0	0	0.153862	0.710796	0.36257	0	0	0	0
Ac169509.1	0.332253	0.77408	0.155685	0.480899	0	0	0	1.06028	0	0.752568	0	0.293178	0	0	0	0.848674	0.176882	0	0	0	0
Ac174780.1	0.0893215	0.239679	0.0641268	0.159592	0	0.150919	0	0.296169	0	0	0	0.136658	0	0	0	0.108984	0.113915	0.186168	0	0	0
Ac183097.1	1.39339	1.85813	1.6626	2.15707	1.22246	1.41807	0	3.13344	1.62278	1.45518	2.53681	2.64923	0.696075	3.10954	3.12593	0	2.91478	4.0812	2.00125	2.08664	1.47743
Acaa1a	1.69251	2.44534	2.28126	2.6849	0	3.82983	0	4.42165	2.48416	0	4.88972	4.17541	3.62793	4.394	5.09544	0	3.58784	4.65325	4.98176	3.59692	4.81213
Acaa1b	1.09666	1.75441	1.82032	2.36532	0	1.97245	0	2.57292	0.749261	0	2.67552	2.24972	2.93445	4.82376	2.32163	0	1.73025	4.19921	0.921433	1.73815	4.11549
Acaa2	2.34039	3.0214	2.17814	2.94032	7.74437	6.13611	0	4.70284	3.66638	6.20097	0	6.5834	0	0	6.10683	5.5931	5.13246	7.7232	5.92778	0	1.24785
Acaca	1.54103	1.94744	1.50024	1.86261	1.05881	1.41462	1.19897	1.33445	2.38749	2.27334	3.70243	0.44439	1.24368	1.78382	2.00775	0.021853	1.84782	2.12949	2.83035	2.4469	2.14841
Acacb	1.56118	1.90112	1.34726	1.72953	1.34262	3.30701	1.66193	1.79155	2.2805	0.906955	2.36608	1.74515	1.40831	1.52428	1.75087	1.25085	1.71596	0.841171	3.02637	2.09819	0.282612
Acad10	0.206034	0.609144	0.353237	0.896279	0	0	0	0	0.0285909	0.995589	0.0504086	0	1.68173	0	0.02533	0	0.0214639	0	0	0.768287	0
Acad11	0.361139	0.902804	0.530434	1.34197	0	0	0.43016	0	0	1.56092	0	1.03927	0	0	0.0619532	0.0253565	0.385521	3.33459	0.123678	0.0681782	0
Acad12	0.156072	0.433253	0.0058838	0.0175452	0.648626	0.0267785	0.0463473	0.0276597	0.0266432	0	0.0236907	0	0	0	0	0	0.0199984	0.0167817	0	0	0
Acad8	1.44823	2.30775	1.41599	2.22159	0	0.0418955	0	4.0199	5.03851	0	3.00086	2.6144	0.120894	4.33933	0.474188	0	0	3.5519	1.86634	0	4.66318
Acad9	1.34339	2.11278	1.05963	1.80402	0	0	1.36963	2.49428	0	2.06498	4.83344	1.36225	0	0	1.78255	0.0451786	0.10798	3.83123	2.54041	1.45226	0
Acadl	2.38926	3.01772	2.0388	2.83452	0	0.242032	5.72761	6.71839	6.13417	4.99771	5.85217	6.60396	0.124735	0.898702	5.30141	5.89136	6.17523	7.28491	0	2.3049	0
Acadm	2.17189	2.6697	2.0864	2.65066	0.136855	3.25522	3.94038	5.54957	5.4621	3.71229	2.48653	4.99252	0	3.55148	4.49053	5.46087	2.52148	5.09672	0	4.35816	3.74249
Acads	0.625768	1.51598	0.7162	1.52933	0	0.281201	0	0	0	3.52002	0	1.64747	0	0	0	2.27153	0.214547	0	0	3.29957	0
Acadsb	2.20151	2.55368	2.05252	2.42968	2.78906	3.67629	5.51926	3.01758	1.68538	3.75813	4.75156	0.716741	2.72229	4.17149	2.4173	3.93451	0.438015	2.97262	4.29946	4.2469	3.132
Acadvl	1.50196	2.37418	1.8109	2.5367	0	0.0641226	0	4.47718	5.22147	3.06319	0	4.20187	3.19484	0	3.17039	0	1.01139	5.60116	0	4.85548	4.74426
Acap2	0.99594	1.60114	1.98604	2.42371	0.921746	0	0.0421057	3.03244	1.13783	0.469263	1.35727	2.24371	4.1872	2.50346	3.64289	3.80237	0	3.03306	1.59195	4.33061	3.56181
Acap3	1.70828	2.36453	1.80425	2.32749	5.08014	0.649515	3.69271	0.0335129	0.646846	2.48972	3.28154	2.2604	2.73722	3.15193	3.18436	0	1.47477	2.88323	4.82217	0.585557	3.59314
Acat1	2.86092	3.05376	2.88045	3.06615	7.54554	6.55013	4.55987	7.30356	6.45522	5.45631	5.98273	6.13496	6.99464	7.23822	6.63536	6.29935	5.06937	6.2537	4.60509	6.34344	7.83498
Acat2	2.35277	2.89358	2.8757	3.11043	5.13151	5.17303	1.17268	5.65483	5.37782	5.91942	0.327046	4.33907	7.60801	7.75737	7.99002	6.84733	4.36651	5.92352	6.14586	4.89852	5.51907
Acat3	1.49587	2.02627	2.08278	2.41676	2.3705	2.25472	0	2.74776	2.27896	3.02776	0.0627454	1.66688	4.33972	4.56046	4.43541	4.09643	1.82714	2.72744	2.5554	2.06727	2.51688
Acbd3	1.1222	1.92565	1.17042	1.82723	4.45312	1.91564	0.3937	0.128316	0	1.34668	0	2.9172	2.0064	0	1.45616	0.253601	1.26011	3.67248	0	2.50136	0.106824
Acbd4	1.0377	1.99076	0.894475	1.81649	0.0925947	0	4.9468	0	0	2.33132	0	0	3.8082	3.77473	0	0	0	0	0	0.14747	0
Acbd5	2.12111	2.64136	2.07662	2.60913	5.25489	4.9622	1.74431	3.41826	0.0354125	4.61717	3.41971	3.00785	3.89831	5.28981	1.6627	3.06622	1.22642	3.80266	4.78904	0	5.22839
Acbd6	1.70883	2.27468	2.01232	2.21563	2.88672	4.04052	0.0921149	0.159987	3.5356	2.95743	2.21035	3.40544	2.84822	2.70171	2.52695	2.90981	2.97528	4.14516	3.91326	2.29109	2.99727
Accs	0.0339345	0.0781197	0.604027	1.38002	0.0331957	0.0618261	0.071581	0	0	0	0	0.999568	0	0	0	0	2.99662	0	0	1.68296	0
Acd	2.48649	2.71533	2.13287	2.59876	4.01301	5.39292	4.94264	5.23682	5.76481	3.54148	3.33726	4.46513	3.67673	3.78724	3.97053	0	3.46088	1.64346	5.74471	4.68487	3.50458
Ace	0.158853	0.413075	0.593786	1.20097	0	0.570352	0.215299	0	0	0	0.0291425	0.169693	0.531287	0	0.471188	0	0	0	2.24254	0	1.3378
Acer2	0.793812	1.58472	0.457162	1.19438	0	0	0.0422449	2.99902	0	0	2.09427	0	0	0	0.182843	0	0.383952	2.78875	0	0	0
Acer3	1.00264	1.65618	0.881617	1.59212	1.51341	0.173078	1.29726	3.26448	0.0113893	0.32344	0.442597	2.16614	1.83352	0	0	0	0.0170248	0.652721	0.0802908	1.75808	3.24032
Ache	2.40983	2.84008	1.84861	2.59841	0.914064	4.05134	6.80662	4.88052	5.02701	5.20304	3.31631	0	5.74101	0	0.188392	0	0.0827322	4.77708	4.06571	4.53953	4.01939
Acin1	1.41548	1.91294	1.6321	2.10573	0	2.43783	1.81803	2.74487	0.230277	2.25361	2.18782	1.50531	3.18061	0.0663141	2.31668	0	2.27385	2.73153	2.83255	2.89255	2.60257
Ackr1	2.03375	2.78284	1.58774	2.45698	0.872935	0.967724	2.21219	5.47703	4.39015	0.142	7.60077	1.80943	0	0.121823	3.07387	0	3.80856	0	6.07634	4.97142	0
Acly	2.08382	2.59324	2.37773	2.82093	1.81055	3.35102	5.53024	3.92982	3.84006	4.18412	0.0291862	4.59504	6.00095	3.98585	5.21247	5.38059	2.25495	4.67774	0.115121	4.99128	5.15569
Acnat1	0.0933257	0.214234	0.0254568	0.0765287	0	0.156698	0	0.0830735	0.228014	0	0	0.0727033	0	0	0	0	0.0603806	0.0998364	0	0	0
Acnat2	0.470663	1.17635	0.359146	0.875105	0	0	0	0	0.354523	2.3457	0	0.0882308	0.142508	0	0	0	0.0733427	1.71068	0	0.240312	0.377162
Aco1	1.49227	2.27874	1.79027	2.47446	0.119824	0.346555	3.16172	0.0787578	3.58431	0.421578	4.98049	3.44402	0.0569619	3.08564	3.69785	5.06096	1.2483	0.0242584	4.92859	3.86831	0.158206
Aco2	2.66022	2.88934	2.67483	2.86898	6.03413	5.69471	6.06746	5.96944	3.04043	4.86322	5.57954	5.79727	5.6154	5.58641	6.11593	5.25981	3.05573	6.03395	5.41236	5.48872	5.90222
Acot1	2.01978	2.77017	1.82605	2.6323	1.47942	5.95616	0	6.90285	2.77764	4.27052	0	5.84395	0	2.15156	4.14584	0	5.3249	6.27884	5.00979	0	0
Acot10	0.919206	1.99193	0.612703	1.28095	0.325764	0	0.187014	0	0.109721	0	5.61502	0.363157	0.160669	0.215472	0	0.0793145	0.235759	0.319627	2.86326	0.141209	0.746783
Acot13	2.66978	3.16391	2.71953	2.92932	6.60429	6.29061	4.15944	6.44497	7.81255	6.23126	0	6.50592	3.87073	6.09565	5.96004	7.2509	6.168	4.99756	5.97466	5.62122	4.34059
Acot2	1.36421	2.18664	1.22008	1.8598	0	3.1528	0.255491	5.08125	0	2.21404	0.316883	4.5477	0	0	1.58817	1.73717	2.61724	3.33071	2.4311	0.100266	0.161749
Acot3	0.0310736	0.0689232	0.0168963	0.0530876	0	0.0503384	0	0.051981	0.0500862	0	0	0	0	0	0	0	0.0743823	0.0316422	0	0	0
Acot4	0.0267352	0.07236	0.0579137	0.210008	0	0.0261502	0.089157	0	0	0.0156222	0	0	0	0	0.349106	0	0.0195281	0	0	0	0
Acot5	0.349003	0.783028	0.233736	0.541522	0	0.850926	0	0.997423	0	0.0674122	0	1.29169	0	0	0	0	0.730003	0.486987	0.365894	0	0
Acot6	0.513592	1.30176	0.00852042	0.0260532	0	0.0801214	0	0.135325	0	2.77775	0	0.983738	0	0	0	0.0194103	0	0.0339001	0	0	0
Acot7	2.90918	3.21036	3.05419	3.20722	7.52101	5.71259	6.70819	7.8368	7.59769	2.90687	7.30007	6.53381	7.47415	8.51947	7.36723	5.42493	6.63024	7.69943	7.39956	6.8959	8.3452
Acot8	1.13465	2.12934	1.24515	2.1221	0	0	2.86491	5.50468	0	0	0	0	0	0	2.88843	0	0.541461	4.25227	0	0	4.65169
Acot9	2.15627	2.6516	2.47996	2.782	5.37547	2.67145	1.89301	1.91631	5.50301	1.59166	5.25233	5.28484	4.4718	5.21579	1.90402	4.51714	5.51904	5.5776	3.05848	5.21015	5.73521
Acox1	1.776	2.20267	2.13082	2.69983	0.851578	3.5202	2.03477	2.74063	1.89703	4.29605	1.63303	3.47901	0.805878	3.60365	5.35432	5.69629	1.71058	5.43093	3.21466	4.60066	0
Acox3	0.20891	0.643545	0.547033	1.09847	0	0	0	0	0	1.07726	0.0134467	2.35731	0	1.60989	0	1.56208	0.25986	0	0	0.717876	0
Acp1	2.40974	2.9764	2.47513	2.77807	4.66841	5.85061	1.43168	6.28382	0	5.5524	6.40965	4.41745	1.74063	5.35729	3.59586	4.42206	5.1442	6.4044	4.58781	4.92601	4.86317
Acp2	1.70601	2.35556	1.94295	2.39858	3.90351	3.8212	0.831371	3.41025	0	3.78432	0.0873387	2.93324	1.12901	0	3.89585	3.33799	3.80148	2.49708	3.12011	4.43104	3.39165
Acp6	1.25711	2.04422	0.189197	0.591527	0	3.19902	0	3.20676	0	3.32539	0	0	0	0	0.0181216	0	0	0.0256411	0	0.103463	1.11394
Acr	1.17601	2.0375	0.595037	1.53025	4.60626	0	2.96121	0	0	0	1.24911	0	0.429374	0	4.16523	0	0	0	0	0	0
Acrbp	1.22078	2.04535	0.028755	0.111733	3.05438	0	0	0	4.32287	0	1.93781	0	0	0	0	0	0	0	0.181183	0	0
Acsbg1	1.70514	2.58576	2.04226	2.73638	5.72846	4.18374	0.305799	5.52158	0	0.0847236	0	5.27842	2.86395	0	5.41688	5.30611	3.51383	6.24532	4.72407	0	0
Acsf2	0.597989	1.51115	0.0128544	0.0382023	0	0.0504249	0	0	0	3.54481	0	0	0	0	0.0444876	0.0360606	0	0	0	0	0
Acsf3	0.194426	0.590707	0.747198	1.50131	0	0.046253	0	0	0	0.963631	0	0	3.06093	0	0	0	0.906	0	0	0	2.13983
Acsl1	1.20982	1.99149	0.851134	1.57775	3.18834	0	3.49417	0	0	0	2.50915	0.116279	0.871114	0	2.02346	0	0	1.00783	0	3.33287	0
Acsl3	2.24208	2.67246	1.83788	2.5457	4.92818	3.4524	2.39169	5.858	1.17274	3.29359	5.01889	4.38662	5.1562	4.48507	4.34624	2.58116	0.971039	0	5.22624	0.407593	0
Acsl4	1.88882	2.56477	1.87955	2.52109	1.54053	3.70717	0	4.83356	0.0320593	3.34221	5.46771	0.631733	6.0839	4.78012	1.79317	3.01568	0.556963	0.326411	0.405467	3.23146	3.92332
Acsl5	1.52472	2.34834	1.10392	1.8854	0	0.323057	4.60871	0	3.51569	4.51352	0.18025	2.62191	4.16193	0	2.35956	0.440607	2.73678	0.645479	0	0	0
Acsl6	1.93214	2.40074	1.41231	2.13744	3.31535	3.96837	2.67971	3.60681	4.20899	1.93424	0	1.94945	0.328483	2.85416	0.684464	0.0125856	0.209092	4.14588	3.85262	2.86731	0
Acss1	1.10711	2.03907	1.16907	1.95682	0	0	0.0724942	4.3311	0	3.67535	0	4.4834	0	0	2.89861	0	2.83738	4.12712	1.37485	0	0
Acss2	1.27273	2.00695	1.01021	1.55792	0	3.16604	2.94843	3.22727	0	0.571606	0	1.83385	1.99107	0.0686336	0.612378	0.217102	1.26607	0.825911	0	2.74574	1.40093
Acta1	0.49253	1.20815	1.62393	2.31609	0	0	0	2.4421	0	0.13042	0.275854	0.0997744	4.51148	0.215602	0.432818	0.226087	4.59764	0.0698862	2.97299	3.52298	2.18969
Acta2	0.418238	0.912622	0.14699	0.257974	0	1.55859	0.255491	0.15688	0.221469	0.0924466	0.0691898	0.322419	0.114304	0.154122	0.134729	0.260363	0.0585483	0.0492357	0	0.194014	0
Actb	3.23096	3.35738	3.14236	3.29491	9.37702	9.06771	7.86188	7.82829	8.34777	9.18299	7.05665	9.45528	8.13797	8.15598	8.40191	8.96694	8.86581	7.6539	7.17378	7.31492	5.79594
Actb-Ps1	0.408772	0.637838	0.342285	0.56873	0.122331	0.636812	0.367465	0.297872	0.287856	0.580554	0	0.584904	0.318356	0.292873	0.197315	0.39602	0.732463	0.0491477	0.262217	0	0.161471
Actg-Ps1	1.98373	2.19472	2.11342	2.25527	2.54837	3.21011	1.86776	3.78583	3.37862	3.09821	2.79719	4.26308	3.39292	3.80695	3.56136	3.60951	2.71883	3.65517	2.50628	3.14963	3.54382
Actg1	3.36042	3.43046	3.44384	3.503	9.66396	9.48964	8.37616	9.75914	9.57006	9.24765	8.78602	9.85138	10.1956	10.4822	9.91148	10.2191	9.51295	10.1139	9.00814	9.52659	9.96597
Actl6a	1.02377	1.91709	1.68588	2.38606	0	0	0	3.34385	0	3.81073	0.0779597	3.11135	1.145	0	3.52135	4.81095	2.81527	0	2.73164	4.93203	0
Actl6b	2.08174	2.45914	2.21265	2.70818	4.27021	2.5588	3.03193	3.05333	1.22514	3.26553	5.22722	3.9577	3.69198	5.87682	4.12708	0	2.27404	3.8498	2.16802	4.94565	5.78394
Actn1	1.67443	2.24535	1.77601	2.31245	3.52614	3.9121	2.39716	0.213594	0	2.15079	3.14377	1.00992	2.87747	3.73637	1.57597	0	2.42119	2.68146	4.87249	3.19684	0.461221
Actn2	0.0161264	0.0579434	0.933528	1.80998	0	0	0.0786849	0	0	0	0	0	0	3.14222	0	0	0	0	4.14069	0.906563	0
Actn4	2.15067	2.56879	1.90096	2.44427	1.50737	4.08061	3.34569	3.60135	1.53753	4.42499	5.58483	3.94624	4.13334	0.138844	3.7273	0.060092	2.28523	4.00391	2.12557	4.68437	3.45292
Actr10	2.58903	2.77728	2.30314	2.55662	5.96281	5.2123	5.75128	5.24937	4.32056	3.53248	5.0898	4.29463	3.2771	4.00057	4.19681	3.04008	5.04156	5.27293	3.17397	2.66221	4.75262
Actr1a	2.29743	2.79919	2.53862	2.82797	5.95672	3.59084	0.0693484	4.19026	5.36567	5.48972	2.74821	5.79467	6.26187	6.27098	5.45098	3.74917	3.49765	3.80071	3.01888	5.24885	5.99373
Actr1b	2.37444	2.83125	2.57669	2.87431	4.54629	1.31339	1.71789	4.90024	6.55428	5.10605	5.15918	3.41629	5.70767	3.15966	5.76787	5.42932	2.12509	5.85687	5.68589	5.90644	5.05252
Actr2	2.56856	2.91579	2.49173	2.69812	5.52839	5.86504	2.39267	2.86344	5.45679	6.47608	5.94283	6.60831	5.26577	5.18195	4.3471	5.02597	4.05375	3.01623	3.79621	5.53428	5.3993
Actr3	2.43951	3.01197	2.68051	2.96661	5.00679	5.16385	1.24979	6.29389	6.23405	6.86473	0.158957	6.66346	6.40846	6.09062	6.32364	7.49966	3.96096	4.42708	5.72491	5.29741	2.96485
Actr3-Ps	1.51941	1.98246	1.5711	1.95432	1.31794	2.09655	1.18202	2.89704	2.79723	2.77639	0	3.5977	2.85778	2.11201	2.54947	3.51565	1.68208	1.07342	1.92697	1.38746	0.636959
Actr3b	1.78907	2.55503	1.80959	2.57166	0	3.90153	5.30736	0	0	2.95825	5.02423	5.47118	0	4.98783	4.43063	0	3.87305	3.11619	0.239797	0	5.90133
Actr5	0.305904	0.827367	0.86266	1.61191	0	1.44393	0	0	0	0.209422	0	0	0	0	2.40269	0	0	0	2.80137	2.16143	0
Actr6	2.20047	2.87391	2.22124	2.72685	5.94656	2.74957	6.58244	4.65001	0	5.24548	0	4.41654	2.45264	0	4.44352	5.4884	3.64529	5.61752	1.46939	4.9601	4.88958
Actr8	0.983971	1.84645	1.28167	1.9496	0	0	0.333128	4.14362	0.0383838	2.26269	0.0675015	2.46393	0.606498	3.30202	2.55568	1.16596	1.52497	0	0	0.0739985	3.65168
Acvr1	1.14935	1.89405	1.57639	2.30354	4.49367	1.21073	0.653225	0.769965	0	0.379555	1.01983	0.54154	0.153788	0.822982	0.849002	4.24976	0.271642	0.0225986	2.56158	4.70071	4.20796
Acvr1b	1.03787	1.86157	0.921518	1.56215	3.33937	0.221306	0	0.228107	3.38636	0	0.197255	1.33262	0.57706	0	1.22529	0.0556444	0	2.56931	2.57597	0	1.0437
Acvr1c	0.304916	0.882632	0.198887	0.538667	0	1.61477	0.0326563	0	0	0	0	0.0337555	0	0	0.466451	0	0.0140528	0	0.849806	0	0
Acvr2a	2.00265	2.64893	2.25846	2.68755	4.57929	0	5.56542	3.6479	2.36883	0.0719226	4.81804	2.09391	3.46349	5.54665	3.58056	4.13173	0	2.97788	5.2486	4.94082	4.17357
Acvr2b	1.15521	1.90328	0.772273	1.61913	0	2.43646	0	0.0455979	2.96391	0.0524117	3.09178	1.74505	0.0650158	0.0881836	0	0	0	0	3.26242	2.956	0
Acy1	1.05854	1.96341	1.61008	2.35715	0.0917175	0	0	4.29159	0	3.09516	0.10131	1.78553	3.61267	0	4.56145	4.55592	1.95699	3.71221	0	0.0748981	0
Acyp1	2.0948	2.88064	1.97011	2.68851	6.06658	6.20215	0	4.80072	0	5.83215	0	4.56285	5.17647	0	5.26244	1.43271	5.98974	4.00736	0	0	4.39317
Acyp2	1.59025	2.52699	2.34655	3.02025	0	2.67249	0	6.59591	0	4.80876	0	4.87876	6.57931	0	5.53397	6.58523	7.16903	5.137	0	0.450249	5.31995
Adal	1.11176	2.04813	1.01032	1.90861	0	0.0327491	0	3.86485	0	4.23003	0	2.12138	0.562435	0	4.47673	0	0	3.58812	0	0.501975	0
Adam10	1.49451	2.29886	1.03001	1.75403	0.440032	0.348598	3.40768	3.43391	0	5.09355	0	4.22213	2.89715	1.25449	3.01187	2.21481	0	0	0	0	0
Adam11	1.24057	2.26175	1.60529	2.16168	0	2.56834	0.49853	0	0	0.0183742	6.45518	0.208157	2.10091	1.69035	1.21856	0	1.29865	0.996508	4.12729	4.28834	2.66248
Adam15	1.87359	2.46965	1.63773	2.15328	0	3.58803	4.28437	3.23505	0	4.33397	3.20968	3.23181	3.1485	3.52302	0.253863	0	1.336	3.26455	2.73062	3.03136	1.71788
Adam17	1.11509	1.84218	1.1947	2.06723	0	0	0.042274	2.40171	0.117542	3.06239	2.53868	0	0	0	2.94496	4.71789	0.355803	3.58212	0	0	0
Adam19	0.320256	0.930668	0.801555	1.55561	0	0	0	1.73986	0	0	0	2.02175	0	0	0	0	0	1.36464	0	2.21505	3.10712
Adam2	1.18602	1.36875	1.06364	1.23257	1.63135	1.32021	0.962454	1.02231	1.72325	1.2655	1.00163	1.69953	1.00669	0.941144	1.08293	1.53829	1.46338	0.772532	1.09806	1.08128	0.827454
Adam22	1.69751	2.22256	1.82505	2.25162	3.43612	3.25946	1.61394	1.19677	0	2.17136	4.02625	1.71898	2.83198	1.53941	3.27975	0	2.5514	3.04768	3.49035	4.09164	2.05644
Adam23	1.99185	2.44273	1.75733	2.28131	3.56815	4.58299	4.21674	1.07441	0.906842	2.88655	3.60665	1.83487	4.45489	2.99679	2.77274	0.341188	0.00730913	2.22339	3.16327	3.73851	1.72831
Adam28	0.00855492	0.0249952	0.26429	0.846321	0.0302626	0	0	0	0	0.0113694	0	0	1.79262	0	0.0167857	0	0	0	0	0	0
Adam3	0.144443	0.468751	0.727392	1.42868	0	0	0	0	0	0.737125	0	0	0	0	1.57181	0	2.72151	1.60747	0	0	0
Adam32	1.22728	2.06043	0.491731	1.14846	1.76838	0	4.32028	3.3001	0	0	0	0.732455	0	0	1.48311	0.0412748	0	0	0	2.13079	0
Adam9	1.52523	2.28079	0.508595	1.10262	4.29575	0.374801	4.77425	1.85015	0	1.85334	0	3.68264	0	0.41242	0.0371979	0	0	0	1.59679	1.75757	0
Adamts10	0.834096	1.54312	1.65829	2.27227	2.44833	0.0211811	0	0	0.654312	0	2.35535	0.163405	3.6331	3.30214	2.84503	0	0	0.0132642	3.28774	3.9573	2.36922
Adamts15	0.354141	0.97956	0.277198	0.868097	0	0.0985271	0	0	0	0	1.84904	1.50392	0	0	0	0	0	1.84676	0.0597906	0	0
Adamts16	0	0	0.214531	0.701154	0	0	0	0	0	0	0	0.0456927	0	0	0.0225064	0	0.0190684	0	0	1.40137	0
Adamts17	0.19482	0.610803	0.186966	0.625439	0	0	0	0	1.01207	0	0	0.0202942	0	1.21623	0	0	0	0	0	0.0290733	0
Adamts18	0.784102	1.686	0.579898	1.30553	0.027335	0.034199	4.01374	0	0	0.978871	0	0.0155066	0	1.82952	0.0151549	0	0	0	0.0608548	2.54717	0
Adamts19	0.514107	1.29141	0.955103	1.68322	0	2.72994	0.259388	0	0	0.00744722	0	0.0224283	0.485211	3.43711	2.59203	0	0	0	1.32144	0.612662	0
Adamts2	0.208559	0.581079	0.00878263	0.0225984	0.923472	0.0913668	0	0.0573195	0	0	0.0165757	0.839413	0	0.019004	0	0	0	0.0117332	0	0.0242188	0
Adamts20	0.307787	0.621389	0.946881	1.59898	0	0.891275	0.249937	0.171429	0.199742	0.0682684	0.0840034	0.118458	3.10219	0.0583553	0.067342	0.0138622	0.580484	1.54771	2.1572	0.189709	0.632465
Adamts5	1.73883	2.41235	0.814472	1.54319	0	0.504439	0.47951	3.37656	4.5751	2.84562	4.58222	0.868361	0	0	0	0	1.89297	2.23761	2.6973	0	0
Adamts6	0.584788	1.19918	0.36747	0.896126	0.292418	2.00769	0	0	0	1.19862	0	0.0202063	1.31386	1.28021	0	0	0.0167296	0	0	0	0
Adamts9	0.913791	1.6305	0.678937	1.31888	1.7517	0	0.0599228	1.28292	0	0	3.09338	0	1.05862	0	0.968707	0.0651314	0.414058	0	2.71497	0	0.187149
Adamtsl1	0.90729	1.84924	0.182982	0.557783	0	0	4.6908	0	0.0136596	1.06932	0.354854	0.617416	0	0.0277098	0	0	0.108845	1.02789	0	0.0526082	0
Adamtsl3	0.804982	1.72139	0.964606	1.75854	4.19545	0.0666634	0.0771612	0	0.0445579	0.846037	0	0	2.45661	2.87387	0	0.0160927	0	0.0141335	0	0	3.20307
Adamtsl4	0.702587	1.55095	0.045462	0.148739	0	0	0	0	0	0.912838	3.4791	0.109159	0.229621	0	0	0.0585021	0	0	0	0	0
Adap1	2.1488	2.58757	2.33737	2.74367	3.88549	3.96102	5.62267	3.97738	2.64129	0.482644	3.47166	4.17039	4.01128	4.72973	4.68271	0.560676	3.54064	2.546	5.47759	5.48494	5.45079
Adap2	1.09294	1.97322	0.94045	1.88211	0	0	0	0.436492	3.69769	3.79744	0	5.56862	0	0	3.99936	4.06756	0.205219	0	0	0	0
Adap2os	0.77789	1.69764	1.12462	2.01178	0.260445	0	0	0.597154	0	4.14475	0	2.94608	0	0	3.56236	4.61883	2.44273	0	0	0	0
Adar	1.64724	2.26494	0.98781	1.62522	4.46309	2.09193	3.89612	2.53244	0.0425351	1.63802	0.262242	3.07228	3.234	0	0	1.75051	0.0476939	1.41264	0	1.19216	1.21155
Adarb1	1.63129	2.15802	0.62219	1.20278	3.75905	3.23329	1.64735	0.0160538	1.07711	1.68015	3.27228	1.24842	1.47666	0	1.7132	0	0.0682076	0	1.45974	0.135074	0
Adarb2	1.23653	2.03024	0.860458	1.69658	0	2.29564	3.61371	0.0138096	0.0395372	0	3.53144	0.479424	0	0	0.837373	0	0	2.80365	0	3.69951	0
Adat1	0.191436	0.445257	0.964426	1.80193	0.0624756	0.557546	0	0	0	0.338323	0.0349546	2.69501	0	0	0	3.97734	0.901788	3.18207	0	0	0.500383
Adck1	1.28639	2.09925	1.20596	2.05844	4.21546	0.0313946	0	2.60683	0	0	3.22051	2.76714	4.20612	0	0	0	0	0.483809	0	3.72142	3.35088
Adck2	0.503967	1.33589	1.60581	2.42359	0	0	0	0	0	2.92675	0	2.5472	0	0	4.46517	3.09102	0.777202	0	4.9786	0	5.08099
Adck5	0.806023	1.42109	0.686751	1.50281	0.0753098	2.07922	0	1.64053	0	1.44363	0	0	0	0	3.11967	0	0	0	0	0	2.36722
Adcy1	1.69355	2.4248	1.65962	2.21815	4.47492	3.48131	0.0717148	0.17753	0	2.60621	4.82987	2.32091	3.27871	3.19003	2.01381	0.077921	0.158614	3.16406	3.67031	3.31634	0.564184
Adcy10	0.59174	1.09732	0.0278347	0.0865604	0	1.20108	0	1.16431	0	1.18406	0	0	0	0.0202932	0	0	0.129176	0	0	0.0258585	0
Adcy2	1.41299	2.02691	1.46325	2.13013	0	0.549754	2.97643	3.08036	0	2.45585	2.57777	2.872	3.90857	0.640206	0	0.0294573	1.88747	2.61437	3.25383	3.48172	0
Adcy3	0.383736	0.885019	0.701773	1.50836	0	0	0.0483176	1.3871	0	0	0.697603	0	0	2.55474	0	0	0	0	2.97822	0.10556	0
Adcy5	0.982324	1.68855	0.672611	1.37534	1.71209	0	0.0830062	0	3.39481	1.13324	0.50638	0.224546	2.46904	0	2.12638	0	0	0	0	0.750178	0
Adcy6	0.646078	1.60405	0.982718	1.5551	0	0	0.0445573	0	0	0	3.9098	0.523934	1.97702	0	0	0	1.89103	0	1.73451	1.12995	2.05316
Adcy7	0.847812	1.4977	1.41971	2.10289	1.02923	0.0764125	0.0448765	0.0267764	0.0760331	2.53128	1.81378	1.53352	2.80674	0.0262845	4.23746	0.158482	0.434263	0	3.18203	1.3633	2.86937
Adcy8	1.30547	1.95049	1.24235	1.92335	0.36354	3.37286	0	1.40901	0	2.68643	2.46969	2.52674	1.51891	3.64333	0	2.59966	2.75639	0	1.77425	0	0
Adcy9	0.821718	1.77418	0.903441	1.75351	0	0	4.4833	0	0.159435	0.614756	0.11508	0.0302139	2.84832	0	0	1.02595	0	0	0	3.96042	0
Adcyap1	0.155993	0.489915	0.515038	1.2803	0	0	0	0	0.771829	0.027491	0	4.7859	0	0	2.97937	0	0.881916	0	0	0	0
Adcyap1r1	1.86874	2.49598	2.00386	2.4461	0.980585	3.58984	4.55819	4.0188	0	0.769345	4.64812	3.72937	2.95379	4.76746	3.29167	3.25206	4.02507	3.71572	3.61978	1.47082	0
Add1	2.04817	2.50817	1.80141	2.31874	4.99774	2.78732	2.79984	2.81268	0.226807	3.94438	4.38182	4.0063	3.4765	0.912316	4.34938	0.0289838	2.00238	1.8764	1.95173	3.49844	4.27436
Add2	1.4978	2.10481	1.27603	1.84815	2.6814	3.39228	2.91574	2.9009	0	0.878522	0	1.05237	2.72801	0	0.131465	0.036612	2.11073	1.5558	2.64994	0.917259	2.6656
Add3	1.58607	2.31167	2.24146	2.71022	0	3.64602	5.15151	2.02301	2.63157	0.563978	0	3.38979	1.38829	3.34735	4.3886	5.03225	0.0800075	5.3691	4.80794	4.66258	4.4827
Adgra1	1.75106	2.44722	1.44165	2.14984	4.31763	0	4.57942	4.39709	0.910306	0	2.35791	1.82056	4.04421	0	0	0	1.94631	3.42662	0	2.73627	3.29337
Adgra3	0.953897	1.82364	0.520517	1.35553	3.13337	3.42632	0	0	0	0	0	1.67023	0	0	0.293032	0.0153647	0.182093	0	0	3.41974	0
Adgrb1	1.70811	2.31469	1.359	1.89898	0.344339	3.51467	3.35742	0.703753	2.99927	0.477561	4.47425	1.6188	3.21313	1.79423	2.04968	0.310987	0.462381	0.789425	2.82208	2.49556	0.148254
Adgrb2	1.82748	2.33658	1.7894	2.17763	0.2751	1.76925	4.01934	2.74352	2.41782	1.82939	4.78968	2.37985	2.89138	1.63187	2.68952	1.65191	0.655214	3.54197	2.98093	4.07769	1.9899
Adgrb3	2.20475	2.69187	1.87449	2.36514	0.0447016	4.8636	5.30217	2.43402	4.05663	3.60155	4.9669	2.01019	2.31631	4.09327	1.94459	0.147503	1.04163	3.28718	4.39642	4.2725	2.501
Adgre1	2.08455	2.90816	1.51138	2.50998	5.22633	3.79244	0	0	5.74785	7.92346	0	6.59067	0	0	4.19327	6.64101	5.82315	0	0	0	0
Adgre5	0.0206438	0.055405	0.411775	1.21492	0	0.0461318	0	0	0	0.0547525	0	3.00469	0	0	0	0	2.97289	0	0	0	0
Adgrg1	2.00329	2.54292	1.45086	2.17208	1.42648	4.12424	5.60521	3.30569	0	3.15731	3.44504	3.64664	3.79973	0	3.29322	1.89065	1.87486	4.44251	0	0.302452	0
Adgrl1	2.28122	2.45409	2.03381	2.46923	3.43521	4.15526	3.70759	3.52017	3.97617	3.18152	5.0504	4.20216	4.18302	0.683009	3.31822	3.59538	0.662254	2.93543	4.16212	4.09011	4.22411
Adgrl2	1.0205	1.75685	1.80614	2.39735	1.4835	0	0.0214555	2.9006	0.0122887	2.78248	0	2.40793	2.17626	2.12328	3.39756	2.96069	0.0183664	2.09245	5.16343	4.54137	0
Adgrl3	1.78868	2.29132	1.16247	1.81762	0.0919478	3.25427	3.72382	2.68778	4.20327	1.41474	1.80905	1.56163	1.38502	0.0100268	1.84706	0	0.601727	0.972397	3.59896	2.73038	0
Adh5	2.24687	2.75973	2.58285	2.75726	4.60877	3.27323	2.62129	6.22306	4.42051	5.07884	0	4.98594	4.73043	4.59076	6.05453	4.5802	5.83598	5.2008	3.4771	5.39039	5.06069
Adhfe1	1.61011	2.51548	1.27403	2.20784	4.11491	0.0458556	6.46962	3.64908	0.0898521	0	0	2.99171	0.364469	0	0	5.41414	2.26355	4.72315	0	0	0
Adi1	2.08417	2.8627	2.17062	2.85412	5.70882	0	0	5.89526	5.51995	5.55817	0	4.04548	0	0	3.96771	5.99392	6.35277	4.5605	4.84138	0	5.80331
Adipor1	2.41746	2.8587	2.45652	2.84251	6.03953	5.52863	2.43369	4.45675	5.1679	5.77855	0.991021	5.33231	4.66439	5.31383	5.49107	5.75352	3.69846	3.79344	0.52238	5.31969	5.84326
Adipor2	0.858047	1.53904	1.01132	1.69647	0	2.19958	0.050438	0.198708	0	2.53312	0.706227	1.19389	0.710137	0	3.08067	2.86607	0	1.2258	1.25911	0	0
Adk	1.07041	1.88423	1.43935	2.14148	0	0	0.0355543	3.72299	0.934844	2.98864	0.0181406	1.97865	1.80981	0	2.5739	3.40146	3.39299	4.06193	0.141254	0.0264987	0
Ado	1.69814	2.41985	2.27205	2.59221	4.90079	2.92383	0.128746	3.67989	0.110949	3.9696	0	4.50879	4.30959	4.81137	5.91363	3.41444	4.42447	3.56338	2.27746	2.11396	3.64263
Adora1	0.182134	0.539273	0.779492	1.51647	0	0.0885573	0	0.853371	0	0	0	2.91825	0	0.0305464	0.0265578	1.2427	2.95907	0	2.18986	0	0
Adora3	0.53797	1.39361	0.0559079	0.2117	0	0	0	0	0.0462395	3.11726	0	2.25561	0	0	0	0.355618	0	0	0	0	0
Adpgk	0.420784	1.1443	0.252426	0.658419	0	0.018213	0	0.0188142	0.0181207	2.31544	0	0.744442	0	0	0	0	0	0.0114012	0.671975	1.0375	0
Adprh	2.30116	2.86428	2.64832	2.83417	6.68836	3.68871	2.36734	3.14155	0	5.7631	5.85065	6.00508	5.86298	5.90327	5.46934	3.97288	4.92782	5.36009	5.38049	3.9831	6.56437
Adprhl2	1.88592	2.54338	2.05687	2.64751	0	4.39744	2.79298	4.48897	5.18317	2.0086	0	0.341	6.01289	4.3006	1.90143	0.0497659	3.13597	3.82616	0	4.8501	4.37053
Adprm	1.57706	2.39537	1.25098	2.17016	3.96108	0	5.21962	3.8794	0	0.825239	0	0.474495	0	5.10852	0	0	0	3.27449	0	0	4.03728
Adra1a	1.18285	2.14582	0.598867	1.43404	0.814253	0.078537	2.19624	0	0	0	5.80269	0.0180667	1.05573	0	0.0176573	0	0.0149562	0	3.5424	0	0
Adra1b	0.83615	1.65253	0.712968	1.42337	0	0	0	3.12434	0	0	2.37262	0	0	0	0.73758	0	1.79667	2.91834	0	0	0.299961
Adra2a	1.04609	1.95677	0.407632	1.13351	0	3.16727	0	4.20862	0.0358142	0.0427499	0	0.322371	0	0	0	0	0.315796	2.62277	0	0	0
Adra2c	0.58398	1.47583	0.533427	1.37567	0	3.40641	0.086444	0	0	0	0	0	0.55879	3.46748	0	0	0	0	0	0	0
Adrb2	1.11635	2.39455	0.658914	1.71992	0	0	0	0	0	8.1758	0	3.97951	0	0	0	0.0572983	5.15274	0	0	0	0
Adrm1	2.69392	2.79344	2.61008	2.71246	5.77532	4.89127	5.76324	4.89356	6.10315	5.30881	5.55948	5.60442	5.00717	5.48993	5.44501	5.16222	5.68668	4.28598	4.96822	4.59006	5.31312
Adsl	1.5277	2.19612	1.90906	2.49768	2.84506	0.030926	2.57199	3.70537	0	3.68686	0.342647	1.84656	2.07513	5.1061	3.4286	0	0	3.80078	4.14209	1.75893	4.48911
Adss	2.09874	2.682	2.23758	2.77547	5.79952	4.84957	1.85964	3.67842	1.30701	5.18113	0.308129	4.35701	6.02544	1.15669	2.2255	0	4.8531	3.58747	4.93613	5.77944	4.88085
Adssl1	1.18942	2.15978	1.14443	2.20601	0	0	0	4.58456	0	4.37969	0	4.84202	0	0	0	5.29568	0	0	0	5.59962	0
Aebp1	0.639898	1.35908	0.16195	0.560903	0	1.39202	2.51551	0	0	0	0	0.519702	0	0	0	0	1.06918	0	0	0	0
Aebp2	1.98824	2.38249	1.09099	1.68095	3.92502	2.90326	4.66932	2.56791	1.10205	1.84951	3.7556	1.83058	1.63012	1.67768	2.40862	1.98331	2.35553	0.0111221	0	0.0678198	0.0376606
Aen	1.22391	2.0129	1.72704	2.35205	0	3.17276	0	3.67389	0	2.50389	0	4.02854	2.78644	0	4.78011	3.88667	1.93439	3.60536	0.46253	0	3.33875
Afap1	2.01226	2.43581	1.39562	1.9134	3.81088	3.6804	3.78445	2.77241	0.458814	2.16923	4.5627	0.646259	2.20374	0	1.75651	0.0294158	1.3683	3.06628	2.47906	2.82966	0.946168
Afap1l1	0	0	0.967879	1.76435	0	0	0	0	0	0	0	0	3.39854	0	0	0	0.289761	3.20872	1.70665	0	0
Afap1l2	0.895707	1.72706	0.48649	1.30614	2.54524	3.36357	0	0	0.0604666	0.0543785	0	1.49662	0	0	0.0270678	0	3.25192	0	0.107379	0.222927	0
Afdn	1.84362	2.42273	1.67172	2.25406	0.0534046	1.11803	3.97746	2.99113	3.69371	1.36536	4.92465	0.595807	3.61984	3.413	2.64304	0.0120867	0.0863255	0.986989	3.51162	4.01384	1.38679
Aff1	0.319673	0.92311	0.144847	0.502215	0	0.0185019	0	0	0	1.71783	0	0.0655941	0	0	0.0163021	0	0	0.934217	0	0	0
Aff2	1.39422	2.0513	1.22281	1.90473	0.0381411	2.98569	3.05629	2.83328	0	2.46454	0.0212604	1.51683	3.89997	2.33264	0	0	0.0531773	1.43831	2.28152	2.00048	0
Aff3	0.995586	1.76515	1.01581	1.78645	0	0	1.51312	3.63138	0	0	1.81273	3.07128	0.377766	0	0.368206	0	2.96983	1.85291	0	3.62963	0
Aff4	1.79236	2.41028	1.77827	2.26258	2.26508	0.113282	2.64773	0	4.32901	3.22529	4.66631	2.75637	3.56524	0.0649099	3.01864	3.42047	1.34585	3.12529	3.20412	3.51979	0.606932
Afg1l	1.16405	2.08561	1.08368	2.0275	0.365004	0	3.92179	0	0	0	4.39924	0	0.68027	0.0645579	4.41573	0	0	0	0	0.23301	4.6813
Afg3l1	1.96455	2.2305	1.01857	1.70407	4.44017	2.57978	2.15165	2.68607	3.35648	2.88158	2.22465	2.56676	1.41942	0.108451	0.346108	0	2.36963	0.0896414	0	3.41076	1.48924
Afg3l2	2.07689	2.37577	1.71503	2.1637	2.45823	4.08626	4.10083	2.13262	3.33309	2.12533	4.29651	2.08077	1.49336	1.62934	2.02488	0	2.56531	3.91413	2.4556	3.76693	2.69786
Afmid	0.0196047	0.0702247	0.783475	1.53343	0	0	0	0	0.0957721	0	0	0.169045	1.12218	0	0	0	0	0	2.57441	2.79486	0
Aftph	1.12389	1.76763	1.34127	1.97014	0	3.23206	0.51272	0.829556	0	2.37736	1.30366	1.63042	3.19323	1.87211	0.636371	0.664475	1.69088	1.64623	0	4.04748	0.0528776
Aga	1.28285	2.29378	0.492052	1.39274	0	0	0	0	0	4.43919	5.59311	4.13244	0	0	3.658	0	0	0	0	0	0
Agap1	1.44395	1.95149	1.13625	1.61622	3.09904	2.25867	0.857941	0	3.03686	1.56518	1.2269	2.24004	0.852048	0.181515	1.28311	0.668332	0.0586301	1.36111	2.7113	2.1155	1.55124
Agap2	0.823387	1.58499	0.359308	0.630671	0.218901	0.113957	0.0997849	1.50948	0.113398	0.0348654	3.29651	0.245047	0.713719	0.297728	0.658934	0.0209413	0.106411	0.15768	0.453175	0.0747875	0.0619207
Agap3	1.3631	2.08415	1.46874	2.28848	2.54339	4.10218	2.99934	1.30432	0	0	0.0573465	3.02714	0	3.40397	0.0571358	0.0233617	0.30953	0.118979	3.00088	5.68718	3.30911
Agbl2	0.0212205	0.0483963	0.0552742	0.201875	0	0	0.0454279	0.0271075	0	0.031188	0	0	0	0	0	0	0	0.0164454	0	0.335063	0
Agbl3	1.03	1.76017	0.993941	1.72284	0	0.120551	2.19184	1.61343	0.0461624	0	3.32215	0.804003	2.2077	0	3.42941	0	0.0116622	0	1.06741	0.0202054	2.18816
Agbl4	0.398525	0.926566	0.0239256	0.0725141	1.47756	0	0	0	0	0.749558	0	1.73379	0.104944	0	0.0319511	0	0.0136055	0	0	0	0
Agfg1	1.72298	2.34055	1.74881	2.38246	4.24763	0.177656	1.96071	0.905019	5.10699	1.98065	1.72953	3.16398	3.32277	3.54722	4.41407	0	0.370616	2.5521	0.210274	4.9174	1.91294
Agfg2	1.37913	2.27044	1.46113	2.18163	4.55234	0.0893362	1.07941	0.136197	0.289766	0	5.06076	0.875419	0	1.73641	3.0305	0.0641313	0.162191	2.72794	0	4.72645	3.33148
Aggf1	1.44373	2.2193	1.73558	2.39595	3.84025	3.99024	0.602046	0	0	3.48803	0.121074	0.532321	1.54106	0	4.32706	0	2.11144	5.09421	0.560171	3.56265	3.77454
Agk	1.87902	2.07925	1.8821	2.44836	2.77856	2.95638	2.33155	1.84876	2.92992	2.36343	3.53922	1.93691	3.96263	1.81155	2.47673	0	0.0453529	3.84173	4.84757	2.95023	4.23914
Agl	0.0252161	0.0676899	0.625694	1.17737	0	0.0125049	0.0849893	0	0	0.0148741	0.0110567	1.18806	0.018509	0.01268	1.17928	0.00890916	0.571867	0.00782213	1.93143	1.15607	0
Agmo	0.627756	1.57895	0.753531	1.44647	0	0	0	0	0	3.81612	0	1.07065	0	0.0276519	2.20549	1.61542	2.32466	0	0	0	0
Ago1	1.6788	2.18228	1.65754	2.19875	0	3.57284	2.64146	2.20767	2.28509	0.982138	3.7221	1.94279	3.49851	3.69004	2.0532	3.52286	0.0632326	1.37112	3.06081	2.13315	0
Ago2	1.3973	1.95681	1.52424	2.1133	3.12113	0.0248882	2.05435	0.303023	2.11523	0.858421	2.9615	2.48579	4.25688	0	2.28117	0.494264	0.302595	1.56102	3.10863	3.0878	1.79479
Ago3	0.983449	1.58212	1.11044	1.65716	0	0	2.47104	0.0109396	0.904722	1.74051	1.7131	2.29943	1.4354	0.0107375	1.19171	0	1.99289	1.4317	2.87793	1.49167	0
Agpat1	1.39515	2.19578	1.43387	2.11593	0	3.52294	0.278172	0	0	3.8274	3.78262	1.96175	3.62563	0.0583172	3.53173	0	2.23189	2.06195	0.196758	0.0740466	3.53503
Agpat3	1.5926	2.19259	1.69001	2.19775	3.5418	3.73183	0.495305	3.13555	0.806007	2.40091	0	3.63157	4.01389	0.0451389	3.23726	3.06919	2.9187	2.16164	0.079007	2.39523	2.1192
Agpat4	2.36591	2.67219	1.90736	2.57974	5.38031	2.80965	3.22473	5.4704	3.83441	5.38764	2.97637	3.29215	3.98934	0	5.12528	0	2.03491	5.35343	3.23912	0.303411	4.71549
Agpat5	1.64394	2.13558	1.35988	2.03613	2.7099	3.70048	0.839255	2.57522	0.0479435	2.93945	2.06405	3.80577	0	0	2.35518	3.17626	1.07956	0.613779	0	3.6862	3.18879
Agps	1.32553	2.09884	1.66109	2.18399	0	0	2.21971	3.50452	0.599957	4.15493	0.0646147	3.15252	2.03363	3.24818	4.24379	2.75564	0.471103	1.27754	1.54021	0.323822	3.56907
Agrn	2.22089	2.67675	1.75281	2.24341	3.98786	4.3703	5.85405	3.26899	0.379459	3.00214	4.7699	3.13659	2.51582	0.429371	2.38226	2.48375	2.87342	0	4.1926	2.75561	3.69841
Agt	2.16525	2.89905	1.79979	2.69769	0	6.45449	2.01342	7.4536	4.91145	3.5651	0	7.51518	0	0	4.10422	5.94784	6.3058	5.97742	0	0	0
Agtpbp1	1.54361	2.0465	1.87474	2.31562	1.74249	2.75135	1.19324	2.15017	0.152252	1.44431	3.97283	1.75864	3.70195	3.41873	2.89276	0.91655	2.69514	0.00503098	3.55947	3.48593	3.33072
Agtr1b	0.192482	0.572036	0.705467	1.6676	0	0	0.91971	0	0.0793868	0	0	0	0	0	4.65415	0	0	0	0	1.0219	0
Ahctf1	0.952693	1.70346	0.987504	1.60363	0	0.0903215	3.48036	0	1.64209	1.3356	0	1.1283	1.58516	0.417672	1.86029	0.0164865	1.38878	0	0.301089	3.06724	0.208048
Ahcy	1.80595	2.58121	1.74862	2.40979	4.8771	0	0	3.70112	0	3.08955	5.80833	2.9892	0	0	4.85656	4.59479	3.48304	0	2.79505	2.11249	3.4015
Ahcyl1	2.16839	2.6755	2.42575	2.70115	0.812797	4.10771	1.01259	5.40352	5.05337	4.78542	3.29112	5.68664	5.35	2.79874	6.02996	4.24171	4.94171	2.51259	4.84758	4.3734	4.26207
Ahcyl2	1.67873	2.29598	1.22792	1.75339	2.84508	4.08427	4.42456	0	0.385205	1.50535	2.16568	1.50775	3.15144	2.15435	1.40199	0.862708	1.64729	0	2.0686	0.619914	0.174343
Ahdc1	0.221099	0.465609	0.822572	1.45835	0.0328847	0.157893	0.171161	0.634764	0.0609469	0.0123615	0.0893379	0.108561	2.6789	0.159995	0	0.0293813	1.31408	0.0129671	1.78272	0.938958	0
Ahi1	2.82603	2.99716	2.93374	3.09961	6.94747	5.6309	6.76853	6.13142	4.98758	5.04648	7.12588	5.14767	7.75603	7.08048	6.70665	4.85105	5.86887	5.88638	7.04973	7.03029	7.53834
Ahnak2	0.679431	1.32104	0.222678	0.461568	0.766416	2.37066	0	0	0	0	1.07348	0	0	0.487555	0.15553	0	0.124203	0	0.12814	0.554527	0.0521259
Ahr	0.0117783	0.0316787	0.379445	1.13077	0	0	0	0.029228	0.0281545	0	0	0.89268	0	0	0	0	0	0	0	0.036531	2.67104
Ahsa1	2.35221	2.82725	2.59439	2.71864	5.36487	1.53433	0.906757	5.60134	5.28698	4.88607	5.162	3.7429	5.91063	5.54549	5.17352	4.70515	4.98603	4.56759	4.79957	4.18203	5.48384
Ahsa2	1.77686	2.27994	1.7634	2.32772	2.50649	2.77509	4.62943	0	3.31094	1.77442	1.99118	1.76665	1.9548	0	3.11439	0	3.20919	2.12022	5.08311	2.75578	3.31734
Ai413582	2.27713	2.74363	2.44576	2.8552	5.88358	4.10042	3.83187	5.04992	0	3.94159	4.12263	4.36165	5.53779	5.36934	3.92274	5.44072	5.98882	4.64866	0	4.72121	4.40377
Ai463229	0.0255959	0.0684571	0.0743716	0.17654	0	0	0	0.0674316	0	0	0.0578689	0	0	0	0.113097	0.0920811	0.0489392	0	0.222004	0	0
Ai480526	0.937998	1.79073	0.864881	1.43533	0.168139	4.29293	0.580378	1.15571	0	0	0.21391	0.0656484	1.85033	1.44846	0.495127	0	0	0	1.60489	0	1.9919
Ai504432	0.994544	1.92964	0.719582	1.44862	0	4.66038	0.0540826	0	0	0	2.23269	2.63092	0	0.0627542	0.0812015	0	3.0785	0.0389689	1.71522	0.843694	0
Ai506816	1.15274	1.99819	0.449691	1.19357	0.334332	0	0.650705	3.95707	0	3.62144	0	4.83054	0.165143	0	0	2.80984	0.266714	0	0	0.05003	0
Ai593442	1.5964	2.45557	1.95857	2.66539	5.30678	4.43209	0.19677	4.14396	0.0875614	0	0	2.94586	6.02911	4.73775	1.35075	0	0	4.58832	0.202401	4.0701	5.00233
Ai597479	1.1159	2.05689	1.01102	1.67193	0	0	0	4.06672	0	4.10441	0	3.64179	0.0736306	0.0997637	3.03754	1.03917	1.74023	0	0	0.58761	2.56007
Ai837181	1.82598	2.51717	1.92994	2.66004	0	3.29095	3.65401	1.25735	5.76975	3.84626	0	4.15071	5.12176	0	0.273938	0.644619	4.93313	0	3.8157	4.66058	5.84382
Ai849053	0.827754	1.32702	1.21988	1.80871	1.53821	1.19281	0	1.24863	0	1.44479	0	2.41815	0	1.26136	1.47467	2.06005	1.65799	3.56233	1.86378	0.0833309	0
Ai854703	1.09474	2.04205	0.868114	1.63292	4.68543	0	0	3.26481	0	0	0	3.02262	0	0	1.76392	0	0	2.8962	0	0	2.76736
Ai987944	1.1317	2.12138	0.732091	1.66343	5.42645	0	0	0	0	2.91167	0	0.525026	0	0	4.6075	0	0.0323648	0	0	0.705556	0.603985
Aida	1.57946	2.28874	1.69578	2.36143	2.37661	0.374667	3.68378	0	0	2.76329	4.72167	1.84104	4.06576	3.26007	4.02829	0.29287	0.420909	1.48674	5.21236	0.644397	0.744232
Aif1	2.53222	3.20271	2.34816	3.18948	6.75488	6.43198	0	4.94118	6.95003	8.41433	0	7.73182	5.58615	0	7.50671	8.66558	9.03662	0	0	6.03066	0
Aif1l	0.154862	0.38849	0.536788	1.47627	0	0.447125	0	0	0.346079	0	0	0	0	0	0	0	0	4.00118	0	0.0554712	0
Aifm1	1.53371	2.40711	1.7074	2.41121	3.57707	0	0	4.51617	0	5.17383	0	2.13897	0	0	3.58175	0	2.66861	5.37297	3.059	4.50707	1.2021
Aifm2	0.680804	1.53682	1.43359	2.21802	0	0	0.74077	3.48046	0	0	0	0	0	3.62701	0.273393	0.0595729	0	0	4.11106	3.32927	3.91029
Aifm3	0.3071	0.899051	0.962578	1.73869	0	1.66053	0	0	0	0	0	0.644384	0.345242	1.85369	0.06468	0	0	2.76673	3.50877	0	0
Aig1	1.59998	2.17118	2.02548	2.43688	0	2.13261	3.80742	2.75424	2.7651	2.76043	0	1.61783	3.85084	4.01054	2.51941	3.94179	0	2.55858	2.93133	3.3028	4.52621
Aim2	0.233177	0.562132	1.05881	1.90343	0	0	0	0	0	0.563019	0.664926	3.56157	0	0	3.67332	3.58394	2.49166	0	0	0	0
Aimp1	1.74675	2.47685	1.7614	2.35983	0	0.031035	0	3.80592	4.57303	3.79341	4.28868	3.63253	0.0457962	3.42874	3.26244	0.0221518	4.5083	2.71838	0.392248	3.55511	3.57924
Aimp2	1.22517	2.20885	2.06737	2.49442	0	0	0	4.76323	4.60154	0	0	3.89059	3.78746	0	3.73135	4.99698	3.9558	3.45971	1.86836	3.3331	3.58814
Aip	2.13661	2.77982	2.47765	2.89528	5.04755	0	5.35238	5.09039	0	2.92013	5.37045	4.28993	4.28254	6.05331	4.3414	4.42077	4.77391	5.20472	0	5.87359	6.17889
Airn	0.991418	1.86732	1.10197	1.96867	0	3.25635	0.0649039	0	3.57322	0.0224992	0	1.17692	0	0	0	0	2.49647	0	3.94651	3.87528	0
Ajap1	0.67083	1.5661	0.633096	1.62424	0.328249	3.68427	0	0	0	0.131401	0	2.59738	0	0	0	4.62543	0	0	0	0.332582	0
Ajm1	0.566116	1.36312	1.06193	1.64336	2.94658	0.0685136	0	0	0.0344889	0.283469	0.0306761	2.34347	2.23729	0.0694545	1.47355	0	2.10956	0	0	1.91478	1.98489
Ak1	2.31636	2.78133	2.28238	2.76565	5.23128	5.09553	0	3.44288	5.31915	3.90797	4.86832	4.66858	4.75363	5.38772	1.51866	4.0914	4.2314	3.5667	0	5.69412	5.53967
Ak157302	2.07241	2.5313	2.33127	2.75934	4.39471	3.90903	4.57147	2.61198	3.06793	3.88603	0	4.40848	3.95353	4.54389	4.60588	5.71339	4.64196	5.69595	0	2.88896	4.24871
Ak2	2.44056	3.0885	2.5302	2.71155	6.74492	5.08384	0	6.2773	0	6.09519	6.79835	4.77431	4.48039	5.84155	5.0745	4.72301	5.6779	3.92059	3.41017	5.02068	4.83979
Ak3	1.77122	2.68467	2.35185	2.78116	0	5.70429	0	5.91326	0	0	5.27647	5.35173	3.47975	5.71863	5.78176	4.08584	2.95664	5.15084	0.189725	5.31663	4.26336
Ak4	0.732584	1.39742	0.00447663	0.0178238	0	2.38691	0.497829	0.0762811	0	0	1.67027	0.0337555	0	0	0	0	0.02797	0	0	0	0
Ak5	0.620395	1.51752	2.29318	2.6995	0	0.0508324	0.169909	3.54033	0	0	0	0	5.6188	4.15687	4.89398	4.22573	4.68456	0.0632171	4.31735	4.07717	3.07456
Ak6	1.85067	2.62195	1.98121	2.64157	5.9184	0	3.10529	4.07873	0.121312	5.02307	0	4.08809	3.9188	3.83571	3.9266	0.0445627	4.08994	4.81633	0	0	5.90225
Ak7	1.60182	1.98511	1.38368	1.6582	1.25557	1.5574	2.34876	2.19096	0.877205	2.32838	3.68853	2.0298	1.2489	1.74542	2.4779	1.60557	1.19946	1.27072	1.80751	2.32707	0.801413
Akap1	0.780566	1.80015	0.926502	1.83851	0	4.71268	0	0	0	0.0236836	0.288268	0	0	0	0	0	4.34259	3.27288	0	0.0510266	0.439454
Akap10	0.879259	1.8236	0.919004	1.7862	1.25593	0	0.0468068	0	0	4.54935	0.0239275	1.55761	0.562822	0	0	0.344041	4.20811	2.90231	0	0	0
Akap11	1.25526	1.83134	1.78772	2.26955	1.81137	0.507051	1.53239	3.32033	0.2875	2.16871	0.082383	1.93576	2.48612	2.02834	1.13762	0	1.67645	3.9587	3.81736	3.80436	3.16529
Akap12	1.03082	1.61622	1.47033	2.28773	0	0.945133	2.44004	2.49808	0.501	0.203138	0.714927	0.795469	0	0	0.468217	0	2.37594	3.62956	4.94112	4.52279	0
Akap13	1.42246	2.07693	1.08999	1.73968	0.210913	0.853679	3.46301	0.826943	0.23058	2.25628	3.92149	2.00103	0.641365	0.058271	0.541007	3.17571	2.36544	0.0104253	2.43876	0.927594	0
Akap17b	0.766301	1.82998	1.57966	2.21514	0	0	0	0	0	0	4.90632	1.55686	4.16603	0.0294484	3.6203	0	3.11545	2.74191	2.7748	1.45294	0
Akap5	1.55556	2.2614	1.65103	2.19397	5.11181	3.1138	0.0872553	0.310672	0.633884	1.34708	2.97186	3.01358	3.54759	1.65105	1.42507	1.76261	2.35571	1.35214	2.03014	0.0653259	5.07554
Akap6	1.80073	2.27089	1.61977	2.25012	3.18635	0.0118129	3.89975	2.35854	2.15441	1.95331	3.8236	1.92882	3.00215	0.0356408	3.7261	0	0.228377	1.12495	3.6527	3.24219	3.64714
Akap7	1.94538	2.58574	1.80785	2.37602	0	3.41716	5.83939	4.63138	3.03387	2.87011	0.167738	3.81483	0.114731	4.03499	3.62928	4.25308	3.25464	2.16516	1.20351	3.85546	0
Akap8	2.49921	2.79474	2.23604	2.44016	4.37997	5.84355	4.84787	4.08385	4.34875	2.54381	6.52839	2.33993	4.49767	3.77197	3.8932	2.71701	2.43551	4.3396	4.01211	4.25122	3.48096
Akap8l	2.59653	2.8375	2.06497	2.70199	4.40503	5.06134	6.29757	3.2597	5.6856	4.43943	6.18955	2.74926	4.146	2.89573	0	0	1.25127	4.03992	4.76964	6.62591	4.92977
Akap9	1.38039	1.9204	1.80651	2.03536	2.08157	1.6084	3.53568	2.3754	0.0157691	0.697198	0.909666	1.66886	2.21331	2.75296	1.64165	1.70307	2.86795	2.60265	2.21124	3.37997	3.10884
Akip1	1.11197	2.0726	1.65538	2.42019	3.20242	0	0	0	0	0	4.92744	3.14374	0	4.85245	3.64735	0	0	1.94956	0	4.71764	4.18346
Akirin1	2.40989	2.92222	2.70285	2.83354	3.8397	2.81051	5.92479	5.17966	6.45462	5.90368	0.0875188	4.68767	5.42933	6.21054	5.70125	4.60676	5.23841	5.7856	5.69603	4.59577	6.334
Akirin1-Ps	0.0796996	0.271511	0.293992	0.615988	0	0	0	0	0	0.397586	0	0.565881	0	0.345158	0.955078	0.250551	0.261334	0.222134	0	0	0
Akirin2	2.00139	2.71071	1.98019	2.68555	4.8744	0	0	4.26366	1.18758	4.53142	6.16988	6.15503	0.50924	0.100777	5.48893	3.08979	1.48921	4.83699	0	6.39146	4.60275
Akna	0.481851	1.29023	0.627434	1.42922	0	0	0	0	0	2.77574	0	3.41843	0	0	3.22531	1.67802	0	0	0	0	0
Akr1a1	3.06468	3.30676	3.0946	3.2802	8.55836	8.64317	5.97464	8.42717	7.47154	7.88766	4.60538	7.7321	8.09551	7.77278	7.91342	8.60685	8.73682	7.17209	4.80468	7.02328	7.75405
Akr1b10	1.95588	2.63198	1.70788	2.41922	0.526653	5.01135	0.833749	3.82801	5.03023	4.92668	0	3.15427	0	4.24259	3.21729	5.81604	1.85773	3.47719	0	1.79036	0
Akr1b3	2.08793	2.71408	2.37152	2.68164	5.22356	0	0	4.33388	4.50649	5.30749	3.38829	3.04749	5.28098	4.51802	4.30508	5.27476	4.64616	3.82446	1.20637	3.72004	4.79797
Akr1c19	0.0132492	0.0385731	0.240867	0.729919	0.0468987	0	0	0	0	0.017683	0	0.24692	0.0860525	0	1.45046	0	0.0438669	0.0549423	0	0	0
Akr1e1	0	0	2.23873	2.69204	0	0	0	0	0	0	0	2.79126	0	4.25496	5.23659	5.10674	2.88199	5.3621	4.52643	3.76466	2.34479
Akr7a5	1.99666	2.65192	2.13845	2.68632	0	2.49307	0	4.01746	5.19228	3.55327	5.67924	5.0237	3.49831	5.07283	5.59918	0	3.83184	5.44359	0.315641	3.49994	3.36454
Akt1	1.91127	2.52213	2.18771	2.55937	1.87199	3.58043	0.698595	3.53455	0	4.06109	5.58313	4.66046	4.2831	4.94982	4.411	1.81657	3.14317	3.23116	4.76639	1.1346	4.26654
Akt1s1	1.1538	2.09801	1.52732	2.24022	4.13261	0	0	0.058051	4.33448	0	0.0497957	0	2.91503	4.21173	3.60001	0	2.59292	0	0	3.62276	0
Akt2	0.906756	1.77679	1.23293	1.95812	0	0.118486	1.91622	0.0501541	0.0243647	4.01455	0	4.59032	0	0.46667	3.35603	0.0174677	2.07086	0	3.18857	0	3.05437
Akt2-Ps	0.150053	0.485027	0.170959	0.478341	0	0	0	0	0	0.767273	0	2.28427	0	0	0.374844	0	0.757416	0	0	0	0
Akt3	1.3623	2.09083	0.715656	1.29327	2.09339	0.192757	1.16703	3.49059	4.05281	0	0	2.85297	0.0501004	0.339996	2.11608	0	0	0.789978	0.677215	1.8067	0
Aktip	1.72001	2.37739	2.15927	2.54311	3.84644	1.07709	1.69424	4.40421	0.164482	4.4885	0.385693	3.12397	3.39455	4.23768	4.3902	2.11074	2.38533	4.76417	1.08486	3.64062	5.19386
Alad	1.95341	2.75419	2.18712	2.74279	6.61743	0	0	3.11856	0	5.19274	5.18144	4.40749	4.46578	0	5.42407	4.72729	3.10155	4.73718	0	5.51368	4.016
Alas1	1.8734	2.43029	1.885	2.43789	5.0405	1.44372	2.10693	3.15812	2.48625	4.41209	0	4.25815	3.35587	0	2.55443	3.57506	2.84544	2.77674	3.85745	0	5.27681
Alas2	1.37592	2.24009	0.260186	0.821501	0	0	4.45817	2.20844	0	0	4.50077	0	0	0	0.0631262	0	0	1.71557	0	0	0
Alcam	2.0927	2.75131	2.23146	2.54946	0	5.17702	3.38817	3.49257	0.0243986	4.23858	6.53738	3.28194	5.63645	5.12152	3.18188	3.80394	3.8593	2.78415	3.85657	3.20352	1.81743
Aldh16a1	0.476233	1.24571	0.748812	1.60003	0	0.0613309	0	0.0633244	0	2.61309	0	2.17679	0	0	0	0	0	0	2.96085	3.16283	0
Aldh18a1	1.19796	2.0076	0.555733	1.40616	0	1.713	0	0	0.0424013	3.57971	3.72397	3.30545	0	0	0.0375857	0	0	3.57019	0.621467	0	0
Aldh1a1	0.594246	1.5151	0.3401	1.00189	0	0	0	3.56779	0	0	0	2.35655	0	0	0	0.167567	0	2.22503	0	0	0
Aldh1a3	0.217966	0.568293	0.0586501	0.144181	0	0.842548	0.299098	0	0	0	0	0	0	0.14698	0	0	0	0	0.130899	0.0955377	0
Aldh1b1	0.682699	1.65563	1.30538	2.15982	0	0	0.127727	4.10825	0	0	0	0	2.34972	5.57281	3.23554	0	0	0	2.08541	0	0
Aldh1l1	1.36389	2.37422	1.40308	2.23482	0	4.73331	0.305127	5.97802	0	0	0	5.23474	0	0	4.10098	3.58756	0.084636	4.92397	2.10481	0	0
Aldh1l2	0.840969	1.53683	0.707285	1.53842	0.872091	2.79127	0	0	0	1.79474	0.080678	0.864656	0	0	0	0	0	1.99174	0.159484	3.54334	0
Aldh2	1.67718	2.30785	2.04351	2.51262	1.47769	3.83921	0	4.16818	2.42213	3.4789	0	4.51096	2.88626	4.12484	3.94726	4.79921	3.60624	4.72261	0	1.51094	2.5049
Aldh3a2	1.63041	2.31356	1.10774	1.93505	1.07636	0.0613629	4.70181	3.31564	1.67043	3.8464	0	1.93307	0	0.0923337	3.12243	0	0	3.64293	0	3.35017	0.187898
Aldh4a1	1.33593	2.03042	1.49536	1.96569	3.59799	0	2.24131	0	3.20435	0	1.62697	0	3.12301	2.2734	2.06966	3.25017	1.94652	0	1.38324	0.437543	1.89059
Aldh5a1	1.39253	2.22824	0.949307	1.69389	4.87643	3.75898	0	2.4449	0	0.270084	0.0273021	1.67848	0.174096	0	1.1369	0.592275	0.552951	0	3.93434	1.98795	0
Aldh6a1	2.08473	2.68156	2.11474	2.56768	0	4.3322	4.8629	4.37402	0.144034	4.60011	4.38039	4.61715	3.50215	2.77009	3.94148	4.23814	1.69284	4.32146	0	4.91175	4.60218
Aldh7a1	1.3571	1.8739	1.32016	2.01431	2.21565	1.64182	0.537696	3.38486	0.0334295	1.84582	1.2726	3.16363	0.355677	0	3.18765	0.202756	3.71485	0	2.36379	0.631426	3.01624
Aldh9a1	1.87627	2.62063	2.13622	2.71236	0	2.85653	0	4.70348	5.36615	5.24004	0.532525	2.99231	4.32582	0	2.08426	4.69095	4.53315	5.39591	5.42616	0	4.10853
Aldoa	3.06783	3.12572	3.13595	3.2362	7.30575	7.54239	6.80006	7.91912	7.20966	7.40091	7.51781	7.51941	7.78576	8.26058	8.23452	7.58274	7.60563	7.95385	6.53848	7.38824	8.76487
Aldoa-Ps4	0.388988	0.627445	0.481704	0.769375	0	0.405163	0	0.58738	0.403361	0.254586	0.515829	0.196688	0.310876	0.410123	0.514203	0.428759	0.97548	0.266025	0.662063	0	0
Aldoart1	0.463124	0.574279	0.723131	1.03839	0.250657	0.440364	0.271829	0.576997	0.373998	0.399109	0.336711	0.402284	0.436115	0.445692	0.958138	0.551541	0.389861	0.199891	0.513382	0.823924	1.5383
Aldoart2	0.183492	0.339268	0.155537	0.324079	0.304324	0.287927	0	0.204327	0	0.0618801	0.0909462	0.261845	0	0.377019	0.0906159	0.143763	0.286203	0.126925	0	0	0
Aldoc	3.21206	3.44438	3.19029	3.35328	7.73501	9.43518	8.05076	10.863	8.81581	5.92102	7.0465	8.9688	6.84103	8.00311	9.00245	8.76206	8.50304	10.2166	7.3422	7.26098	7.22029
Alg1	1.46801	2.309	0.945147	1.74887	0	0.184661	4.91214	0	0	3.72451	3.54345	3.41104	3.72461	0	2.04467	0	0	0	0	0.0826061	2.47658
Alg10b	1.30401	2.11491	0.599704	1.15322	0	0.0520648	0.132319	2.32357	4.2553	3.52069	0	1.6179	0.494456	0.31292	0.386658	0.0187398	1.55773	1.86815	0	0	0
Alg11	1.79903	2.52052	1.30569	1.94138	5.44061	1.8015	5.21383	0.0715697	0	1.43261	3.39898	3.14203	2.89238	0.104168	1.58187	3.37428	2.23392	0.127267	0.12222	0.131713	2.68041
Alg12	0.562083	1.45251	0.920416	1.68955	3.3348	0	0	0	0	0	0	0	2.02649	0	2.29962	0	0.254622	0	0	0	3.45322
Alg13	1.50692	2.08921	0.863425	1.78021	3.04392	0	2.89306	2.95905	0	1.17779	2.82039	2.26946	0.0376396	0	3.71637	0	0	0	0	0	3.62016
Alg14	2.06877	2.69456	1.64352	2.40801	0	3.56458	0	3.98838	4.77136	4.38699	5.65576	4.3464	3.77998	0.0696713	3.93591	4.49125	1.78055	0	0	0	5.06114
Alg2	2.6628	2.82462	2.56178	2.93346	6.66134	4.64739	5.89071	4.82325	4.57788	5.28599	5.4418	4.78264	5.83686	7.41732	5.10157	3.71821	2.39803	5.38594	4.61554	2.73004	6.93586
Alg3	1.93475	2.72597	1.68537	2.39355	0	3.12583	0	4.92981	5.82883	5.87739	0	3.82898	4.95416	3.35467	4.13219	0	0.0756258	0.624178	2.68905	0	4.11616
Alg5	2.03114	2.65237	1.66619	2.40283	0	3.59703	4.43293	3.4702	5.10951	5.00133	0	3.95837	3.76335	0	4.50704	0.0332301	4.76178	3.37948	0	0	3.11896
Alg6	1.03371	1.80258	1.55394	2.24517	0	0	0	1.34216	2.54427	0	3.44451	0	3.29513	4.17188	0.821588	0	0.173437	3.34538	4.19749	0	1.42071
Alg8	2.00557	2.66909	1.09994	1.87664	2.45298	0	0	3.75536	5.40155	3.69239	5.80605	1.97214	0	0	0	0	3.1758	0	3.12399	0.843809	3.14749
Alg9	1.93352	2.52786	1.5529	2.25897	4.50309	0.170643	4.72142	3.46228	3.71339	0	3.16821	0	3.56659	3.81586	0	0	0.033352	3.3301	3.86102	0	2.7996
Alk	0.894422	1.7911	0.630336	1.3652	0.104756	0	0.18543	0.0461824	0	1.35353	4.32215	0.328019	0	0	0.25584	0.01607	0	2.6752	0	0	1.98422
Alkbh1	1.73117	2.42505	1.35747	1.98161	0	4.48252	3.00975	3.84721	4.32535	0.483268	0.0917236	2.24212	2.1604	1.23622	1.57446	3.89985	2.64556	0	0	0	2.54475
Alkbh3	1.78673	2.42665	1.30388	2.13689	4.19028	4.0508	4.62273	1.3769	0	2.64256	0.268922	2.78326	4.02206	0	0	1.93819	4.8356	2.42443	0	0	0
Alkbh4	0.66011	1.63936	0.517016	1.39719	0	0	0	0	0	0	4.06142	3.16172	0	0	0.139521	0	3.63554	0	0	0.103876	0
Alkbh5	0.871381	1.67232	1.12994	1.86299	0	1.72425	0.0503718	0.300701	0.0289739	3.57714	0.124458	2.22471	0.0429851	0	2.06883	3.24827	0.0217521	2.02463	0	0.037591	3.25239
Alkbh6	1.92381	2.64422	2.39914	2.56306	4.51606	1.24374	0	5.57067	5.53799	0	2.69111	3.67388	3.68118	3.51913	4.17827	4.57842	4.5924	4.78194	4.49076	3.38032	5.27147
Alkbh7	0.901906	1.78866	2.3864	2.94311	0	0	1.29109	0.316324	0.16096	4.31136	0	2.95119	6.16111	4.53955	5.43637	0	4.87207	5.80669	5.04269	0	6.19799
Alkbh8	1.75716	2.38705	1.6655	2.19212	1.77735	4.2493	0	3.33099	0	2.87154	4.43306	2.25559	3.35611	0.607925	1.69516	1.15216	0.357242	1.7313	4.13808	2.62146	3.89063
Alms1	0.488451	1.1974	0.851673	1.44199	0.106783	0.0258294	0.0299636	0	2.4129	0.00516163	0.239926	1.4203	0.158477	1.82881	1.56379	0.0061684	1.61106	0	2.01786	0.0551678	0
Alms1-Ps1	0.0777748	0.193454	0.666715	1.43252	0.238496	0.0791016	0	0	0	0	0.0701252	0	0	0	2.11257	0	2.90854	0	0.265976	0	0
Alms1-Ps2	0.169847	0.405816	0.885784	1.64217	0.215154	0	0	0	0	0.536251	0.123167	1.21256	0	0	2.38336	0	2.6021	0	2.64447	0	0
Alox5ap	1.53922	2.44329	0.903037	1.90598	0	0	0	3.48734	6.18846	3.6688	0	3.73502	0	0	0	5.39182	2.43817	0	0	0	0
Aloxe3	0.687845	1.31622	0.582606	1.42839	0.480921	0	0	2.38391	0.0537675	1.13269	0.224839	1.43411	0.864606	0	0.0240381	0	0	0	3.58932	0	0
Alpk3	0.103755	0.299149	0.0883928	0.250029	0	0.105362	0	0	0	0	0.416604	0	0	0	0	0	0.31023	0	0	0.258435	0
Als2	0.673786	1.42269	0.948678	1.58158	2.80879	0.0184284	0.0319624	0.0190366	0	0	1.28856	1.1705	1.50106	0.89561	2.66242	0	0.144513	0	2.49	0.677324	0
Als2cl	0.00609392	0.0220939	0.442308	1.1471	0	0.0296304	0	0	0	0	0	0.0267231	0.664283	0	0	0	2.56471	0	0	0	0
Alyref	2.33671	2.83442	2.27781	2.58339	5.9614	5.89274	3.21907	3.63618	0	4.34113	5.30992	5.14719	2.13615	5.87183	3.1255	3.27968	3.71221	5.26728	4.13442	3.95724	3.16034
Alyref2	0.90331	1.77422	1.56119	2.32931	0.205308	1.10484	0.222938	0	4.28607	0.155955	0.117359	4.96532	1.71184	1.50977	0	5.15087	0.362654	5.03037	0.427033	3.36619	0
Amacr	0.556431	1.44137	0.911903	1.77309	0	0	0	0	0	3.29439	0	2.67858	0	0	3.51011	0	0	3.58493	0	0.838686	0
Ambra1	1.66557	2.42279	1.18268	1.88845	0	0.028485	4.43797	0	4.58575	2.04319	4.11128	1.23109	1.39325	0	2.35775	0	0	0.997289	3.10308	3.57847	0
Amd-Ps1	0.198208	0.509985	0.0953029	0.228958	0	0	0.715487	0	0.315419	0	0	0.151405	0	0.169335	0	0.232389	0	0	0	0.212883	0
Amd-Ps3	1.01041	1.92663	1.23352	2.0322	0	0	4.31024	0	2.79111	0	0	1.57042	0	4.21834	2.61667	3.6924	0	0.105488	0	1.52964	0
Amd-Ps4	0.814804	1.74357	1.12015	1.87062	0	0	4.25004	0	1.06337	0	0	1.21157	0	4.09127	1.87929	2.65143	0	0	0	1.60809	0.333149
Amd-Ps7	0.566245	1.23537	0.129067	0.307615	0	0	0.748155	0	0.255821	0	2.36068	0	0	0.260329	0.228594	0.35335	0	0	0	0	0
Amd1	1.80468	2.4056	2.11824	2.576	0.90991	2.6876	4.96313	1.3595	5.04326	1.28404	1.20725	3.28566	2.41758	5.2997	4.53602	5.34198	1.93471	0.737137	3.76772	3.95776	2.08226
Amd2	1.53458	2.12028	1.7467	2.23455	0.837115	1.88495	4.09844	0.897088	3.75409	0.55991	1.24764	2.08643	2.09203	4.46724	3.6193	3.62179	1.18388	0.627507	2.7196	2.01616	0.855697
Amdhd2	1.6421	2.43079	2.01531	2.59385	0	4.87407	1.65587	0	0	4.97649	3.34201	2.18491	4.60333	0	0	4.31449	5.05915	4.77933	1.7642	3.09014	3.77342
Amer1	1.89518	2.38332	1.49761	2.13522	0	3.7565	1.36594	3.52865	3.84029	2.71162	3.83487	0.775694	1.17467	0.0617239	3.30461	0	2.07803	2.54957	0	3.25659	3.98851
Amer2	0.787931	1.56689	1.29891	1.94642	0	0	2.21782	0.0503229	0	0	2.81803	2.44544	0.117599	2.06015	0.0570412	0.0233226	1.35211	1.79384	1.21185	4.4156	2.11235
Amer3	0.064904	0.223744	0.909487	1.68021	0	0.322107	0	0	0	0	0	1.56234	0	0	2.84134	0	2.28467	0	0	2.77939	0
Amfr	2.38723	2.67881	2.30014	2.6783	5.77005	4.1971	5.60506	3.79194	3.18786	2.60458	4.46403	5.10235	4.95295	3.96535	3.83974	5.26458	0.806034	4.9482	5.13635	4.00976	2.40264
Amigo1	0.261741	0.745624	0.633957	1.52373	0.0498277	0	0	0	0.0619089	1.28074	0	2.07595	0.134944	0.464532	0.0816148	4.0573	0	0	0	0.227952	0
Amigo2	0.742813	1.67761	0.00654134	0.0259892	0	0	0.621095	0	0	0	4.09296	1.62591	0	0	0	0	0.0408996	0	0	0	0
Ammecr1	0.40583	0.99021	0.610099	1.43342	0	0.512584	0	0	1.76137	0	0	0	0	0.0953246	0	0.958005	0.0239344	0	0.111902	3.54811	0
Ammecr1l	1.57922	2.24513	1.10887	1.84018	0	3.68903	4.71686	1.88132	1.57359	2.05573	0	0.595869	3.39944	0	0	0	0.423911	2.7321	2.93836	0.509897	0.407234
Amn	1.74046	2.48279	2.11253	2.66493	0	4.41066	3.85845	4.89453	0	3.22625	0	4.11204	4.29768	5.40518	5.30127	4.34847	0	3.25743	0	3.67226	3.63816
Amn1	1.31474	1.86277	1.63688	2.03042	2.4334	0.0185311	0	2.86219	2.30513	1.18735	1.60645	0	3.01183	2.62873	0	1.55177	2.48769	2.22199	1.43026	2.59003	3.06704
Amot	0.417926	1.13522	0.69505	1.50956	0.0653544	2.28669	0	0	0	0	0	0	0	0	2.82038	2.75009	0	0	0	0	0
Amotl2	1.26148	2.05745	0.758042	1.50841	0	3.86091	0.0479927	3.34277	0	2.50571	0.0245386	2.62274	0	0.109342	2.68202	0	2.68656	0.0173837	0	0.725438	0
Ampd2	1.11423	1.9343	1.53898	2.19483	0.0527872	2.11825	0	0	0	1.6517	4.3308	1.78336	3.4571	4.46843	3.48073	2.64105	0	1.59862	0.324029	1.18312	0
Ampd3	0.00657635	0.0238325	0.902437	1.75103	0	0	0	0.0319815	0	0	0	0.134525	0.045692	0.71193	0	0	0	0	0.108262	3.45563	3.50147
Amph	1.58105	2.35431	2.05936	2.61886	5.24931	4.04427	1.95218	2.65638	0	0.0410024	0	1.61953	5.57031	1.05694	3.39942	3.91934	2.46222	1.91943	4.16692	5.94496	0.0727015
Amt	0.552374	0.953405	0.99617	1.84532	1.28567	0.766635	0	0.0728012	0.320989	0.123598	0.695786	2.20494	0.861788	0.38381	4.05036	0.099347	0	0.0875536	3.46942	0	0
Amy1	2.50002	2.7882	2.09313	2.71085	4.7782	4.55429	3.82262	5.46567	5.56089	2.36567	6.05107	0.364298	4.78042	2.53947	2.7658	0	0	2.84247	6.67833	5.05893	4.73501
Amy2a1	0.157399	0.339275	0.042204	0.161878	0	0	0.3092	0	0.184553	0	0.31317	0	0.267171	0	0	0	0	0	0	0	0
Amy2a2	0.0574038	0.138442	0.0495506	0.188743	0	0	0.156348	0	0.0463865	0	0.0814061	0	0.314482	0	0	0	0	0	0	0	0
Amy2a3	0.0574038	0.138442	0.0495506	0.188743	0	0	0.156348	0	0.0463865	0	0.0814061	0	0.314482	0	0	0	0	0	0	0	0
Amy2a4	0.0574038	0.138442	0.0495506	0.188743	0	0	0.156348	0	0.0463865	0	0.0814061	0	0.314482	0	0	0	0	0	0	0	0
Amy2a5	0.0396375	0.0898127	0.0467098	0.178398	0	0	0.0752499	0	0.0434421	0	0.0762969	0	0.296159	0	0	0	0	0	0	0	0
Amz1	1.70942	2.43509	0.647846	1.41212	4.1634	0	4.27974	0	0	3.49643	3.95254	1.53041	0	0	2.68719	0.0906552	0	0	0	0.0336518	2.28995
Amz2	1.31959	2.13765	1.89325	2.41758	0	4.20716	2.74594	0	0	3.49094	0.0275779	4.12993	4.16515	0	3.71081	2.93562	3.8257	3.76572	3.64747	2.38204	0
Anapc1	1.26414	1.78182	1.64222	2.12602	0.850962	2.51558	0.220897	2.26859	0	2.23254	1.72435	1.44578	3.60771	3.19566	3.41569	0.652312	1.7585	1.60571	2.21623	2.64123	0
Anapc10	2.04592	2.66648	2.04475	2.51531	0	4.78795	0	3.40546	5.34063	4.28483	4.08677	2.14846	4.30682	3.22788	3.80035	0	4.77115	3.85716	4.3633	1.24631	2.56111
Anapc11	2.07284	2.48674	2.00909	2.2289	3.85541	4.40962	0.275401	3.8844	2.94049	4.04723	3.03751	4.03932	2.73492	3.74536	4.06782	2.69589	2.45375	3.30224	1.94917	2.88888	3.38954
Anapc13	2.12001	2.58006	2.28265	2.54942	4.58584	4.46648	3.04423	4.59626	0	2.94956	3.78649	5.30031	2.19541	3.52607	4.40986	4.14573	5.82655	3.71409	3.97804	3.93503	3.0607
Anapc15	1.46456	2.18983	1.34469	1.99463	0	2.42014	4.39735	3.4033	0	2.09775	0	0.768304	3.67277	3.55408	1.65306	1.32075	1.00325	2.53627	0.117649	0	0
Anapc15-Ps	0	0	0.22416	0.538116	0	0	0	0	0	0	0	0.312969	0	0	0.774178	0.252576	0.486119	0	0	0	0
Anapc16	2.48196	2.69144	2.29781	2.72381	5.22912	3.29461	3.5161	4.66827	4.6886	5.62635	5.08298	4.8435	4.34544	5.06194	4.56844	5.67508	5.19156	3.73345	0	3.07064	3.60749
Anapc2	2.29593	2.91565	2.31904	2.7174	4.90098	0.647978	6.4463	3.56081	0	5.59612	6.22278	4.20163	5.03324	0.0509321	3.37723	4.89212	3.78984	4.3274	4.48441	5.01704	4.93764
Anapc4	1.74257	2.36675	2.35738	2.62251	1.04019	0.164078	2.1581	3.66422	4.71179	4.05358	0.632244	3.10678	3.22759	5.10971	3.95356	3.92318	2.28947	5.03646	5.38842	3.42229	4.76892
Anapc5	2.86255	2.91041	2.7066	2.85761	6.42299	6.02468	6.46272	6.5679	6.09958	5.94164	6.39156	5.68658	5.18616	4.91991	5.51494	5.08107	4.63564	6.97404	6.00005	5.34419	6.09423
Anapc7	1.58227	2.37074	1.3587	2.03202	4.01565	0.222722	4.55859	0	0	4.31522	0.848682	4.28695	3.05691	0.638036	0	2.86702	2.28491	0	0	3.98648	1.24745
Ang	0.786944	1.77912	0.615873	1.64614	0	0	0	0.505625	0	4.57228	0	3.04067	0	0	0	0	4.79237	0	0	0	0
Angel1	0.542049	1.41284	0.434058	1.07942	0	0	0	0	0	3.19227	0	0.198953	0	0	0	0	2.24786	0.0244362	0.836754	0.0502063	0
Angel2	1.62647	2.343	1.77069	2.3488	2.20388	0.286408	4.56403	0.0323683	0	3.5651	3.96113	4.07281	3.36218	2.84614	2.17595	0	3.77916	1.15093	4.12816	4.26699	0
Angptl1	1.4049	2.24222	0.15186	0.469798	4.20207	4.32138	2.95215	0	0.0603936	0	0	0	0	0	0	0	0.17384	0	0.82517	0	0
Angptl3	0.980035	1.85651	1.214	2.01758	0	0	3.92616	0.0499545	0.0481323	2.74051	0.0428335	0.127194	4.05118	0	0	0	0	1.38871	2.70309	3.73521	0
Angptl4	1.00539	1.86683	0.886677	1.80815	0	0.271246	0	3.68499	0	3.09617	0	3.21136	0	0	0.125728	3.97666	0	3.53783	0	0	0
Angptl6	0.692189	1.61672	1.56385	2.28877	0	0	0	3.88686	0	0	0.423279	3.94406	3.27776	4.38375	2.40058	0	0	0	0	3.60754	3.9381
Ank	1.77407	2.53456	1.09523	1.74261	0	0.491383	4.80678	5.08377	0	1.8466	4.71274	2.46979	3.21349	0	2.62771	0	0.381101	1.13996	0	0.907362	1.95861
Ank1	0.253329	0.527415	0.96476	1.44727	0.13848	0.415662	0.647217	0	0	0	0.142323	0.276679	1.12296	1.91218	0.299152	0.726834	0	0.745294	2.3276	1.17751	0.254119
Ank2	2.19932	2.45949	2.01862	2.49514	3.2207	4.52454	4.47372	3.47642	3.50502	1.88474	4.06317	2.91665	3.032	3.72909	4.12818	0.567452	0.35811	3.59228	4.83854	4.30517	2.91686
Ank3	2.04617	2.41048	2.00958	2.46987	2.78801	3.36848	4.51284	1.6523	2.65194	2.1049	4.83205	0.906516	3.71658	3.4382	3.80552	0.539827	0.973323	2.22608	4.94219	4.5622	3.03596
Ankef1	0.774701	1.5485	0.151739	0.524022	2.53504	0	0	0	0	0	2.44081	0.0219172	0	0	0	0	0	0.0152273	0.98294	0	0
Ankfn1	1.23134	2.13191	0.0412803	0.158475	0	0	0	2.26501	1.75026	0	5.41972	0.339762	0	0	0	0	0	0	0.26124	0	0
Ankfy1	1.43566	2.00888	1.59783	2.15555	0.615959	1.47378	0.898037	3.25524	0	2.27908	3.41326	2.18661	3.72328	2.47105	1.38012	0.435747	2.64365	0	1.84505	4.34657	1.39638
Ankhd1	1.45855	2.08003	1.35222	2.08843	0.0595857	0	2.52249	3.18154	3.60955	2.10864	0.756438	1.01746	0.0824656	0	3.15244	0.619369	0.47922	0	3.99627	3.90697	1.74065
Ankib1	1.75461	2.38844	1.24322	2.06904	2.94512	2.91847	4.17879	0.141922	0.345034	1.18657	4.90452	0.223308	2.69366	0.0207602	1.13453	0	0.0152819	0.0995088	3.82728	4.51437	0
Ankle2	2.0696	2.69227	1.23225	1.95463	4.74316	4.86117	5.00969	0.095654	0.121691	2.63522	4.91736	4.32542	0.135411	4.57741	2.60452	0.772425	1.69638	1.89561	0	0	0.46215
Ankmy2	1.88527	2.49012	2.11787	2.57698	4.78401	4.5313	3.54931	0.170838	0	2.8195	3.0045	4.08476	0	5.56154	3.44506	4.38231	3.16141	4.39295	1.82759	4.06855	3.22541
Ankra2	1.90777	2.66971	2.2883	2.83264	0	5.95016	1.9284	5.78803	0	1.12337	4.47604	2.96399	4.25186	6.11077	4.23303	4.75083	4.59049	5.94774	0.13071	0.0953977	4.85254
Ankrd10	2.28337	2.64371	1.98503	2.48919	3.63315	2.45869	6.06827	3.92527	3.16605	2.48719	5.33827	2.34517	1.23475	3.61304	2.52678	0	3.6849	2.5544	4.9983	5.13561	2.88048
Ankrd11	1.79313	2.28618	1.92311	2.21633	0.0334886	3.21348	2.57351	1.63917	3.7253	1.90774	4.16699	2.84184	2.96617	1.83831	2.43339	2.34965	2.98303	2.42198	3.87514	4.35712	1.90688
Ankrd12	2.17185	2.6428	2.42346	2.62978	2.25301	4.49963	5.0916	3.79122	0.179529	4.84538	3.88171	2.82541	4.4702	3.40827	4.36397	4.86847	2.91639	4.39132	5.35746	5.41487	4.09023
Ankrd13a	1.987	2.4859	0.869065	1.60464	1.26255	4.20358	2.7029	3.90672	0.242081	3.93034	4.50068	3.8773	3.51613	0.520554	1.98043	0	0.0432096	0.17303	1.16733	0.0376158	0
Ankrd13b	1.3061	1.85497	1.53777	2.20929	0.32603	0	2.41202	2.05454	0.528986	2.7956	2.19186	3.66226	0.190925	4.1407	4.19393	0	1.18862	0	3.53889	1.74271	2.13531
Ankrd13c	1.40282	2.13978	1.6449	2.13293	4.75642	0.302539	0.0523615	0.599319	0.660207	3.22224	1.91616	2.82896	3.03914	3.31278	2.0257	0.174133	2.14704	1.28522	0.652065	4.02518	2.48406
Ankrd13d	1.95448	2.62781	2.16106	2.84138	0.39677	2.72411	0	3.35461	4.73731	2.36871	6.54878	2.60809	5.30629	0.070832	5.79396	0	0.10292	5.41558	6.11047	3.11194	5.34001
Ankrd16	1.31158	2.22185	1.75967	2.38581	0	0	4.30818	0	0	1.16248	4.9043	1.49512	0.660415	3.18338	4.13563	0	0	3.55679	5.11247	2.07967	2.7475
Ankrd17	1.76521	2.21916	1.70917	2.11604	2.40446	3.77734	4.40234	1.29573	1.63459	2.19398	1.08617	0.919326	1.77179	2.89329	2.08466	0.00703474	2.72116	1.67552	3.21773	3.61214	2.44421
Ankrd2	0.747439	1.53992	0.899423	1.85409	0	0	0	0	0	3.08245	1.66922	0	0	0	3.21897	0	0	0	4.56891	0	0
Ankrd23	0.666767	1.26251	0.347461	0.912478	0	2.19403	0.901213	0.0659408	0.85646	0.0383544	0.0565854	0	0	0	0	0	0	0	0	1.7913	0.659579
Ankrd24	0.75363	1.40128	1.31524	1.84591	2.5136	0.344692	0.0372097	1.50766	0.143287	0.181249	0.0745068	0.950163	0	0.803233	0.33801	1.86203	1.53	2.84397	3.17388	0.731174	2.11368
Ankrd26	1.46838	2.27876	1.04617	1.87113	5.25154	0.0477647	3.50132	2.71858	0	0	0.850571	1.45623	0.0355738	0	0	0	3.05934	3.45755	0	0	3.03286
Ankrd27	0.528373	1.35425	1.70818	2.29565	0	0.0287829	0	0	0	2.96806	0.0992734	1.2727	1.28372	3.16831	4.36489	3.49031	0	1.27624	3.31841	3.50556	0
Ankrd28	1.64145	2.20493	1.56555	2.1265	0.11046	0.0143256	2.43285	3.15181	2.21219	3.22702	3.68994	0.781803	2.73426	1.26093	1.22913	0	1.51163	1.50195	4.97751	1.61082	2.81298
Ankrd29	1.81712	2.55826	2.03861	2.69772	3.30096	5.07543	0	0.246202	0	3.98937	5.05441	0.0384975	4.6867	5.81054	4.43736	0	0	4.11185	0	4.29955	4.63034
Ankrd34a	0.826398	1.93323	1.05003	1.88017	0	0	0	0	0	0	5.41277	0	3.05143	0	0	0	0	3.08693	0	0	3.49677
Ankrd35	0.0820668	0.165459	0.13626	0.379528	0	0.083828	0	0.168164	0.0834127	0	0.0743289	0.0757405	0	0	0.610445	0.173398	0	0	0	0.107628	0
Ankrd37	0.509262	1.34672	0.88848	1.76785	0	0	0	0	0	2.96325	0	1.6526	0	4.05353	3.00962	0	0	0	0	0.597866	0
Ankrd39	1.82986	2.45721	1.15757	1.98607	4.35414	0	3.10992	2.30151	4.93022	3.15635	0.0330611	1.51953	2.30143	0	5.00276	0	0	1.60769	2.16549	0	0
Ankrd40	1.08198	1.8424	1.74002	2.33334	0.126322	1.38219	0	2.94474	0	3.32923	0.0361228	3.32126	0	5.40401	2.27484	2.05807	1.28223	4.16444	1.79633	0.770396	3.31321
Ankrd42	0.377229	1.05247	1.33181	2.10539	0	2.05666	0	0.035253	0	0	0	0	4.29854	3.67796	2.2676	0	0	0	0.426525	2.98406	0
Ankrd44	1.17227	1.95489	1.00192	1.86445	0	2.50933	3.84061	0.0127806	0.0123086	2.40061	0	0.448565	0.0718926	0	0.339572	4.03937	0.0455576	0.00773848	3.65188	0.867962	0
Ankrd45	0.769266	1.57115	0.74692	1.44486	0	0	0	3.15416	0	0	1.77665	0	0	0	1.97643	0	0	0	0	2.53148	1.59595
Ankrd46	1.95308	2.66488	2.21915	2.70758	6.55512	3.40415	0	5.24742	2.80291	2.09443	0	5.27458	4.76099	4.8367	3.85226	2.54224	0.622964	5.0738	4.36242	0.932173	5.92204
Ankrd49	0.574542	1.47691	1.28144	2.01451	0	0	0	0	0	3.42443	0	0	2.53705	0	1.10357	0	1.68024	4.02757	0	0	3.52894
Ankrd50	0.198339	0.408677	1.10424	1.82325	0.242994	0.488109	0.104564	0	0	0.195972	0	2.98983	3.16955	0	2.23549	0	2.28631	0	0	0	2.65741
Ankrd52	0.389019	1.08354	1.0097	1.78169	0	0.0208131	0	0	0	2.14571	0	1.7582	3.47637	0.216722	0.173686	0.208015	0	2.00136	3.04533	0	0
Ankrd54	1.13717	1.8949	1.54561	2.14504	0	0	0	3.31902	2.63347	2.44398	0	1.487	4.01621	2.64326	0	0	1.61642	2.99657	2.59264	0.289341	3.11903
Ankrd55	1.36181	2.07929	1.42133	2.11018	3.77659	3.21587	2.81945	0.0281998	0.0538253	1.07245	0.024154	0.0246208	0.0403116	0.183468	2.47462	0.0194797	0.155579	2.8368	4.49052	2.91259	1.99147
Ankrd6	0.972593	1.81235	1.31418	2.05126	1.21113	0	0	0	0	4.20522	1.3202	0.0568098	0.548764	0	0	3.31397	3.03395	0.0970687	0.31056	1.84683	4.22832
Ankrd9	0	0	0.770008	1.56704	0	0	0	0	0	0	0	2.92849	2.95631	0	0	0	0.546481	0	0	0	2.84473
Anks1	0.755473	1.37173	0.583565	1.14466	0	0	1.2024	1.44874	0	2.15088	0.0152743	1.26942	0	0	0	0.196216	0.238132	1.99223	0.795315	1.26505	0
Anks1b	1.44824	2.13533	1.93765	2.4753	0	0.0477809	4.08912	3.34594	0.243988	2.17716	2.19722	2.19056	4.88175	3.29551	3.68137	0	2.69361	3.10029	0	4.32486	3.49992
Anks3	1.49346	2.09442	1.80796	2.44564	0	3.69826	2.57502	1.44865	0.192505	3.3558	1.43923	2.37287	4.44288	0.13356	0.813881	0	3.37206	3.08184	5.75714	2.70283	2.20901
Anks6	0.934991	1.63647	0.247944	0.712334	1.3575	0.12583	0.397938	0	0	1.18572	3.31616	3.30574	0	0	0.334311	0	0	0	1.35331	0	0
Ankzf1	1.39663	2.19473	1.16059	2.03953	0.960906	0.0338506	0	3.46691	0.0336801	1.98824	4.94649	0	0	4.38943	0.115844	0	0	2.70386	0	0	3.91028
Anln	0.0178284	0.0305299	0.0253639	0.0584715	0	0.0193029	0	0.0199398	0.0192052	0.0115206	0.0170721	0.628643	0	0.0195726	0.0170085	0	0.0427938	0.0120851	0.0681673	0	0
Ano10	1.62205	2.36973	1.34332	2.12846	4.65791	0.319467	4.70533	1.84949	0	3.01467	0	2.43083	4.35652	2.7526	0	0	0.0220334	0.0367488	0.103259	3.50113	3.06387
Ano3	0.977247	1.89201	0.513466	1.42132	0	0	0	2.26062	0	0.0846096	4.4357	2.02788	0	0	0	0	0	0	0.0850868	3.76219	0
Ano4	1.1333	1.81972	1.14175	1.93794	1.97119	0.0240406	3.51031	1.88403	0.965621	0	0	0	1.38957	3.62824	0.0211871	0	0	0	3.95851	1.86089	0
Ano5	0.629072	1.32744	0.628545	1.41831	0	0.0443541	0	0	2.55883	0.188246	1.03456	0	1.79805	0	0	0	0.0166828	0	3.09931	0	0
Ano6	1.55685	2.27294	1.04999	1.61661	1.04485	0.907348	0.0248001	0.0147559	4.06179	3.0607	4.48049	0.312716	2.26973	0.043022	2.33299	0.252368	0	0	1.58568	1.81228	1.33855
Ano8	0.52067	1.11784	0.819169	1.66035	0	0	0.926756	0	0	0.199841	1.91576	1.71414	0.338506	1.12114	0.210355	0	0	0	4.31881	0.890691	0
Anp32-Ps	1.09368	2.15785	0.300282	0.696808	0	0	6.34069	0	0.955367	0.643228	0	0.647951	0	0	0	0.291461	0.954311	0.836696	0	0	0
Anp32a	1.97189	2.4431	1.66515	2.32045	4.64635	2.26822	2.00849	0.309218	3.85831	3.10378	4.26532	2.84473	4.3856	1.85589	0.593803	3.8876	3.72035	4.03238	0	0.201334	0.866259
Anp32b	2.88725	3.11608	1.95586	2.68642	7.5947	6.22717	5.19781	4.70808	5.66148	7.77274	7.62822	6.07747	4.62885	0.783585	5.32943	0.0712418	0	5.58776	0	4.86252	4.65197
Anp32b-Ps1	1.34236	1.88418	0.396938	0.78517	3.16381	1.29246	0	0.414461	1.08515	2.43551	2.35825	1.96422	0.563401	0	0.511346	0	0	1.07475	0	0.700901	0
Anp32e	2.29617	2.80582	1.93109	2.6068	3.33093	2.79838	5.80432	4.84983	4.4869	6.06738	0.0429992	5.4036	2.3825	0	4.53124	4.34806	5.47613	3.65146	0	0	4.93155
Antxr1	1.14462	2.07915	1.08946	1.8177	0	0.0543632	3.64497	0.127737	0	0.0326043	4.61643	2.0999	0	3.28905	0	0.0130809	2.36148	0	2.79313	1.69476	0
Antxr2	0.181631	0.536892	0.00738262	0.0221336	0	0	0	0.0270873	0.850398	0.0616707	0	0	0	0.0265897	0	0	0.0195835	0	0	0	0
Anxa11	0.195478	0.496926	0.00592216	0.0235442	0	0.339939	0	0	0	0.675783	0	0.511552	0	0	0.0370203	0	0	0	0	0	0
Anxa2	1.46743	2.32702	1.04614	2.00108	0.209814	4.45336	0	0	5.02573	2.66805	0	3.37904	0	0	3.7303	0	5.07217	0	0	0.78252	0
Anxa3	0.971983	2.09996	1.70544	2.59711	0.513512	0	0	0	0	6.21723	0	4.8483	0.261604	0	4.95715	7.26128	4.35042	3.45985	0	0.0612703	0
Anxa4	0.582004	1.46331	0.305418	0.920283	0.0592338	0	0.0646033	0	0	3.35465	0	0.191652	0	0.110968	0	0.0267303	1.98429	0	0	0	0
Anxa5	1.52516	2.49551	1.77127	2.65093	0	0.0958538	1.35403	6.14658	0	5.55087	0	3.27281	0	0	5.50638	5.13222	5.77863	5.30474	0	0	0
Anxa6	1.66026	2.56188	2.1509	2.67959	0	0	6.06445	4.39941	0	4.66126	0	3.32865	4.41072	4.83313	4.7553	0.0831024	4.59993	4.67155	3.62926	0	3.9864
Anxa7	1.54947	2.21909	1.33279	2.01675	3.69582	0.0291016	2.4804	3.30518	0	3.6139	0.365269	3.35535	0	0.0295068	2.71006	0	3.0242	3.12924	0	1.45478	3.32223
Aoah	0.0105965	0.0382625	0.0706486	0.197269	0	0	0	0	0	0	0.0516038	0	0	0	0.0764495	0	0.0859719	0	0.289277	0	0
Aopep	0.846361	1.66675	0.952662	1.75129	0	0.216776	0	0	3.51355	1.8554	0	1.20474	0.0677713	0	1.96441	0	0	3.16218	3.22461	0	0
Aox4	0.497368	1.18692	0.0116987	0.0462361	0.0329929	2.3271	0	0	0	0.0124025	0.508959	0.0187321	0	0	0	0	0	0	0.0732769	0	0
Ap1ar	1.92859	2.41536	1.74956	2.37676	3.91294	3.06992	4.43039	2.48696	0	1.85278	3.8948	3.71005	0	3.88357	3.5265	0	3.09869	3.72502	2.69029	0	4.33889
Ap1b1	1.69251	2.3285	2.35747	2.67078	0.109091	3.68043	0	2.23725	1.49216	4.53835	3.56805	4.50885	5.23268	3.32054	4.14707	5.10875	1.65386	3.14716	4.05044	5.18425	5.27764
Ap1g1	1.66633	2.26009	1.63664	2.18642	0	3.28881	0.0394127	4.00081	1.75353	3.19895	2.93689	3.18207	4.1828	0.0681208	3.46374	1.27121	3.27318	0.261242	1.46977	2.21476	2.77992
Ap1g2	1.04098	1.9598	0.829401	1.74253	0	0	0	0	0	3.16682	4.23659	0	4.08199	0	0	0	0	0	0	2.91054	0
Ap1m1	2.57505	2.98396	2.62132	3.04311	6.47551	4.02321	0.952605	5.9113	6.14734	5.09804	6.10434	5.91931	6.41602	7.01851	6.5093	0.378621	4.3881	5.35032	3.80176	5.85141	6.66395
Ap1s1	2.60364	2.94615	2.80958	2.98052	5.66361	6.05004	2.54576	6.44422	3.00316	6.4795	5.36108	6.42571	6.24724	5.15303	6.54337	5.50024	6.45162	6.78746	4.6519	5.38937	7.37298
Ap1s2	2.18397	2.97704	2.4317	2.88217	5.25444	6.81949	0.0605256	0	0	6.26347	6.41019	3.02772	0	6.85911	6.43294	4.70244	3.64645	3.63686	4.5119	4.97269	4.79506
Ap2a1	2.10162	2.51947	1.8442	2.39635	5.10108	2.44063	4.03	0.998064	2.18868	4.09626	4.18874	3.08217	5.03897	3.86105	3.29621	1.0641	0.727445	2.6917	0	2.71151	3.92393
Ap2a2	2.41917	2.8434	2.41111	2.61676	6.39742	5.303	5.85106	2.8374	1.15216	4.15658	4.74284	4.7131	4.89299	3.78991	4.85392	3.56243	3.79835	3.07344	4.94178	4.3601	5.59656
Ap2b1	1.93588	2.36418	1.8245	2.36479	3.21979	0.559815	4.52139	1.69931	3.56322	2.68806	3.53112	2.0586	4.49506	3.36907	2.42502	0.296546	1.14083	0.449674	3.46824	4.52392	2.70822
Ap2m1	3.11453	3.20815	3.09673	3.26421	8.63533	7.72244	7.21497	8.19942	7.4996	7.3867	6.96836	7.4413	8.5243	8.34254	7.78394	7.82425	6.2607	7.47553	5.77475	7.01991	8.98682
Ap2m1-Ps	2.94467	3.05024	2.91621	3.12833	7.69759	6.66822	6.27802	7.27343	6.51182	6.42338	6.04065	6.53773	7.64829	7.39676	6.85232	6.91176	5.28673	6.51045	4.23022	6.09898	8.00203
Ap2s1	2.8981	3.05825	2.97314	3.09998	7.37093	7.2259	5.20321	7.30515	5.91269	6.46874	5.69461	6.82974	6.23215	7.24272	7.24582	7.44361	7.79252	7.15267	5.77924	5.85564	6.92733
Ap3b1	1.90192	2.66463	1.56085	2.26401	0	4.61233	0.247437	3.21603	0	5.47795	5.60594	4.17967	1.05307	0	3.6006	5.04237	0	3.10607	1.40004	0.0969395	3.25334
Ap3b2	1.62565	2.31563	2.03997	2.58552	4.05416	3.57099	0.0776494	4.06927	0.044843	0.316776	2.46703	1.37115	4.9599	3.71849	3.48151	0	2.05939	0.51205	4.33268	5.44977	3.49752
Ap3d1	2.29966	2.51614	2.0145	2.46042	2.71572	3.71218	5.02454	3.29712	4.00746	3.94901	4.75794	2.75221	4.05135	3.48815	0.0343773	3.21611	3.43912	3.18168	4.38702	4.31859	1.24715
Ap3m1	1.64457	2.32372	1.26299	1.867	4.33859	0.670543	0.0430992	3.32569	1.34533	0.659974	4.50265	4.5746	1.24367	1.32192	1.70143	0	2.06678	0	0	3.18401	3.08155
Ap3m1-Ps	0.824652	1.36925	0.356457	0.860384	1.66292	0	0	1.68068	0.56825	0	1.4859	2.64288	0.194001	0	0	0	0	0	0	0.810489	1.51801
Ap3m2	1.28924	1.9068	2.06359	2.65108	0.47219	0.112279	1.35128	3.27751	0.111728	2.92596	1.85702	3.27824	4.87629	6.35909	4.12208	0.913069	1.25514	4.81726	0.472621	1.79903	4.00768
Ap3s1	2.68002	3.13663	2.86629	3.03105	6.83652	6.46634	0.122572	6.29941	5.21912	6.56963	6.34708	6.69432	7.29885	7.21561	5.64811	6.79539	5.51887	6.19756	4.75252	7.1123	6.08764
Ap3s1-Ps1	1.87593	2.29411	1.98831	2.26967	3.06992	3.47512	0	3.14443	2.3772	3.13434	3.4916	4.06752	3.68745	3.85496	2.49588	3.81273	2.254	2.92288	1.33038	3.57515	2.77606
Ap3s1-Ps2	1.46042	1.8757	1.40356	1.81822	1.42288	2.26156	0	2.4789	1.42122	1.95844	2.72024	2.7439	2.34068	2.75974	0.947214	2.33648	1.27129	1.57292	0	2.34894	1.23263
Ap3s2	1.81674	2.30736	1.59351	2.17143	3.4667	2.59557	0	2.14327	4.29683	1.66813	3.48943	3.40749	3.91696	1.42068	0.241247	3.54775	0.836355	3.01347	1.84763	3.3363	0
Ap4b1	0.159748	0.426869	1.06166	1.61281	0	0	0.596693	0	0.222951	0	0	0.381484	0.698542	0	1.52887	2.43097	0	0	1.89344	2.18076	1.05346
Ap4e1	0.964242	1.71637	1.10479	1.6897	0	0.864972	2.92452	0.0366297	0.052613	0	2.77854	1.75569	1.7256	0	1.96066	1.40435	0	0	0.342781	2.19935	2.72331
Ap4m1	0.957955	1.79966	1.12844	1.94798	3.98996	0	2.04781	0	0	0.560112	0	0	4.28103	0.99489	0	0	0	3.50316	1.85497	0.0419173	0
Ap4s1	1.6337	2.58008	2.13631	2.92274	0	0	0	6.58101	0	2.62678	5.51382	6.16804	0	6.30893	5.59006	0	6.00798	0	6.4366	0.187773	6.03605
Ap5m1	1.50987	2.19871	1.36469	1.97785	3.29545	0	0.0266917	2.62022	0.0152996	3.31637	3.66087	0.568262	0	0	2.97434	0	1.24199	2.89749	2.81625	1.26378	2.98311
Ap5s1	1.68444	2.58144	1.91099	2.65157	5.3655	5.42843	0	0	0	0	4.70521	3.09648	0	6.02037	4.68918	0.335302	2.2067	5.31996	5.17525	1.09931	0
Ap5z1	1.18316	2.01266	0.763807	1.50647	4.5443	0	0	0	0.0861828	2.47364	1.79102	2.41905	0	0	0	0	0	1.03996	2.5214	0	2.72033
Apaf1	1.07571	1.81213	0.911437	1.68352	0.828887	0	3.57121	2.56166	0.11199	0.629753	0.0508146	2.14912	3.17352	0.019648	2.52658	0	0.0144617	0	2.16901	0.0250379	0
Apba1	1.57935	2.05742	1.79622	2.17909	2.64602	2.5151	0.825732	2.39237	0.145145	1.79036	3.60367	3.62178	3.04127	4.03007	2.43355	1.92153	1.44219	2.15535	0.919651	3.97823	2.33601
Apba2	1.61305	2.13046	2.24863	2.52031	0	2.50913	3.55976	3.39224	1.07836	2.63818	1.23523	3.89369	4.09983	5.03375	4.24275	3.39165	2.6617	2.62377	3.90592	2.66258	5.14874
Apba3	1.2613	2.06484	0.733735	1.54712	2.53178	0	0	3.35791	3.89009	0	0	2.59063	0	0	3.01187	0	0.210834	2.74374	0	0	0
Apbb1	2.42061	2.74457	2.76266	2.97591	4.02906	5.03531	6.77335	4.86998	3.88792	2.90905	2.97322	4.76681	7.22433	6.79702	6.08755	5.54592	4.04763	5.05027	4.59566	5.88559	6.8442
Apbb1ip	0.918989	1.59494	0.527069	1.22582	0.0738443	0	0.780159	0.642855	3.0627	1.67597	0	3.10358	0	0	0.0207643	0	2.42419	0	0	1.52403	0
Apbb2	2.05175	2.52897	2.06076	2.5286	0.529903	4.22068	4.95917	4.65075	2.441	1.82555	3.3955	3.51234	5.00486	2.49272	3.78663	3.33651	0.0119164	3.99271	3.59891	4.79964	1.52454
Apbb3	0.957601	1.83785	2.0338	2.63767	0	0	0	0	2.81619	0	3.77835	2.02445	4.61082	5.41347	4.10673	0	0	2.34434	2.86904	5.84893	2.65997
Apc	2.11576	2.51955	1.98311	2.38575	3.05877	0.932801	5.27274	2.89249	3.24117	3.21451	4.72673	2.90633	3.55485	1.07984	4.13033	3.13208	2.81415	1.16007	5.05025	2.88637	2.77318
Apc2	1.50837	1.99044	1.2599	1.90747	0	1.2606	3.36674	1.20674	1.85876	2.64523	2.57612	2.17621	2.54776	0	0.761715	0	0.215677	1.04336	3.81758	2.70487	1.46219
Apcdd1	0.186218	0.561791	0.621071	1.39225	0	0	0.0468711	0.904033	0.0135361	0	0	1.28343	0	0	0	2.93375	0	0	1.85626	0.052139	0
Apeh	1.45081	2.24339	1.35752	2.0377	0.633399	0.0610227	0	3.24174	0	3.57647	4.62262	1.57785	3.19701	0.0618628	4.18988	1.85939	1.05545	2.80808	0.89031	0	0
Apex1	2.12346	2.59239	1.83898	2.5041	2.97184	4.3627	0	2.81385	5.00402	4.30027	4.04901	4.1272	2.93003	5.35915	4.1274	2.52726	3.87653	0	0	0	4.37767
Apex2	0.883221	1.70472	0.849929	1.56863	0	0	0.101631	0	0.019901	2.55122	3.23866	0	2.20261	0	0	0	0.0731464	0.384227	0.379505	3.26087	0.921354
Aph1a	0.698439	1.70946	1.41677	2.20965	0	0	0	0	0	4.35924	0	3.76476	0.274926	0	3.5312	0.105054	1.19647	4.37849	0.172619	0.674048	4.69606
Aph1b	1.10751	2.00934	1.01248	1.94345	0.104893	4.1869	0.220095	0	0	0	3.57126	3.05431	4.10747	4.32119	0	0	0	0	0	0	0.727717
Aph1c	0.680385	1.37345	0.531659	1.38809	0	1.79187	0	0	0	0.152742	2.27336	0	0.467444	3.54287	0	0	0	0	0	0	0
Api5	1.90571	2.54596	1.77113	2.50988	0	3.64956	2.84363	2.75373	5.37728	4.60439	0	5.29941	0	4.65146	3.68076	4.72352	3.5193	4.91504	0	0	0.22894
Apip	2.84955	3.05933	1.57799	2.47063	5.76918	7.04825	4.58344	5.0787	7.09192	6.24631	7.63638	3.5848	0	5.08444	2.11499	0	0	0	5.85812	0	4.8123
Aplf	0.00624975	0.0226556	0.903409	1.75264	0	0	0	0.0303898	0	0	0	0	0	0	0	3.02759	0.0436262	3.84617	0.916943	0	0
Apln	0.0454056	0.128164	0.345982	1.04118	0	0.158724	0	0	0	0.0650888	0	0	0	0	2.36849	0	0	0	0	0.0706503	0
Aplp1	2.87794	2.95544	2.95978	3.21618	6.93748	6.53306	5.86603	5.85025	6.17339	6.63494	6.46178	5.02872	8.2483	7.91237	7.02549	5.41682	3.82825	7.40812	5.81702	6.87595	8.48799
Aplp2	2.68288	2.86277	2.71129	2.95808	5.89371	4.05714	6.47437	4.48573	5.86146	5.43872	5.7385	4.24724	6.63931	7.07672	4.75664	5.18103	5.0018	4.86652	3.8515	5.07406	7.49422
Apmap	1.89995	2.64405	2.01054	2.69986	0	3.60428	0.43345	4.47891	4.66452	5.94279	0	3.95801	4.5786	0	5.67303	0	2.23527	4.79453	0	5.41921	4.56326
Apoa1	1.16998	1.84054	0.209583	0.700808	3.46997	0	0	2.09273	0	1.40385	1.78407	1.27726	0	0	1.40718	0	0	0	0	0	0
Apobec3	0.551331	1.39634	0.819548	1.67712	0	0.0367849	0	0.0379911	0.0722939	3.11099	0	3.61607	0	0	2.31587	4.00121	0.566597	0	0	0	0
Apoc1	2.40004	2.8674	1.79271	2.57081	5.11917	4.3005	4.8303	4.30874	6.44883	4.93969	0	6.57242	0	0	4.80063	4.08706	6.05582	4.36976	0	0	2.86856
Apod	0.979338	1.86362	0.867036	1.76388	0	2.83961	3.90215	0	0	0	0.059167	0	0	0.0676904	3.77828	3.40231	0	0	0	0.166922	0
Apoe	3.41782	3.63696	3.27319	3.63173	10.3808	8.84678	8.92528	11.6664	10.7883	10.7448	6.45849	11.254	6.89859	5.93177	10.6667	11.518	11.9833	11.1384	8.02941	7.3718	4.47274
Apol6	0.0264155	0.0634414	0.0468446	0.136035	0	0.0386328	0	0	0	0.0231195	0.0675968	0	0	0	0.162822	0	0	0	0.134206	0	0
Apol9a	0.00533043	0.0193392	0.0195832	0.0610997	0	0	0	0	0	0	0.0259112	2.95989	0.0851963	0	0	0	0	0	0	0.0378029	0
Apoo	2.92112	3.14081	2.4231	3.11828	8.10466	5.99853	4.38073	7.34794	7.16249	5.8515	7.17465	6.22312	6.74205	6.15044	6.97278	0	7.65174	5.75413	0	0	5.99782
Apoo-Ps	2.23421	2.55379	1.75805	2.39092	5.19171	2.48105	2.21107	4.2862	4.89767	3.03418	3.83343	3.08876	3.36031	3.14017	4.08379	0	4.68247	3.00456	0	0	3.17039
Apool	2.22723	2.8231	1.13563	1.99098	4.95891	4.77448	0	5.19675	5.67132	4.75225	0.42269	1.4846	0.0730539	0	0.244875	0	3.55131	2.53887	4.3662	0	0
Apopt1	2.21263	2.68617	1.96961	2.62206	4.9226	3.10423	0	4.05665	5.30041	3.31033	4.75222	3.16945	0	5.4226	4.02517	0	4.6624	3.79792	3.91508	0	4.42631
App	2.53894	2.70368	2.54411	2.79589	3.65474	4.67708	5.58628	5.32948	4.39803	4.52573	5.51	3.97662	6.55672	5.45467	4.00317	2.51742	4.77528	4.81711	5.06434	4.81538	5.48814
Appbp2	1.33976	2.10846	2.02654	2.60585	2.86106	0.316782	4.10935	0.0278843	0.154133	3.201	0.0473778	2.64582	5.78688	0	4.79826	2.71759	1.49334	3.31687	0.62554	4.2478	4.68208
Appl1	2.12751	2.66619	2.0938	2.5298	4.48339	3.87294	5.85966	3.81976	0	4.10161	1.4501	2.82122	4.06176	3.79173	5.026	0	1.99022	3.54334	2.9142	4.51023	3.58095
Appl2	1.96094	2.45339	1.77484	2.37873	5.29604	3.37828	2.82354	3.50957	0.0291571	2.22542	2.99016	3.13784	2.22738	0	3.56561	0.0415279	0.892327	3.57048	4.09952	4.86071	2.5404
Aprt	1.9531	2.65737	2.53349	2.73534	4.35956	5.43476	0	5.09231	0.983782	4.23395	0	4.32689	4.30183	5.9456	4.6719	5.8038	5.3107	4.53229	4.58972	4.90532	3.04608
Aptx	1.20988	2.05741	1.65026	2.36649	0	3.99581	0	3.84731	1.34912	0	0	2.33234	0	0.171451	3.96591	0	4.15979	3.28434	3.3347	0	4.33388
Aqp11	0.278771	0.658005	1.09168	1.75209	0	0	0.707037	0.78509	0	0	0	0	2.07405	0.321629	2.49106	0	0.145652	0	2.55798	0.0240097	2.56662
Aqp4	1.56935	2.40844	1.74865	2.45256	0.614456	3.28899	5.1416	4.72888	0	0	0	4.4063	0	0.906027	4.6006	3.53674	4.23172	4.91278	3.056	0	0
Aqp7	0.0125114	0.0450996	0.0256261	0.0636472	0	0.0609699	0	0	0	0	0	0.590335	0	0.0618093	0.053814	0	0.0456686	0	0	0	0
Aqr	1.44266	1.98573	0.986643	1.5479	0	2.25846	2.85499	1.92169	0	1.98574	3.00664	0.0656892	2.68475	0	0.523079	0.26144	0.429435	2.40804	0.568415	0.963892	0.995059
Ar	0.0154654	0.0556011	0.0125077	0.0280486	0	0	0	0	0	0	0.0754424	0	0.0257661	0.0176656	0	0.0124185	0	0	0	0.022516	0
Araf	2.67388	3.03835	2.78309	3.03735	3.86514	7.47756	2.08822	6.5629	6.12004	5.33717	6.21907	5.16825	7.18432	6.59527	5.34283	6.06069	5.09673	6.89438	2.99496	5.66261	7.11746
Arap1	0.231825	0.685767	0.673697	1.30948	0	0.0411756	0	0	0.0206297	1.15843	0	2.76636	0	0	0	1.72117	1.70227	0	1.88906	0	0.0438978
Arap2	0.405622	0.877946	0.0751397	0.274951	0.0661342	0.10894	0	0.823666	0	1.27388	0	3.05404	0	0	0	0	0.0105003	0.470667	0	0	0
Arap3	0.50313	1.05328	0.611694	1.23791	0	1.27799	0	0.151628	0.0218273	1.46955	0	1.90583	1.97519	0.0441512	0.897934	0	1.82146	0.0137398	0	0	0
Arcn1	1.87752	2.33673	1.91899	2.37142	0.0187094	3.40609	3.23058	2.97578	2.48983	4.43443	2.16556	3.30215	3.94125	1.71478	3.46913	4.55483	0.271825	3.92548	1.94554	1.88007	3.33143
Arel1	0.387992	1.06225	1.58264	2.30894	0	0.0848718	0	2.07512	0	0	0	1.94067	0.806491	0	0	0	2.11293	2.60785	3.90014	5.50136	3.02782
Arf1	3.06515	3.23735	3.11147	3.22098	7.74989	7.1734	6.02128	8.33647	7.60999	8.71901	5.97665	8.06858	7.26907	7.70408	8.30274	8.35114	6.96375	8.09235	6.42298	7.38755	8.29024
Arf2	2.62267	2.83368	2.28891	2.83874	5.09247	4.32893	5.10223	5.74502	6.11652	6.18902	3.538	5.9714	5.4173	5.65964	5.42802	0	4.80269	4.8604	3.80917	5.00466	0
Arf3	1.82307	2.42755	2.49413	2.61221	0.111985	4.73525	2.97806	3.25154	0	4.11502	2.57647	4.18154	4.45083	4.85272	5.24566	4.65232	4.76692	4.1779	3.75961	4.53891	5.26004
Arf4	2.86701	2.99516	2.79232	3.20397	6.83337	6.34036	5.37308	7.25807	6.57007	6.17009	5.52368	6.85142	6.30277	6.07352	7.44876	7.1907	6.12335	7.28299	0	6.1428	6.78197
Arf5	2.66222	2.85183	2.76345	2.87728	6.47242	5.51154	5.55333	4.33492	3.93227	5.91562	5.5904	5.62782	5.68951	6.10645	6.07089	5.81269	4.96082	4.82094	6.04602	6.10247	6.50183
Arf6	2.26245	2.89771	1.69778	2.5001	5.50119	5.66498	6.18104	4.55134	0	4.68781	0	6.28549	3.17415	0	5.26095	4.73922	5.50679	0	0	1.09311	0.421896
Arfgap1	1.79804	2.42825	2.07658	2.58284	4.5041	0.348173	4.13162	0	1.16648	3.73114	3.4608	4.2782	4.40427	4.36497	3.53028	0.294653	0.402707	3.277	2.91386	5.19504	4.57973
Arfgap2	1.03708	1.90308	1.73584	2.37174	0.359409	0	0	0	3.20269	3.80241	0	2.33597	0	0	2.43967	3.35255	0	3.8577	3.44317	3.19426	4.6892
Arfgap3	1.26807	2.14984	1.7286	2.46308	0	0	5.31757	1.69287	2.72866	0.0796375	0.0399629	3.74712	3.42101	4.83083	4.04213	4.64746	0	0	0.155962	3.72923	0
Arfgef1	1.43686	2.03846	1.66419	2.23649	0.600302	3.77218	2.21025	1.79661	0	0.541835	3.03	2.29472	1.06203	3.29671	2.08023	0	0.0679368	2.63231	4.20436	3.91819	2.26252
Arfgef2	0.98304	1.70768	0.792258	1.5036	0	2.99274	0	0	0.0198424	2.35318	1.47062	1.85644	0	0	0.0858008	1.57578	0.0296179	2.66392	0	2.23094	0
Arfgef3	2.04943	2.54019	1.64655	2.18117	2.98742	2.17798	4.00787	3.75598	3.55622	0.0701698	5.42036	0.728002	3.34564	3.78442	1.3906	0.123499	2.76461	0.0735362	3.16036	1.47399	3.0609
Arfip1	0.885129	1.67038	0.679988	1.46811	0.334332	0	3.36914	2.05938	0	0.16565	0	1.26285	0	0.114921	0	2.52879	0	2.77542	0	0	0
Arfip2	1.33087	2.10871	2.12934	2.41461	4.18244	0.377223	0.120077	2.61968	0	0	3.30936	3.4574	3.49895	3.50512	3.03415	1.38546	4.53894	3.81393	2.52132	4.20498	3.87376
Arfrp1	1.97609	2.56588	2.01397	2.55505	4.45946	4.13649	3.37241	4.21995	0	4.21413	0.137362	4.08651	4.78519	3.21881	4.21063	0	3.54526	3.41799	2.57864	0.286303	5.30737
Arg1	0.514938	1.30487	1.40769	2.21708	0	0	0	2.78401	0.218517	0	0	0	3.95101	0	0	0	0	3.59125	0	4.39748	2.93838
Arg2	1.04961	1.96371	1.31769	2.24432	3.93686	0	0	0	0	3.55293	0	3.87113	4.75454	0	0	0	4.09712	4.58236	0	0	0
Arglu1	2.68012	2.9568	2.61507	2.86185	5.93746	6.73008	5.97258	4.13973	3.0251	5.47794	6.58083	4.02877	6.3656	6.09497	4.59548	4.9449	2.76107	4.63484	5.9784	6.07775	4.68573
Arhgap1	1.52926	2.27521	1.95256	2.61602	0	3.36985	0.136877	4.84024	1.64651	3.2111	0	4.35586	3.19762	5.51718	4.19554	0.0290207	3.63021	3.69072	0	0.102914	5.47225
Arhgap10	0.184789	0.583224	0.394534	0.969257	0	0	0	0.956554	0	0	0	0	0	0	0	0	0	0.937084	0	0.0721027	1.82148
Arhgap11a	0.830879	1.58246	0.457185	1.31698	0	0	0	2.74946	0.374196	2.32772	0	1.27698	0	0	0	3.35574	0	0	0	0	0
Arhgap12	1.68084	2.30826	1.72955	2.32127	0	0	2.02801	2.54754	4.41092	2.37009	4.08651	3.25106	2.30169	0.282386	0.568219	2.92383	3.05039	0.0670238	4.92225	3.84873	2.88176
Arhgap17	1.64428	2.25502	1.21958	1.92595	0	2.19852	3.05353	1.85231	0	3.67402	4.10301	1.27504	2.2752	0	0	4.21633	1.6524	0	0	2.25504	1.56018
Arhgap18	1.03279	1.95823	0.905193	1.79683	0.082671	0	0	0	0	2.68145	4.55769	2.49775	0	0	0	0	3.15282	0	4.13791	0.564416	0
Arhgap20	0.98356	1.65418	1.52769	2.07896	0	2.59291	2.17687	0.212997	0	0.0164341	1.84216	0.0124551	3.38535	2.4668	0.402692	0	1.57132	2.63057	1.21015	4.02129	1.26103
Arhgap21	1.38628	2.08204	1.31318	2.04856	0.547924	0.559765	2.52924	0.331698	3.86253	0.0112631	3.45584	3.46111	3.64425	3.52128	0	0	0.920483	0.714938	0.0666727	3.75262	0.743699
Arhgap23	1.34832	2.04221	1.23073	1.9516	0.466056	1.19379	4.15082	0	0	2.24284	2.76961	1.16535	3.22888	3.25438	1.0488	0	0.496836	0	3.50753	0.280147	0.305135
Arhgap24	1.61563	2.19472	1.32273	2.20126	3.82078	0	2.83708	3.0733	0	2.77638	1.94366	2.45379	5.27611	0	0	0	0.128431	3.65956	0	0.751122	3.69733
Arhgap25	0.808925	1.89046	1.18051	2.16809	0	0	0	0	0.0769459	5.1864	0	2.65157	0	0	3.48294	6.26847	1.64768	0	0	0	0
Arhgap26	2.02266	2.59673	1.58655	2.25363	0.434055	3.76113	5.07051	3.87858	0.0851936	3.59692	4.61689	2.34694	0.172439	3.95959	1.03162	2.59616	0.0389028	2.49259	3.03628	4.7021	0
Arhgap27	0.336403	0.968932	0.204598	0.601163	0	0	0	1.83823	0	0	0	2.38342	0	0	0	0	0.278189	0	0	1.0931	0
Arhgap28	0	0	0.437693	1.07561	0	0	0	0	0	0	0	0.0292126	2.17061	0	0	0	0	0	0	0.0417944	0.977529
Arhgap30	0.49633	1.22061	0.790021	1.52152	0	0	0	0	0.406164	2.46818	0	0.893572	0	0	1.62142	2.03352	2.90697	0	0	0	0
Arhgap31	0.465043	1.15445	0.706907	1.31744	0.0249925	0.0157221	0.0272874	0	0.297404	2.2832	0.0139031	1.97528	0	0.647715	0	1.59053	1.03207	2.34438	0.0556948	0.0203225	0
Arhgap32	0.635222	1.23465	0.929565	1.55073	0	0.155358	0.2903	0	1.75509	0	1.67149	0.725125	0	0.99598	1.65923	1.21081	0	1.25106	2.99892	0.0263045	0
Arhgap33	1.47485	2.29212	1.16479	1.7898	4.26348	1.4774	0	1.60068	0	0	5.11533	3.22783	0.0481427	0	2.14541	0.525602	0.705463	2.25023	2.99732	2.50585	0
Arhgap35	1.39612	2.14065	1.70793	2.11735	0.399725	2.87303	0.456392	1.84495	0.0746586	0.778161	4.99661	2.98221	3.87757	1.42852	3.60718	3.06511	0.875975	1.32207	2.34337	1.48387	2.3985
Arhgap39	1.49111	2.0675	1.15804	1.77718	2.85531	2.81727	2.9821	0	0.0468016	1.12017	2.85567	3.30715	1.8303	0.362512	0.728154	1.71179	0.505649	0	2.17372	3.62631	0.145478
Arhgap4	0.606113	1.37807	0.812662	1.54769	0	0	0	0	0	2.87369	0.781385	2.74113	0	0	2.24879	2.82528	0	0	1.73397	0	0
Arhgap42	0.00861426	0.0311604	0.199294	0.650223	0	0	0.0419217	0	0	0	0	1.56133	0	0	0.0630748	0	1.27016	0	0	0	0
Arhgap44	1.08248	1.7436	1.56809	2.14596	1.00266	1.06412	0	1.33188	0.248349	0.484999	3.69166	1.21605	3.90413	2.76267	1.96342	0.343352	0.0874914	0.210661	3.42238	3.10972	1.88223
Arhgap45	0.700119	1.70497	0.714647	1.58578	0	0.0388031	0	0	0	4.33367	0	2.93199	0	0	0	3.85035	1.91938	0	0	0	0
Arhgap5	1.89895	2.43193	1.78468	2.45082	0.0753907	1.81677	4.33263	2.64879	4.21667	1.6209	4.39484	4.31337	2.79094	0	4.43121	0	2.88902	2.57649	5.24085	0	4.08017
Arhgap9	0.812346	1.60849	0.909924	1.87886	0	0	0	2.7716	0	2.52086	0	3.59974	0	0	0	4.83648	3.07404	0	0	0	0
Arhgdia	2.75937	3.25543	2.91014	3.17331	6.83003	6.23426	0	6.8015	6.70942	8.80022	5.02174	8.11064	7.35635	5.94825	7.71594	8.03754	6.32536	6.8274	2.96292	7.21954	6.25884
Arhgdib	2.3018	3.09194	2.43349	3.09141	6.64543	0.192863	0	5.86639	6.55339	8.00657	0.250479	6.76634	4.20132	0	6.59458	7.98383	8.91537	3.56171	0	4.58823	3.77276
Arhgdig	2.97662	3.15332	2.95871	3.12824	7.22339	6.92963	5.60527	7.86846	8.1537	5.47798	6.84135	7.10144	7.21915	7.47119	7.33077	7.91796	4.9088	6.37304	7.04491	5.59496	7.10774
Arhgef1	1.96951	2.4173	1.75561	2.27617	2.35167	3.62111	4.00198	0.218011	2.27284	4.33623	3.6126	2.60366	3.78759	2.50056	3.58273	0.0478223	2.37181	0	2.46911	3.99293	2.63759
Arhgef10	0.560819	1.20157	0.440688	1.0899	0	0.0189969	0	0	1.10251	2.10624	0.0979916	0.0171267	0.160867	0	0.275075	0	0	0.403628	2.37569	0	0
Arhgef10l	1.10378	2.00311	1.10108	1.76231	0	0.493052	4.61052	0	0	2.91358	0.0270836	0.857125	0	0	3.29244	0	2.20496	1.87904	0.759776	2.10556	0.0645586
Arhgef11	1.52892	1.91213	1.21033	1.83947	0.166621	2.1503	2.54662	1.57674	1.99782	1.84982	2.91197	0.569644	2.50873	2.30424	0.0193713	0.015676	0	1.61425	0.412408	3.39798	1.55254
Arhgef12	1.79219	2.23587	1.84796	2.30739	0.22839	3.62715	3.31464	3.30331	1.31567	2.50964	2.94507	2.51297	2.65331	3.21978	3.26445	0	3.15595	2.08057	2.76452	4.8365	1.42405
Arhgef15	0.970497	1.93385	0.817718	1.29048	0.0426859	4.91133	0	1.76258	0	0	0	1.94493	1.97548	0.653381	1.10026	1.0227	0.241696	1.47285	0	0.397173	0
Arhgef17	0.350698	0.956903	1.39313	2.01621	0.100491	0	0.0281535	1.78325	0	0	0.0143465	0.793758	3.94876	2.85109	3.05795	2.18288	0.507182	0.251789	1.09585	0.742851	0
Arhgef18	0.529048	1.38497	0.441974	1.23333	0	0	0	0	0	0.00752797	3.09331	1.04898	0.0186864	3.00262	0.0547683	0	0.00941673	0	0	0.140667	0
Arhgef2	1.27924	2.10286	1.72533	2.12173	3.12969	0	0	0.0544166	0.0351673	4.5	2.27047	2.66209	2.89487	0.986145	2.19572	3.66082	2.21996	1.22639	1.0176	3.0734	3.4841
Arhgef25	0.906358	1.7044	0.715193	1.54472	0	2.97205	0.278637	0	2.81791	0.0515609	0	1.77541	0	0	3.63342	0	1.85552	0	0.286386	0	0
Arhgef26	0.596963	1.47607	0.858343	1.48079	0	0.179821	0	3.38731	0	0.020578	0	2.40454	0	0	2.18206	0	1.57435	1.67154	0	1.88865	0
Arhgef28	1.00033	1.69083	1.07771	1.88531	0.145701	0	0.0412844	2.81235	0	2.23221	1.77164	2.4162	0.168057	0.266298	4.72903	0	1.37222	0	2.37539	1.0851	0
Arhgef3	0.0310807	0.110222	0.629585	1.61647	0	0	0	0.152441	0	0	0	3.3721	0	0	0.250882	4.59226	0.0568363	0.0240936	0	0	0
Arhgef33	0.00676059	0.0244961	0.0247802	0.0770257	0	0	0	0	0	0	0.0328795	0.0662654	0	0	0	0	0.108005	0	0	0.0479166	0
Arhgef39	0.0344564	0.0780656	0.0397619	0.106575	0	0	0	0.0664708	0.0640594	0.0386657	0	3.3461	0	0.0652658	0	0.0461039	0.140128	0	0	0	0
Arhgef4	1.56276	2.1808	1.70936	2.20724	0	4.01702	2.98638	2.69762	1.13403	0	2.84425	2.64464	2.29604	0.820306	3.53669	2.42235	2.21227	0.0221369	1.4275	3.67222	4.02193
Arhgef40	1.62822	2.06063	1.12275	1.77221	1.69373	3.06559	2.0352	1.85443	0.0334167	2.85989	3.0969	0.43311	0.0495398	2.47248	1.08392	0	0.144424	1.55661	3.67356	1.13044	0.487636
Arhgef6	1.457	2.14261	1.55999	2.26291	0.0324741	3.80188	3.22618	0	0.582133	3.38165	1.19329	2.13596	0	0.0812049	2.60345	4.0673	2.96272	0.0254955	0.206425	4.35606	3.23396
Arhgef7	0.994974	1.72649	1.46257	2.02051	0	1.25818	3.65289	0.0996481	0.467336	1.46348	0.00977174	2.33525	3.2476	0.0978618	2.97182	0.0157035	1.43081	0.920901	2.38584	3.3962	1.33709
Arhgef9	0.915244	1.66796	1.29128	1.98902	0	0.66378	0	0	0.0777312	2.45181	3.0079	1.81005	2.66062	0.225608	0.710915	0	0.24677	2.04217	3.69398	3.44692	0
Arid1a	2.10166	2.5419	1.98367	2.23181	4.22841	4.60076	3.90644	2.86311	0.103105	3.18859	4.15374	2.83854	3.24378	2.55742	3.2711	3.69509	3.55421	1.29174	2.63149	3.48431	2.86567
Arid1b	2.03864	2.4927	1.77151	2.25086	2.88989	4.33717	3.86199	0.16366	2.37925	3.47144	4.65664	1.53752	1.88255	4.43576	3.40085	0.785655	2.01141	3.14134	2.83995	3.08763	0.141941
Arid2	1.56577	2.15341	1.73173	2.04968	4.62529	1.30921	2.43253	0	0.757033	2.40711	2.19124	1.05352	1.41658	2.20438	2.6265	1.40622	3.15847	3.09795	3.56349	1.66167	1.75618
Arid3a	0.771564	1.45568	0.571098	1.30464	0.879748	0	1.20188	0	0.0915426	2.77667	0	3.09992	0	0	0	0	0	0	2.72194	0.0797452	1.5692
Arid3b	0.137335	0.338249	0.474428	1.33159	0.370614	0	0	0	0.0218029	0.306685	0	0.351395	0	3.39426	0	0	0	0	0	0.110045	0
Arid4a	2.21169	2.65553	1.9474	2.52201	0	4.33609	4.43614	3.89335	5.10693	3.98813	3.66469	3.13685	3.82342	2.15033	4.15431	3.49667	0.0231817	3.34551	5.7763	0	2.94142
Arid4b	2.00033	2.48081	1.85678	2.19736	4.35167	2.41658	4.35392	0.0212944	3.54878	2.21431	4.0998	1.32429	3.6494	2.83821	1.52687	3.44659	2.07795	2.64254	3.37251	3.22166	0.822016
Arid5a	0.273219	0.815694	1.19429	1.85813	0	0	0	1.45951	0	0	0	2.12987	0	0	1.86048	3.47514	1.48478	2.16465	0	2.60985	0
Arid5b	0.881547	1.69484	1.47786	2.21661	0	0.0174014	3.7546	0	0.681355	1.4431	0	2.69055	0	0	0.17403	3.59125	3.48985	0.241082	4.11289	3.71636	0.74275
Arih1	1.79965	2.44232	1.38957	2.03525	0.728376	0.866836	5.43676	0.113473	2.95908	3.58527	3.6797	3.9713	0.304438	0	2.93059	0	2.51018	0.5213	1.43665	3.71591	3.16097
Arih2	0.725853	1.33898	1.55437	2.07363	0	0.578473	1.93668	1.86668	0	0.1553	0.0400142	3.41059	1.4199	1.60844	0	3.00764	2.95116	2.2255	2.74753	0.0294184	3.44391
Arl1	2.70627	3.16823	2.79269	2.96294	6.59234	6.67023	5.86073	6.92087	0	6.54321	6.09686	6.93555	5.87543	4.93681	5.24873	7.2985	6.04605	6.10649	5.38275	5.19216	7.27585
Arl10	0.789566	1.75728	1.10213	1.96364	0	0	0	0	0	0.667535	4.43235	0	2.86461	0	3.25979	0	0	0	0	0	4.19607
Arl13b	1.60825	2.36405	0.507058	1.37988	0	4.5713	0	0	4.51988	3.2237	2.02684	2.49235	0	0	0.225307	0	0	3.56504	0	0	0
Arl14ep	1.71268	2.21394	1.21865	1.77949	1.87771	3.11291	3.9005	1.11321	0	2.71206	3.22742	2.15612	3.01589	0.878764	0	0	1.46636	0.246761	2.44807	1.94701	1.94269
Arl15	1.57057	2.36739	1.85624	2.59377	5.36687	3.89982	0	0	0	3.18313	1.34177	1.22989	4.80431	5.21467	0	0	0.418332	4.34673	0	3.93532	4.86624
Arl16	1.47367	2.26977	2.18324	2.73413	4.67215	0.775962	0	3.90091	0	3.09185	0	2.80254	3.0118	4.79791	5.4773	0.0449947	4.02898	4.87577	0	4.92308	4.71561
Arl2	2.45719	2.74121	2.58414	2.70703	4.75323	5.91679	3.5945	5.53496	4.90654	4.33448	2.39962	4.48249	5.38408	4.87975	5.34082	4.94766	4.70052	4.98672	4.36035	4.34006	6.02914
Arl2bp	2.43831	2.87015	2.36851	2.9064	5.75895	5.99603	4.66507	3.97451	0.604207	5.90928	4.03232	5.75675	6.02323	5.59972	5.93689	3.58561	5.06716	4.82914	0.555317	5.87951	0
Arl3	2.26343	2.73428	2.51058	2.67245	0	5.22977	3.97219	3.66114	5.75151	3.69649	4.29821	4.8383	5.09727	3.13022	4.8905	4.57381	4.50444	5.40373	4.55714	5.3549	4.77441
Arl4a	1.64618	2.35684	1.47168	2.177	0.203741	3.25941	4.7707	2.82303	0.0882563	3.76514	0	3.6501	3.45538	0	2.85292	0	1.98711	0	0.155597	4.26333	3.24668
Arl4c	1.59408	2.35332	1.45228	2.14317	1.61165	1.74681	0.0548266	0	5.61568	4.06103	1.04318	2.4238	1.84982	4.04114	2.31404	4.03192	2.86981	0	0.213737	0	0.307078
Arl5a	1.34477	2.00588	2.1221	2.60679	0	2.00872	4.42561	1.33097	1.92002	0.56911	0.52486	3.72695	4.19429	5.37137	5.10859	0	3.22086	1.35073	4.29616	3.04887	3.58862
Arl5b	1.83902	2.41398	1.07613	1.89521	2.53555	0.113628	5.22549	2.75906	0.683145	3.84864	2.87817	0.25078	0	2.60146	0	4.29407	0	2.50933	0	0.570459	0
Arl5c	1.69119	2.36428	0.842601	1.76271	5.09784	2.12322	0	3.66474	1.4008	3.31806	0	3.23004	0	0	0	4.14383	2.99568	0	0	0	0
Arl6	2.06533	2.84237	1.92306	2.69226	5.39919	5.5625	0	5.34622	5.98917	0	0	5.58255	4.9757	5.87401	4.80196	0	4.76931	0	0	4.70935	0
Arl6ip1	2.80396	3.30742	3.03178	3.17492	7.17534	6.41783	4.34838	7.91663	7.29193	8.61451	0.120263	7.16637	7.9657	5.87668	6.98341	7.16608	6.74264	7.26302	7.06837	6.63676	8.90084
Arl6ip4	2.68709	2.95348	2.81599	2.98851	4.99014	3.26829	5.26015	6.32481	7.54602	5.19279	5.49876	6.75199	6.45146	5.90221	5.9673	6.09227	6.50289	4.85901	6.84212	4.48366	7.27724
Arl6ip5	1.73661	2.46503	1.75349	2.33667	2.58384	0.509226	0	3.50099	5.61	4.0195	0.104089	3.57375	2.70596	4.26945	2.73653	0.882329	2.9422	0	4.24349	0	3.56569
Arl6ip6	1.7134	2.4543	1.37328	2.12299	4.68798	0	4.88599	0.128725	3.01781	3.23482	0	4.6325	1.26708	0	3.79113	1.17205	4.56144	0	3.05316	0	0.470465
Arl8a	2.30096	2.9259	2.83496	2.96221	0	5.40659	6.27311	4.876	5.50386	5.30594	0.129418	6.73716	6.50938	5.57546	7.16439	5.18	5.40402	5.88181	6.57902	6.58301	6.34001
Arl8b	1.95923	2.66479	2.52701	2.78645	4.55552	5.14329	0.560663	3.98556	0.376599	5.56377	0.0343376	5.29673	5.42498	5.82295	4.64226	5.16783	4.08241	4.61206	4.85798	2.22336	6.04003
Armc1	1.77998	2.62438	2.14367	2.63591	0.212894	4.23632	5.60654	0.997014	0	5.98674	0	3.38302	3.87334	5.39868	2.88345	0	4.77724	5.33092	2.40542	1.84068	4.25995
Armc10	1.65219	2.47352	1.33883	2.28517	0	0	6.04845	1.47354	3.35514	4.1246	0	3.47306	0	4.7654	0	0	3.22997	0.123676	0	5.64616	0
Armc2	0.735275	1.45594	0.419285	1.23208	0	0	0	2.39135	0	2.07885	0.182794	0	0	0	0	0	0	0	3.03538	0	0
Armc5	1.22239	2.03591	1.18855	1.95804	0	0.131127	0	3.12117	0	4.25296	1.82808	2.74125	0	0	0	3.3291	0.43771	0	0.934641	3.49909	3.31254
Armc6	1.71366	2.45302	1.61155	2.28622	0	3.75083	0	3.83418	2.94522	0.152348	5.27684	3.53447	0.0779373	5.18916	1.4046	0	2.69885	3.0759	2.47782	0	3.57801
Armc7	1.41926	2.28236	0.599239	1.36011	0	0	5.2246	3.17876	0	3.31806	0	2.50053	0	0	0	2.81907	1.81519	0	0	0	0
Armc8	1.8157	2.50666	2.36614	2.77481	0.162514	4.58441	5.68795	3.04642	0.456206	3.03141	0.673261	3.15898	3.80763	6.20156	4.41553	0.246354	3.60512	3.90652	5.12821	5.39958	4.69004
Armc9	1.20649	1.84343	1.20647	1.85285	2.21331	2.72323	2.74243	1.40526	0	0	0.0700725	1.28046	0.0590303	0	1.06407	0.0380363	1.73799	1.32565	3.30756	0.859317	3.37784
Armcx1	1.95282	2.74207	2.40174	2.90412	0.0845123	5.61265	0.260344	4.37967	6.90108	2.63782	0.223	0	4.93404	5.23988	1.06978	4.59393	0	4.98698	6.25582	5.62326	5.85599
Armcx2	1.85083	2.52194	1.66126	2.33635	0	5.60757	3.34385	0	2.09406	2.60086	4.60318	3.66096	4.9014	0	4.46643	0.106574	2.17379	2.53463	1.77355	3.51	0
Armcx3	2.15723	2.83459	2.16242	2.83352	6.58461	0	0.0841906	2.93789	5.00993	3.49089	6.1166	4.35838	5.95229	0	4.61648	0	1.64732	5.51847	6.07722	1.47812	6.00001
Armcx4	1.3941	2.21381	1.35473	1.94683	0	3.81284	4.40005	2.98064	0.184856	0	0.019335	0.921504	1.76568	1.11179	2.72653	0.0155883	2.79444	0	0	2.87285	2.73053
Armcx5	1.98796	2.75473	2.27333	2.72588	0	5.44621	5.42373	4.87882	0	5.01846	0	1.45161	6.31114	0.688954	1.31795	4.00299	4.45297	3.49645	4.76141	4.70911	4.76852
Armcx6	1.26639	2.22421	1.58942	2.41593	5.32472	0.0691595	0	4.01527	0	0	0.429934	0	0	6.14799	0.0610626	3.39288	0.150245	0.126973	4.76052	2.65002	0.793787
Armh3	1.16803	1.94643	1.66114	2.20163	0	0.474827	3.79243	3.33479	0.661428	0.465843	0	2.18958	3.70222	0.645812	3.4368	0	3.42886	0.980842	2.0704	1.55891	3.64008
Armh4	0.833172	1.66743	0.93979	1.72544	1.94706	0	3.48682	0	0.0373129	0	0	0	2.70644	3.70237	1.31933	0	0.487721	0	0	0.0483689	0
Armt1	0.54244	1.27919	0.323096	0.987756	0	0.0212091	0	0	0.0624014	2.62011	0.491314	1.65454	0	0.0215052	0.0186895	0	0.0158314	0	0	2.20309	0
Arnt	0.883385	1.82271	0.974889	1.58629	0.101572	0	4.58063	1.083	0	0	0.147683	1.19611	2.04288	0.168237	0.945757	0	0.373328	1.14353	3.13367	0.79105	0.0909591
Arnt2	1.41689	2.13227	1.69385	2.30344	3.83977	2.57759	0.115033	0.0465725	0	1.39773	3.71399	1.60669	3.62375	2.97131	3.77087	0	2.82376	0.18753	2.58944	4.14994	0
Arntl	0.603608	1.15797	0.831481	1.55107	0	0.830982	1.01291	1.7927	0	0	0	1.98837	0.100581	0	2.67171	0.513211	0.255125	2.86655	0.608428	0	0
Arntl2	1.17604	2.14831	0.90925	1.6814	3.86939	0	0	0	0	0	4.94753	0	0	0	0	0	0	0.357631	3.60556	1.66274	2.27668
Arpc1a	2.58426	2.95794	2.8009	2.90824	5.56956	6.18887	1.73135	6.71317	5.14555	6.12248	3.50852	6.26053	6.06656	6.19931	6.93769	6.004	4.97595	5.97687	5.62976	5.637	6.29167
Arpc1b	2.26123	2.95875	2.19917	2.89991	5.8985	0.818621	0	5.0065	6.96791	6.58294	1.28347	6.51917	4.09946	0.0681945	6.21554	6.8902	6.5711	4.31031	0	4.17442	0
Arpc2	3.14367	3.24622	3.08411	3.2307	8.29482	7.89885	7.43832	7.23382	8.88792	8.07657	7.03356	7.95528	7.41504	7.59694	7.42337	8.71932	8.49212	7.33002	5.62396	7.86262	6.85902
Arpc3	2.06262	2.84331	2.55737	2.98591	6.70894	0.0623957	0	4.93077	4.8231	5.66154	0.0552789	6.12127	5.23442	5.52775	5.81994	5.7395	7.30056	4.09992	0	4.58517	5.66961
Arpc4	2.69023	3.16822	2.88582	3.0861	7.2041	5.20028	4.63933	5.35361	7.55153	7.77428	0.456125	7.42923	5.54582	5.39284	7.22497	8.23166	7.47674	6.78031	4.89323	5.98118	5.99434
Arpc5	2.99005	3.18895	3.0888	3.20452	6.41514	5.55355	5.76719	8.24805	8.15992	8.05084	6.4205	8.39288	6.85942	8.09653	7.51493	8.24229	8.12687	7.38955	6.06375	7.3108	7.96698
Arpc5l	2.41758	2.83918	2.51191	2.92136	3.34707	5.75863	0.773499	4.36857	4.99258	5.07314	6.08571	5.2338	3.96835	4.5038	5.51209	6.07207	6.3325	5.46554	0.134206	4.74178	5.60327
Arpin	1.23465	2.19837	1.02408	2.02179	0	0.402368	0	0	0	3.6608	5.40955	2.77499	0	0	0	0	0.163282	5.16138	0	0	3.97824
Arpp19	2.56	2.73404	2.54731	2.74749	3.8154	3.9729	5.31607	5.74813	5.37847	5.37203	4.67646	4.96748	4.59008	5.54152	4.5483	5.34664	5.54496	4.73958	3.3505	3.87873	6.06868
Arpp21	1.00206	1.73106	0.70405	1.53493	3.17143	2.03422	0	0	1.80235	0.0119801	0	2.02176	0	0	2.29025	0	0	3.34546	0	0.0259321	0
Arrb1	1.26339	1.90551	0.849076	1.53331	2.4626	0.106305	2.1337	0	3.24282	1.85873	0	1.6934	3.12845	0.0471656	1.81158	0.407595	0.352446	0	1.40494	0.0599491	0
Arrb2	1.80086	2.41208	1.57227	2.20264	4.419	2.8609	0	2.60844	0	3.11045	4.39122	4.25787	4.62872	1.3351	1.41264	2.79781	3.62633	0	3.09634	0.151996	0.714616
Arrdc1	1.55836	2.4175	1.87321	2.52962	0	0.256459	5.09689	0	3.50525	4.75778	0	4.00665	4.45418	1.33852	0.752857	0	5.04265	3.99217	0	3.59482	4.796
Arrdc3	0.646561	1.58711	0.453381	1.30858	0	0.0278367	0.0481659	0.0287523	0	3.82864	0.0246279	2.15637	0	3.32321	0	0	0	0	0	0	0
Arrdc4	1.84065	2.43703	1.80237	2.31747	3.75832	3.61393	0	2.80004	4.49764	3.402	0	4.78969	3.72666	3.31464	2.41616	3.3663	3.4651	2.36	0	0	3.74256
Arsa	0.919171	1.62734	1.22994	1.95339	2.91838	1.93345	0	0	0	0	1.38537	0	1.15709	0	3.52901	0	0	3.14595	3.1673	1.11076	0
Arsb	1.24111	2.247	1.20932	2.05275	0.175036	0.0849674	0	0	3.24026	6.04639	0	4.52294	1.26883	1.54969	0.0750675	3.87473	4.83873	0.203566	0	0	0
Arsg	1.04956	1.73818	0	0	0.262274	0	0	2.7195	2.18419	0	2.32334	0.325876	0	0	0	0	0	0	0	0	0
Arsk	0.0794894	0.255215	0.373206	1.1197	0	0	0.36596	0.0305479	0	0	0	2.31462	0	0	0	0.0211071	2.63594	0	0	0	0
Arv1	1.5843	2.46307	0.943168	1.83529	4.48093	0.373601	6.04221	3.03157	0	0.0621	0	0	0	3.49392	4.07121	0	0	0	0	0.739585	0
Arvcf	1.37234	2.0759	1.29939	1.93627	0.0813183	0.025992	0	2.02875	2.29477	2.40192	4.28956	2.45626	0	0.765993	1.04011	1.87882	1.2519	3.07663	4.10391	0	1.03393
Arxes1	3.09702	3.25582	2.94209	3.20637	5.75444	7.83533	7.88559	8.17107	8.82676	6.83456	7.5879	5.54213	7.76852	7.22978	6.87266	6.87582	5.73366	7.78682	3.38352	5.86586	8.65058
Arxes2	3.17795	3.33807	3.04604	3.26772	8.17851	7.2135	6.95128	7.90743	9.98563	7.32264	8.79263	6.58469	7.88673	7.51993	7.08726	5.66949	4.92258	8.8443	6.88348	7.28115	9.23974
As3mt	1.56593	2.30248	1.96592	2.56997	4.88498	3.94882	1.67155	0	0.422568	2.79693	0	2.49127	4.01472	4.59702	4.35578	5.21454	3.65322	3.39802	0	0.0692973	0.856902
Asah1	2.82266	2.9534	2.39995	2.99708	6.77909	5.75893	5.39368	6.83333	5.38937	6.71952	5.6487	6.39887	0	0	5.12484	8.04427	5.98165	3.7553	6.1467	4.7877	4.66028
Asah2	1.05509	1.949	1.05676	1.89146	0	3.45896	0	0	3.90033	0.185686	0	0.117769	2.97189	0	0	0	0	0	3.1125	3.63787	0
Asap1	2.07325	2.56562	1.90579	2.38335	0	3.03767	2.46485	3.898	3.28292	4.34664	5.42829	3.05925	4.06647	4.21371	2.53554	0.016653	1.50982	3.23519	4.55132	2.78524	1.81032
Asap2	1.35101	2.03574	1.19834	1.90148	2.08535	0.433698	4.51588	0.44609	2.1438	0	1.23153	1.43627	2.23055	4.01977	2.01481	0.16963	0.14341	0	2.46857	0.606097	0
Asb1	0.879172	1.54223	1.22648	2.10819	0.24075	1.82507	1.13136	0	0	2.67806	0	0	0	4.15398	0.0705683	0	0.0985585	3.17004	4.46377	0.102613	0
Asb13	1.52654	2.27972	1.71224	2.40618	0	2.05931	0	3.42615	0	2.68129	4.99979	3.18161	0	4.66887	0.763217	0	3.31008	3.68754	0	4.04159	4.01901
Asb3	0.780286	1.57048	1.11834	1.78439	0	0	0	0	0	2.9612	2.0611	0	0.0475295	3.09319	3.15266	0	1.27098	0	1.39083	0.0819822	1.50151
Asb4	2.34444	2.99211	0.785555	1.67937	6.01398	5.40338	5.48441	0	4.63134	7.01731	0	0.0785339	0	0	0	0.861873	0	4.48453	0	1.16739	0
Asb5	0.130635	0.365505	1.20282	2.05585	0	0.147875	0	0	0.515555	0	0	0.618107	2.90377	5.08516	0	0	0	0	0.977672	2.75048	0
Asb6	1.44521	2.13088	1.51422	2.19911	0.0507368	2.30094	0	2.68923	0	3.7119	3.3083	1.89916	3.05726	0	1.87488	0	1.09566	0	2.18504	4.55761	3.9376
Asb7	1.3751	2.20868	0.948404	1.65773	0	5.00376	0	3.68032	0.590177	1.88279	0	1.39365	3.26657	0	1.88762	0	0	0.0982894	2.19601	0.0686297	0.850514
Asb8	1.98178	2.70348	1.99473	2.68916	5.49009	4.84591	6.17459	0	2.21054	1.92751	0	4.8106	6.5957	4.99418	4.44804	3.9089	2.13638	4.54433	0.241172	0	0
Ascc1	1.56445	2.46989	1.7731	2.43031	0	5.37591	0	5.44117	0	2.88651	0	0.202212	0	3.22565	3.73352	0	2.42082	0	2.9632	5.15645	4.26132
Ascc2	1.7954	2.49496	0.967063	1.70229	4.76752	0.646735	0.0605375	3.15417	0	4.00298	4.66588	2.0595	3.24221	1.87514	0	0	0.0261944	0	2.6554	0	0.794771
Ascc3	1.32758	1.96359	1.47521	2.0844	0.0332802	2.05937	3.97038	1.71501	0	1.9939	0.796692	1.98061	3.39469	2.36594	0.00926357	0	0.0156436	2.84258	3.11672	1.26419	3.01323
Ascl4	0.0360455	0.104302	0.023338	0.0717762	0	0	0.131001	0	0	0.0460963	0	0	0	0	0	0	0	0.048327	0	0.0984468	0
Asf1a	1.11097	2.05087	1.81728	2.46374	0	0	0	4.23955	0	3.87985	0	4.1472	0	4.3717	3.3778	3.61144	3.78924	4.91106	2.65616	0	0
Ash1l	1.99569	2.4529	1.55236	2.11036	3.85285	2.69951	4.76897	3.84854	0.124379	2.44922	3.17307	0.021231	3.52593	1.35622	2.4816	2.89637	0.00881629	0.318026	2.44173	3.69262	0.675368
Ash2l	1.49318	2.1559	1.72378	2.34492	0	0	3.37416	1.31654	1.03047	4.06463	2.91983	3.64275	0.992199	4.01636	2.67097	0	1.86259	3.9551	0.068865	2.16642	4.99453
Asic1	1.29179	2.09117	1.46656	1.9014	0	0.200219	3.80439	0.786718	0	1.09714	4.24978	2.74221	1.90473	0.307118	2.15835	2.79017	1.92776	2.8827	0.106207	2.16893	1.62665
Asic2	1.83269	2.56237	1.37289	2.12125	4.89992	4.61667	0	0	2.82109	0.56281	5.03355	3.50379	3.25327	3.57835	0	0	0.656193	0	3.89562	2.92556	0
Asic4	0.386294	0.873132	0.343473	0.841639	0	0	0	0	0	1.04671	1.10251	0	1.2991	0	1.07284	0	0.0473326	0	0	0	0
Asl	1.90827	2.52076	1.75806	2.36154	0.358498	3.70076	5.53054	3.77218	0	3.50437	2.40871	3.47063	4.5023	3.88366	3.92333	0.443198	2.74108	0.0225893	0.240666	3.58405	2.1009
Asna1	1.89659	2.49778	1.80042	2.48682	4.01921	1.65154	0	0.797105	4.99384	3.16933	4.43231	3.88176	5.0759	2.61668	5.04681	0	3.87141	0.648397	0.950463	0	4.13925
Asns	2.04376	2.77714	2.707	2.8864	4.79146	6.25274	5.63263	0.635439	0	4.33877	0.211364	3.6347	6.47977	7.04527	5.39324	5.09146	4.66917	5.26334	4.41698	6.18301	5.22457
Asnsd1	1.22036	1.84581	1.19458	1.76482	2.46596	1.85987	0	2.5776	2.40686	0	0	2.25466	0	0	2.55443	1.45845	1.04053	2.6441	0	2.43035	1.47112
Aspa	0.660884	1.63127	0.450059	1.30123	0	0	0	4.02073	0.0291329	0.0175	0	2.87502	0	0	0	0	3.29487	0	0	0	0
Aspdh	0.0440978	0.1166	0.999756	1.92335	0	0.115093	0	0	0	0	0.102175	0	2.50605	0	0	0	0	0	5.16597	1.32494	0
Asph	1.2325	1.86827	1.71551	2.23735	0	0	2.22019	2.40825	0.0108411	2.96106	1.84784	2.68643	3.01914	0.0110491	0.506418	4.15591	1.03208	3.18753	3.44434	2.80678	2.39383
Asphd1	1.21635	2.13733	1.53655	2.31749	5.44678	0.28574	0.327066	0	0.284418	0.0613728	2.85973	0.410241	4.6337	0.19922	0.0898803	0	2.94315	3.34553	5.00941	0.8881	0
Asphd2	1.31766	2.17191	0.932451	1.58017	0	4.62731	4.13787	1.02715	0.0430472	0.574582	0.0383008	3.32931	0.784471	0	0.994004	0	2.54378	2.72847	0	1.12592	0
Aspm	0.404716	1.12034	0.00358057	0.0142693	2.25176	0	0	0	0.0150396	0	0	2.15212	0.0223645	0	0	0	0	0	0	0	0
Aspscr1	1.70709	2.39976	2.21129	2.45829	0	1.15603	5.58244	3.65024	0.106195	2.71706	2.6432	3.66304	4.9799	3.49533	2.22428	4.29361	3.00989	3.97307	2.99759	3.25026	4.45415
Asrgl1	1.67843	2.46721	1.59541	2.47581	3.00406	2.83521	0	6.13009	0	3.43625	0	5.32131	0	0	6.08765	0.165161	4.13358	5.27829	0	2.53145	0
Ass1	0.350363	0.979126	0.430125	1.24652	0	0.0711722	0	1.853	0	0	0	0.671118	0	0	0	0	0	0.0448578	0	3.0813	0
Aste1	0.0780973	0.213857	0.38097	1.14331	0	0.025866	0.287676	0.0529491	0	0	0.0228826	1.98191	0	0	0	0	0	0	2.71996	0	0
Astn1	2.07539	2.44506	1.78505	2.2119	1.10275	3.94648	2.55206	4.00105	3.94653	2.38931	4.56398	3.3039	4.0868	0.551421	3.58631	1.60379	2.25726	1.57706	3.75265	1.83598	2.76536
Astn2	0.440068	1.17269	0.478201	1.07284	0	0	2.39145	0.0362358	0.0689913	0	0	0	0	0	1.72133	0.0250524	0	0.18696	1.55845	0.0452626	0
Asxl1	1.2369	2.05621	1.83944	2.30661	0	0.259171	0.228311	0	4.43122	3.3219	1.25779	2.56923	2.76321	1.7982	3.5554	1.09214	4.01352	0	3.74732	3.62748	2.61117
Asxl2	1.24709	1.84539	1.49301	2.00524	0.852828	2.82384	0.197604	0.192097	2.97259	2.06406	0.512342	0.142079	0.788224	1.49425	2.22066	0.0387814	0.436956	2.838	2.47673	3.63362	2.40558
Asxl3	0.727722	1.25089	0.777497	1.46536	0.920921	1.0413	0.61234	0.0230096	0.0331177	0	1.96147	0.896987	0.657161	1.93226	0.158913	0.0393909	0	0	0.691371	2.9483	0
Atad1	2.336	2.78993	2.48141	2.68218	0	4.77345	5.11876	3.77914	4.36533	4.8082	5.49816	3.61212	5.60467	4.99976	3.32966	3.46294	4.24626	4.331	5.28671	4.49939	5.49958
Atad2	0.350814	0.869032	0.383599	1.01085	0	0	0.324525	0.0113123	0.0745871	1.49724	0.0192978	1.08797	0.593133	0	0	0	0.00816612	0.0136638	2.12637	0	0
Atad2b	1.1662	1.75921	1.23214	1.68126	2.66021	1.02441	0.135601	2.28489	0	2.27426	0.330026	1.83278	0.969866	1.8953	1.69311	0.305331	1.93473	1.62471	0	2.7193	1.00006
Atad3a	1.69432	2.49022	2.15488	2.58185	5.7086	0.692474	1.27055	1.07419	1.15434	0.107283	5.6463	2.00322	3.69765	4.05752	2.43195	0	3.4722	3.15334	5.15345	4.62502	4.48878
Atad5	1.27401	1.98693	0.695418	1.50407	2.62515	0.979994	0	3.78422	0	2.49823	0.0407476	3.0457	0.100465	0	0	0	0	3.1315	0	2.34222	0
Atat1	2.63828	2.79333	2.692	2.88078	5.40277	6.20926	6.13071	4.98363	4.59216	4.70145	4.56115	3.7998	4.33828	5.48403	6.16688	4.80691	3.99403	6.71766	5.86007	5.7025	6.08827
Atcay	1.81364	2.39508	2.06744	2.78256	0	4.10616	3.15037	4.23526	0.241672	3.4476	2.4259	4.77588	5.77691	6.45315	4.41871	0.0310253	1.04946	5.71352	0.729806	0	4.55021
Atcayos	1.25035	1.93387	0.772926	1.39098	0.0628109	1.66741	0	2.90434	1.516	0	3.50235	0.0707735	1.29192	2.46657	0	0	1.22064	1.39946	0	0	0
Ate1	2.39599	2.56773	2.39428	2.65858	5.11289	3.72592	4.69057	4.89738	3.27592	4.14756	3.99354	3.93851	5.73917	3.38578	4.56646	4.47694	3.18107	2.57872	4.12976	5.53377	4.72273
Atf1	1.98228	2.75318	1.80081	2.49553	5.10972	0	6.04136	0	5.56797	3.74876	0.19033	3.59342	4.03428	2.31168	0.0498035	0	4.14118	0	5.85169	2.01697	3.95181
Atf1-Ps	0.47506	1.19673	0.514558	0.963603	0.310746	0	0	0	2.41909	0	0	0.747542	0.921555	0	0	0	1.16038	0	1.05847	0	0.716603
Atf2	1.57879	2.25612	2.14619	2.49357	2.2501	2.176	0.209019	0.636569	0.103228	3.96838	4.5671	3.68961	4.9267	3.9056	4.19502	3.81906	2.80716	4.0722	3.54333	2.8318	0.738375
Atf3	1.48131	2.48423	1.70605	2.745	0.23972	0.539424	0	0	6.07755	5.68742	0	0.385563	0	0	6.20165	8.09811	6.06422	0	0	0	0
Atf4	2.79007	3.02323	2.41824	2.87676	4.37955	6.30884	7.06196	5.82351	6.41998	4.18546	7.2373	4.25534	2.15558	4.94331	5.35985	6.08766	4.94199	0	5.94543	4.33889	5.33396
Atf6	1.07929	1.87504	0.0553937	0.169452	0	0	3.82127	1.32367	0	2.6127	0.0333338	2.0884	0	0	0	0.104714	0.24757	0	0	0	0
Atf6b	1.96718	2.64359	2.04739	2.42497	5.83816	2.50932	5.44087	2.6252	0	3.90131	0.0553773	3.50746	3.07404	5.37975	3.97242	3.08724	2.75984	3.47159	2.0079	0.939014	3.51035
Atf7	0.673362	1.59511	0.406126	1.01593	0	0.180554	0.158544	0	0	0	3.8244	2.82495	0.0235798	0.0321465	0.611835	0.151438	0	0	0	2.1071	0
Atf7ip	1.35998	2.06242	1.65735	2.10852	0	2.95528	0.127468	2.67487	0	1.32827	3.88184	1.57502	1.72905	3.47249	0.367819	2.7912	0.871366	2.85422	3.4096	1.10532	2.78831
Atg10	1.80665	2.7288	0.723358	1.66321	5.95604	0	0	5.25081	6.28122	0	0	3.3441	0	0	4.51704	0	1.34215	0	0	0	0
Atg101	2.53282	3.0064	2.14035	2.94264	0	5.35948	5.21329	4.40728	6.9253	6.0616	5.54222	6.42257	0	6.45771	5.20706	5.74263	7.25313	0	0	0	6.01768
Atg12	2.12693	2.66955	2.23958	2.71092	4.62391	2.18467	5.63174	5.31764	0	3.22335	2.59376	3.10476	5.72568	4.52319	3.24406	5.36987	3.10566	2.56649	3.33611	0.0292712	5.6031
Atg13	1.81307	2.54568	1.23399	2.13466	0	4.73488	3.97788	0.119859	4.42202	0	4.34267	2.56932	4.10154	0	3.61412	0	0	0	0	4.45377	0
Atg14	0.395939	0.999157	0.996442	1.7498	0	0.0792797	0.198695	0	0.0399823	1.85706	0.0355697	2.54477	3.21646	0	0.376752	0	1.34268	0	0.266538	3.37316	0.380077
Atg16l1	1.46851	2.21498	1.50998	2.30812	0	4.23084	3.85577	0.0556142	0	2.90649	1.32279	2.8758	0.499514	4.22038	3.08015	0.0129578	0.0403173	0	4.19432	4.58485	0
Atg16l2	0.393689	1.09409	0.861894	1.61341	0	0.0206472	0	0	0	2.17559	0	2.96443	0	0.0209355	0.397554	0	1.29899	0	2.14317	3.45244	0.043714
Atg2a	1.08519	1.79131	1.09011	1.69969	0	0.988297	0	1.364	3.64854	1.85075	0	0.543499	1.35243	0	0	2.9249	0	1.71339	0.424388	2.57318	1.1719
Atg2b	0.502489	1.15696	0.926168	1.49332	0	0.0130294	0.0226294	0	2.15897	0	0.721957	0.768033	2.01954	1.33226	0	0.00928336	1.13069	0	0	1.39005	2.22017
Atg3	1.89716	2.7239	2.06458	2.66625	0.245102	0.762724	0	0.847852	6.64502	5.72784	4.84501	4.47263	4.09376	0	5.03686	3.07186	1.46418	5.30927	4.80592	0	4.86635
Atg4a	1.73031	2.32827	1.61709	2.3604	0.101867	4.28451	1.83114	2.02892	3.66498	3.95416	0.360418	0	6.31084	0.50456	0	1.09932	2.67816	0	3.46626	1.31316	3.23577
Atg4a-Ps	0.650444	1.07722	0.4139	0.894999	0.243787	1.06809	0.138265	0.162562	0.756253	1.47845	0.140147	0	1.65089	0.0820633	0	0.11389	0.60031	0	0.271821	0.103971	0.167598
Atg4b	1.40203	2.08439	1.39879	2.00806	3.89031	3.35496	2.51166	0.726996	0.0210132	0.994134	0	2.80027	2.66382	0	2.32911	3.30567	2.10674	0.0132259	0.800423	3.30143	0.210849
Atg4c	1.12755	1.93565	1.33942	2.17939	0.0814717	0	0.0887957	0	4.01022	2.89951	1.21411	2.03043	5.22151	0	3.11531	0	0.112935	0	1.68911	0	3.63566
Atg4d	1.31815	1.9324	0.707132	1.53909	0	0.588965	1.63624	2.98383	3.13611	2.0878	0.0212691	1.74283	0.0355206	0	3.36345	0	0	2.29403	0	0	0
Atg5	1.66178	2.48417	1.71759	2.47901	0	1.84605	2.70425	6.12413	0	4.47405	0	4.24821	0	0	3.85605	4.91888	3.18302	5.42328	0	0	3.21848
Atg7	1.17663	1.96193	1.41976	2.02872	0	0.0496851	1.98599	3.80143	0.0249298	2.96137	0	1.58719	2.26119	0	2.80422	0	1.16351	2.32321	0	3.38659	3.13991
Atg9a	1.39085	2.14697	0.889234	1.58521	3.50321	0.593088	4.08941	0.0618183	0.171809	2.93704	0	0.106151	2.68625	0	1.31745	0	0	0	0.992288	0	2.67374
Atic	0.576305	1.31319	0.20608	0.618205	0	0.0434513	0	2.69627	0	0.125649	0.571811	0.30353	0	0.128318	1.16243	0	0	0	0	0	0.0912019
Atl1	2.49055	2.64759	2.20047	2.61542	4.64988	4.55045	5.23926	4.60461	4.86376	3.28557	5.14589	1.12088	4.89116	0.0384148	3.02189	3.23377	3.42154	5.01833	4.2493	4.81585	3.67634
Atl2	2.08123	2.53197	1.92438	2.33688	0.689818	3.63619	5.73303	2.55939	4.01574	3.43526	2.55236	2.22179	4.44403	3.38115	2.95373	2.58151	2.83863	2.28918	0	3.98359	2.68978
Atl3	0.664383	1.42118	0.740386	1.4558	0.0275468	0.0173346	2.85079	0	0	1.19855	0	2.19974	0	1.03856	0	0	2.83089	0.01085	0.120141	2.03516	0
Atm	0.150742	0.480259	0.564388	1.12438	0	0	0	0	0	0.756004	0.0149774	1.6791	0	0	0.115263	0.0120716	0	1.16755	0.375087	2.02606	0.612819
Atmin	1.54121	2.2539	1.92247	2.42312	0	3.69931	3.3008	0	0	4.02427	2.34834	2.96546	2.84057	4.08457	3.33967	0.300469	3.53283	0	2.88437	4.07164	4.0623
Atn1	1.24705	1.89539	1.19451	1.69859	0	0.245821	3.2138	0.380307	2.77851	0.678299	2.31817	2.21979	1.34206	2.09869	0.0658895	0.916502	1.69344	0	2.62004	2.26717	0.594311
Atox1	3.1811	3.3995	3.0528	3.25986	8.7101	8.80956	6.90389	8.76294	9.65914	8.36306	5.28129	8.52341	7.26948	6.38551	8.30871	8.02053	9.85223	7.47684	6.30035	6.07912	5.9911
Atp10a	0.830432	1.62734	0.502585	1.03931	2.75479	0	0.0539115	0	0	2.63882	0	0	0	0.0928459	1.75112	0	0	0.987306	0	0.0402451	0.879233
Atp10b	0.0175068	0.054124	0.0455175	0.17404	0	0	0	0	0.0696912	0	0.0157696	0.381317	0.28848	0	0	0	0	0	0	0	0
Atp10d	0.684667	1.68007	0.893343	1.55582	0	0	4.22916	0	0.0221557	0	0	1.00651	1.5088	0.0225792	1.71681	0	0.0166236	2.88026	0	1.5722	0
Atp11a	0.579462	1.35077	0.910405	1.56792	0	0.259511	0.251916	0	0	0.0733188	2.8753	0	0.895826	0	2.48491	0	0	0.0098308	0.632816	2.79182	1.10096
Atp11b	2.18045	2.60949	2.32447	2.84779	0.351419	3.63243	3.27704	4.35211	3.47752	4.27113	5.36901	2.4003	6.10808	5.55802	3.89984	1.11396	0.0283202	4.07275	5.85231	5.9289	3.51713
Atp11c	1.52375	2.34057	1.22801	2.11276	0	0.341558	4.92938	4.2155	0	0.30859	3.33255	1.81846	0.103382	4.49302	0.541683	0	0	2.23308	4.71081	0	0
Atp13a1	1.80749	2.45819	2.03766	2.52091	3.75233	0.279846	5.12002	1.55104	0.255335	1.97048	4.57317	1.01216	5.00651	4.07438	2.06587	0.648691	1.17723	1.98747	4.23996	4.69025	4.06175
Atp13a2	2.15809	2.6954	2.262	2.5885	4.27538	1.98191	3.54058	0	3.44605	4.72684	6.27191	3.40923	4.31406	5.09232	2.66406	4.96481	1.89862	3.52298	3.89588	5.24328	2.57295
Atp13a3	1.32697	1.88454	1.12881	1.73248	1.1342	0.386362	2.44688	0.326349	0.688006	3.41097	2.16849	2.38006	1.7443	0.0701503	0.0460649	2.74581	0.0895848	1.47097	2.09261	2.42157	0
Atp13a4	0.290639	0.839724	0.203267	0.682763	0	0	0	1.50709	0.0551816	0	0	4.25651	0	0	1.36172	0	0	0	0	0	0
Atp1a1	2.19332	2.44707	1.87538	2.21224	2.90266	2.97601	3.66019	2.94668	4.33793	3.02259	5.16901	3.05233	3.27512	1.50731	2.20896	4.40306	3.73172	2.80905	2.15569	1.73037	2.19952
Atp1a2	2.23479	2.66867	1.4751	2.13665	3.91454	6.12784	5.42875	3.98541	1.84339	2.57175	2.07691	5.37309	0.945736	0.855275	1.90055	0.259997	4.4813	4.42881	1.55162	0.18236	1.4146
Atp1a3	2.82563	2.9885	2.92657	3.14546	6.66177	5.84522	6.76306	6.30901	4.3321	6.05164	6.66193	5.134	7.69085	7.62353	5.91614	5.34541	4.57976	6.60894	6.29597	6.78483	8.58144
Atp1a4	0.634816	1.31389	0.0975346	0.316977	0	0	0	1.7394	0.0470087	0	2.08278	0.0426354	0.530466	0	0	0	0	0	0	0	0.0990256
Atp1b1	3.04635	3.13881	2.89367	3.3997	7.94979	6.99226	7.05319	6.69077	6.67402	7.52624	7.94214	3.99617	8.38896	8.34236	6.93338	2.16865	0.0419725	7.36139	7.86765	7.81619	8.96361
Atp1b2	2.40078	2.59332	2.224	2.54944	5.74967	4.62282	4.43789	4.10778	3.74395	3.68928	3.61477	4.97999	4.81614	3.57404	3.67959	2.56366	2.28514	4.82956	3.70295	2.16417	5.43157
Atp1b3	2.67774	3.15109	2.78923	3.07222	7.481	5.63362	5.69612	6.65515	5.58115	6.74266	0	6.83321	6.99088	4.57915	6.22289	7.29215	5.95308	7.03739	3.15262	4.55823	7.4272
Atp23	1.04664	1.95552	1.12816	1.93291	0.127585	4.4318	0.0711	0	0	2.82952	0	0	0	3.47795	0.0363605	0	3.41633	0	0.604703	0	3.13681
Atp2a2	2.19685	2.74515	2.51637	2.7632	5.74848	5.27728	2.36819	3.25798	0	5.66448	2.77706	3.28065	6.3579	5.29392	2.96435	3.7624	3.84813	5.69313	5.3353	4.62663	4.61094
Atp2b1	2.3565	2.6381	2.46798	2.68528	4.58737	5.31591	5.09531	2.81262	3.19856	4.93742	2.90158	4.60681	5.47996	3.77076	3.73981	4.24122	3.7692	3.63426	5.9569	5.42868	4.77339
Atp2b2	2.09991	2.52657	2.30348	2.63887	4.55022	1.05941	4.92116	1.7825	2.62332	4.07709	3.99416	1.28625	5.67782	4.06049	3.69274	3.90645	1.68111	2.20249	5.09903	4.4171	4.69103
Atp2b3	1.55377	2.16745	1.10831	1.90134	2.89966	0	1.8318	2.15517	2.29445	0	4.36976	0	4.39128	0	0	0	0	2.07411	1.39921	0	2.53874
Atp2b4	1.32054	1.90311	1.02286	1.87102	2.14839	1.69714	3.07021	0.318641	2.77831	0.470528	0	0.742867	0.0626054	2.0043	0.782049	0	1.42927	0.0354803	0.0507485	0.0184974	4.90454
Atp2c1	2.00783	2.63436	1.77604	2.31563	3.69927	0	5.52105	3.5121	3.50923	4.87888	0.0317591	2.61282	2.91048	4.64577	2.51401	3.39455	2.80251	0	2.05881	0	3.49744
Atp4a	0.00567857	0.0205957	0.528059	1.45092	0	0	0	0	0	0.0276069	0	0.041585	0	0.0919769	0	0	0	0	0	3.88592	0
Atp5a1	3.13682	3.19114	3.21371	3.32886	7.67509	7.36167	7.73826	8.12522	7.47171	8.2982	7.90085	8.57387	8.91011	9.10627	8.64593	8.44301	7.75804	8.61851	6.77902	7.47699	8.75791
Atp5b	3.18474	3.27941	3.24399	3.32757	8.86503	8.49287	7.9726	8.43199	7.2368	8.33553	7.31559	8.19326	8.73093	8.89591	8.5576	8.17618	7.69984	9.1303	8.31899	7.62303	9.13439
Atp5c1	3.0998	3.22999	3.18156	3.30043	7.93583	8.16713	6.74487	8.86171	6.81571	7.63685	6.84891	8.46627	8.51338	8.77234	7.7188	8.18806	8.2553	8.84769	6.98543	6.70681	8.6678
Atp5c1-Ps	0.60088	0.927478	0.295777	0.584859	0.716529	0.488858	0.303673	1.07812	0.181114	0.848192	0	1.06362	0.262328	0.749902	0	0.131808	0.486119	0.417757	0	0	0
Atp5d	2.9384	3.04812	3.04105	3.1347	7.52015	6.49122	7.25363	6.60048	6.69425	6.45669	5.64275	7.04168	6.71632	7.24259	7.21978	7.61235	8.00306	7.809	6.28729	6.80305	7.3844
Atp5e	2.89256	3.04296	2.92824	3.09719	6.6818	7.31304	5.12599	7.02003	6.91309	6.42962	5.4974	6.52369	6.417	6.33381	6.78549	7.06682	8.16419	7.68412	5.07524	6.22156	5.75801
Atp5g1	2.81414	2.93934	2.97281	3.04765	5.96515	6.3478	5.06153	6.98638	6.50704	5.60649	5.75658	6.57933	7.15458	7.01996	6.96097	6.78837	7.31808	7.10236	6.64132	5.88611	6.78414
Atp5g2	2.73157	3.24143	2.9204	3.05537	8.413	7.84681	0	5.55026	4.5217	6.86982	6.29075	7.61728	7.71839	5.32806	7.36304	6.45039	6.79316	6.87002	5.84668	6.08933	6.67611
Atp5g3	3.11868	3.24904	3.18738	3.26617	7.80204	8.26918	6.90918	8.65646	8.50524	6.7537	6.90586	7.5491	8.47369	8.05934	8.01615	7.43776	8.79943	8.77931	7.77045	7.44094	8.20918
Atp5h	3.18642	3.30942	3.19027	3.31531	8.56074	8.88077	6.81403	8.7842	8.62464	7.34336	7.71672	7.82975	8.47107	8.37865	8.12249	8.23658	8.64255	9.07145	6.12606	7.83075	8.27074
Atp5j	2.94829	3.15855	3.0229	3.15961	7.64994	7.30398	4.13055	7.26952	7.43765	6.45958	6.77711	6.93306	7.49173	7.05292	7.6625	6.90224	8.53471	7.36202	6.03837	5.89538	7.2119
Atp5j2	2.76378	2.94758	2.80456	2.93565	6.34872	6.07213	3.94009	6.66795	5.29977	5.90138	6.31196	6.19626	6.25168	5.42922	6.36638	6.28611	6.80746	6.77113	4.8964	5.66172	5.4078
Atp5k	3.07648	3.23768	3.08089	3.22389	7.91404	8.47063	5.90816	8.42356	7.94296	6.66534	6.72426	8.02576	7.41946	7.18679	7.46516	7.93222	9.23028	8.0464	7.00476	6.18157	6.68555
Atp5k-Ps2	1.32484	1.83674	1.2541	1.71665	0	3.09712	1.00934	2.67934	1.10883	1.62108	1.01968	1.85548	1.44596	1.74758	2.19618	0.869702	2.29218	2.21113	0	1.70391	0
Atp5l	2.57154	2.87197	2.65066	2.87443	5.40997	6.25353	3.28043	6.11646	5.86135	4.85248	2.83697	5.74678	5.02127	5.75516	5.78699	5.80405	6.60315	5.75642	2.86026	5.07357	4.85511
Atp5l-Ps1	2.2515	2.61969	2.37902	2.70433	4.47349	4.70272	2.14049	5.02383	4.35499	4.18856	1.44832	5.30103	3.89997	4.14277	5.04602	4.55775	6.00582	4.99042	1.26632	4.33981	3.56752
Atp5l-Ps2	2.23547	2.61585	2.39442	2.63484	3.87186	4.98702	2.34053	4.97859	4.64277	3.89574	1.24751	5.4037	3.64765	4.79746	4.64157	4.53177	5.64247	4.72757	2.37561	4.50103	3.45377
Atp5l2-Ps	2.95186	3.23767	3.07216	3.23071	7.49252	8.08202	5.01631	8.25462	7.4767	7.09075	3.74933	8.2948	7.39351	7.52598	7.81324	7.72438	8.85048	8.06387	5.28346	6.89518	7.14252
Atp5md	2.88929	3.0705	2.99287	3.09673	7.29618	6.75561	4.42372	7.23168	6.88319	6.15185	6.12116	6.66228	6.73896	7.18806	7.10906	6.70841	7.74638	7.57407	7.17243	5.72724	6.68044
Atp5mpl	2.92395	3.1527	2.9704	3.16326	6.76367	7.73575	5.78626	7.86964	7.32801	6.50553	4.13562	7.35469	7.09632	7.67625	7.49268	6.9795	7.65313	7.69461	4.35453	5.71225	6.87867
Atp5o	2.9808	3.23438	3.14048	3.24787	8.13797	8.829	5.44508	7.91877	6.76835	6.55445	4.60604	7.60714	8.00613	8.4299	7.6354	8.02992	8.83507	7.98837	7.02762	6.57775	7.83348
Atp5pb	2.95953	3.06571	3.04181	3.1237	7.23166	6.90454	6.11912	7.39414	6.77081	7.20242	5.82835	7.2737	6.94257	7.92593	7.54144	7.02115	7.52973	7.58296	6.70603	6.44442	7.42294
Atp5pb-Ps	2.00814	2.19171	2.11417	2.28947	3.00054	3.00467	2.48317	3.73779	3.05998	3.63179	2.24046	4.13887	3.09682	4.01258	3.82222	2.64372	4.02781	3.44261	3.29766	2.47201	3.14933
Atp6ap1	2.705	2.99085	2.84942	2.99694	6.74356	4.66945	5.979	6.97544	5.6636	5.84493	2.76793	5.76827	6.8948	5.93011	5.38335	6.60748	4.89989	6.94624	6.69888	5.57098	6.93243
Atp6ap2	2.88557	3.12569	3.05304	3.25654	6.07322	6.6478	3.77357	6.79368	7.26461	8.04472	6.13232	6.15469	7.63118	8.3562	4.92575	8.23352	6.50472	7.63993	7.75644	5.91801	8.73047
Atp6v0a1	2.49832	2.89456	2.47698	2.72053	5.22865	4.28329	7.56474	3.62881	1.72123	4.73769	5.38748	4.1882	5.36017	5.23098	4.81583	3.05781	2.83149	3.94124	5.27015	5.23985	5.35821
Atp6v0a2	1.38762	1.99429	1.47412	2.09608	0	1.08766	3.16004	0.0531192	1.30021	3.26131	2.45289	1.26682	2.69261	0	3.05636	0	0.250131	0.989956	3.80466	3.20176	2.00771
Atp6v0b	3.02391	3.11298	3.0048	3.17391	6.99038	7.02479	7.68905	6.73345	7.3251	7.81724	6.35578	7.09289	8.267	5.17263	6.37797	7.66729	7.0722	7.00266	7.05668	6.3119	8.31146
Atp6v0c	3.21686	3.30152	3.21879	3.32323	8.86584	8.32309	8.1482	7.23506	8.07528	8.80918	8.6268	7.89583	8.83008	8.01626	7.55928	8.69918	8.25258	8.57771	7.84287	7.39565	9.61684
Atp6v0c-Ps1	1.81198	2.07257	1.64447	1.89426	3.76706	2.38366	2.59789	1.53951	1.9581	2.66354	2.66885	2.58222	1.90208	2.16215	1.73178	2.72866	1.90696	1.9257	1.94159	1.43658	3.40139
Atp6v0c-Ps2	3.38138	3.48474	3.39165	3.48119	10.387	9.33664	9.05936	8.11161	9.08334	9.80772	10.1591	8.72844	9.8344	9.65473	8.97119	10.1935	9.26301	9.53731	8.54494	8.82245	10.6348
Atp6v0d1	2.65153	2.94234	2.75206	2.92105	5.94201	5.26478	5.4421	6.48375	2.26102	5.43658	6.15294	6.23077	6.35382	7.12625	6.10049	4.20104	5.47155	5.77353	5.10875	5.33635	6.15937
Atp6v0e	2.43753	2.73327	2.0504	2.77137	5.65399	4.49867	4.17157	3.23678	5.26296	5.6505	2.44539	5.37725	0	2.51153	4.61536	6.62155	6.57788	5.0763	0.16109	2.44044	0.275681
Atp6v0e2	2.96807	3.08741	2.94085	3.16125	7.30666	6.63352	6.40303	7.38022	6.16286	6.07481	7.813	5.70804	7.38903	7.45392	6.39022	5.81619	4.1326	6.96146	6.77688	6.43788	8.74947
Atp6v1a	2.42675	2.89937	2.63637	2.82569	5.90869	3.39413	5.74467	5.04678	0.111538	4.5718	5.86005	6.05356	6.32892	5.07859	5.33716	5.2907	4.72256	4.37789	3.75264	5.60265	6.46773
Atp6v1b2	2.67657	2.92859	2.86771	3.05198	6.28186	2.85062	5.93427	5.75987	4.85111	5.78477	6.2909	5.65611	7.02028	6.49634	6.00566	6.76629	4.33029	6.23288	5.23967	7.15797	7.44231
Atp6v1c1	2.47839	2.94574	2.60499	2.80282	5.87868	5.17355	0	4.80507	6.53825	5.17361	4.44003	4.73158	5.17939	5.63426	5.65845	6.00412	4.4793	4.04469	4.00989	4.33745	6.40717
Atp6v1d	2.48197	3.0205	2.75197	3.01803	5.817	6.08647	2.06679	6.59066	6.19806	5.34731	0	5.28807	6.96869	6.09785	5.78677	6.49394	5.9526	5.41158	2.29476	6.24934	6.3717
Atp6v1e1	2.68188	2.98721	2.80156	2.92051	6.13932	6.41237	5.83165	6.40566	5.39592	5.63537	2.09799	6.0047	5.71668	6.60962	5.43756	6.17105	6.40268	6.2129	4.68066	6.24108	6.2752
Atp6v1f	2.98171	3.18942	3.06449	3.24191	8.21769	6.23241	6.18673	7.84925	8.06494	6.84999	4.89344	7.82704	7.43779	7.21367	7.64155	8.27523	9.1782	7.1121	5.12211	7.45941	6.85126
Atp6v1g1	3.21478	3.38891	3.23453	3.42571	8.74412	9.39356	5.9867	9.08356	8.53831	8.84052	7.40294	8.24434	8.46256	8.71289	8.98059	9.4257	10.0523	8.1011	5.32269	7.85634	8.79527
Atp6v1g2	2.79026	3.1929	3.08574	3.23206	7.46499	6.23021	0.950301	6.81646	6.65154	6.37626	6.93319	6.48406	7.87971	9.08514	7.0292	6.64453	6.45054	7.35179	6.82666	7.4655	8.67573
Atp6v1h	2.25769	2.66662	2.48912	2.72285	5.26882	4.81407	1.43431	4.17141	4.78235	4.3404	1.66431	4.48159	6.13656	5.6136	4.70901	4.05599	3.86484	3.4865	3.78901	4.08796	5.78558
Atp7a	0.89168	1.68118	0.536595	1.13417	0	0	3.05431	0	0	0.359365	2.57367	1.00535	0	0	0	1.97598	0.727753	0	0	0	1.35117
Atp7b	0.688741	1.16073	0.669523	1.16232	0.377714	1.02301	1.78771	0.158776	0.153189	0.0630621	0.719669	0.542522	0.256823	0.0271971	0.200006	0.749347	0.274684	0.97161	0.557653	2.1139	0.163701
Atp8a1	1.78066	2.2224	1.83974	2.28356	1.75382	4.04971	3.01116	0.408013	3.56524	1.89041	2.37251	2.88027	3.14565	1.7845	3.15567	2.33854	1.99551	0.0153249	4.13874	4.18951	2.45172
Atp8a2	1.57969	2.09266	1.33729	2.02653	2.97221	0.353058	3.13744	2.90037	2.49625	2.0047	0.0593626	2.2097	3.72976	0	0.52547	0	1.04432	0.423699	1.48167	2.51806	4.01788
Atp8b2	1.48851	2.17833	1.4529	2.11016	0	0	3.82474	2.76657	0	3.03816	3.01249	0.344596	0	1.30739	2.0271	0	2.68933	0.0254689	4.61533	2.02965	2.94398
Atp9a	2.38415	2.6027	2.25299	2.66363	3.78649	2.8166	5.49202	3.98518	4.75085	4.02037	4.69115	3.45949	3.83601	5.19575	4.16571	0.0823242	3.95375	4.41057	4.98893	2.64663	4.62067
Atp9b	1.1113	1.92242	0.963949	1.55569	0.0234211	0.0293123	2.96271	0.792154	0.0995958	0.227792	3.98779	2.23223	1.69494	0.0297204	0.160228	0	0.0218955	0.919059	2.69063	1.94238	1.09692
Atpaf1	1.60847	2.48764	1.2357	1.85243	0	4.67785	5.04387	0	0	4.62332	0	2.35837	2.8862	0	0	1.2595	2.71083	1.92066	0.624207	2.79321	0
Atpaf2	1.32743	2.3447	1.77331	2.43962	4.63684	0	0	5.83712	0	0.0928974	0	4.23028	3.36194	5.09832	3.61641	0	2.29655	0	2.72667	4.66541	0
Atpif1	3.14297	3.22314	3.11758	3.25123	7.8514	8.37461	6.7729	8.01313	8.0779	7.78331	7.96064	7.95015	8.3667	7.44665	7.44637	8.06633	8.78048	7.68138	5.86318	7.26681	8.19565
Atpsckmt	0.871714	1.69094	1.03255	1.85334	0	0.0331747	3.0665	0.0342639	0	2.6749	0	0	0	0	0	3.26161	3.71116	0	0.115774	2.25232	0.0699022
Atr	1.38248	1.88575	0.471198	0.975578	0.23023	0.00743428	1.71665	2.07135	2.55277	1.85231	2.81941	1.30231	0	0.164139	1.13507	0.00529391	0.457722	1.58205	0.078164	0.0380919	0.0158205
Atraid	2.79706	3.01194	2.81668	3.03843	6.54223	5.84312	6.36337	6.63847	6.30367	6.47433	3.48646	5.94098	6.17966	4.53838	5.90329	6.16595	7.20519	7.59071	6.38113	3.91108	6.53297
Atrip	0.80609	1.56814	1.54839	2.29701	0	0.0244172	0.162179	0	0	2.60644	2.44623	0.577354	0	3.80188	0	0	0	3.90241	4.90692	2.08694	2.62595
Atrn	1.81342	2.43105	1.95634	2.29512	2.97071	0	5.37974	0.228841	2.7063	2.75113	3.56647	1.24225	3.74928	0.768029	2.72748	3.54685	2.79264	3.11044	1.80323	3.44572	3.98314
Atrnl1	0.54377	1.32185	0.0491324	0.171771	0	0	2.7956	0	0	0	0.408837	0.243304	0	0	0.27757	0	0	0	0	0.0342123	0
Atrx	2.31161	2.58161	2.26466	2.50106	3.9252	4.1727	4.99091	4.41253	1.77278	4.16557	4.31089	3.78816	4.99701	2.7675	2.44911	3.37662	3.377	4.28576	4.21528	4.57612	4.20442
Atxn1	0.833503	1.19435	0.49813	1.0005	0.188931	0.0126024	1.35584	1.09297	0.695771	1.10008	1.02785	1.06409	1.71252	0.111129	0.422104	0	0	0.1357	0	0.295345	1.03464
Atxn10	3.0337	3.30993	3.16305	3.30413	8.46507	8.3621	5.9984	8.36648	7.04901	8.21547	3.8669	7.5263	8.47471	8.01004	8.39079	8.50164	6.87474	8.77595	6.268	7.37135	8.94749
Atxn1l	0.933983	1.7063	0.7571	1.34252	2.4529	0	3.20118	0	0	0.719729	0	1.586	2.26342	0	0.210503	0.934944	0	0	1.54733	1.25461	0
Atxn2	1.89757	2.31199	1.66929	2.0742	0.750595	3.36651	1.8439	2.36862	2.53017	3.85342	4.36778	2.06927	2.58707	1.69287	2.25126	0	2.18336	2.53388	3.38116	3.38254	1.61316
Atxn2l	2.21385	2.55215	2.18593	2.55115	2.79574	5.07475	3.63607	3.56889	2.57352	2.33829	5.48655	2.27531	3.04125	3.72452	3.37155	3.26457	0.597921	5.0239	4.97892	4.13951	3.80957
Atxn3	0.299896	0.852875	0.66059	1.53404	0.0510319	1.53431	0	0	0.0320476	0	0	0	0	0	3.88123	0	0	0	1.34533	0	0
Atxn7	1.35452	2.15676	1.08068	1.77183	0	0.166603	1.28681	0.985657	3.89124	0	4.56956	0.16874	2.26008	0	0.0193062	1.26577	0	1.57901	1.14353	3.76758	0
Atxn7l1	0.735909	1.45862	1.34663	2.05202	0.0276825	0.0346328	0.117265	2.52219	0.0173321	1.93903	0	0.03124	1.48637	2.75551	0	0	0	0.06422	4.19564	2.48349	2.90337
Atxn7l2	0.828811	1.62292	1.16791	1.83472	0	2.95658	0.0607533	0	0.0349987	0	2.38122	0.180689	3.39984	0	0.968013	0	0.412515	1.76093	1.56095	0	3.11949
Atxn7l3	1.57631	2.25669	1.28832	1.86532	0.732384	4.19841	0.141748	2.43494	0	2.06744	4.29952	2.1942	1.75387	3.42395	1.66207	0	0.23458	1.83652	0	2.739	1.3319
Atxn7l3b	2.68109	2.9115	2.84093	2.93163	5.52074	6.53705	5.84891	5.64318	5.23341	6.03487	3.0755	6.28557	5.72953	6.5702	6.39518	6.84554	5.6777	6.2552	5.56693	5.86868	6.57457
Au020206	0.10966	0.365043	0.902025	1.91941	0	0	0.552818	0	0	0	0	4.11095	0	0	2.24521	0	5.57297	0	0	0	0
Au022252	0.0300583	0.0683532	0.652348	1.36805	0.0575349	0	0.0627536	0	0	0.0109126	0.0161727	0.823767	0	0	0.535291	0	2.00459	0	0	2.60564	0
Au040320	1.57003	2.313	1.67885	2.28756	3.51741	0	4.88174	3.30554	0.0277268	2.00245	0.0488961	1.84829	3.52372	0.083159	1.2679	0.73653	0	2.62399	3.9281	3.65714	3.99493
Au041133	0.392343	1.04213	1.85424	2.68031	0	0	0	0	0.127263	2.00249	0.057912	0.46028	5.56055	5.75274	1.75132	0	0	4.21706	6.25892	0	0
Auh	1.56574	2.18116	1.92632	2.34049	3.97388	1.33864	0	3.06802	0	2.16151	3.18001	2.10651	3.67312	3.25421	4.17058	3.73579	2.9718	1.33341	2.61508	0.220302	3.23322
Aup1	2.47038	2.96572	2.26754	2.81053	0	5.7655	3.18855	4.8841	6.5645	5.47486	5.91589	2.87684	4.46685	5.1061	3.63808	6.38628	3.89546	0	0.487035	5.74768	4.60773
Aurkaip1	2.39445	3.06603	2.64769	3.00388	4.15919	7.27366	0	6.99422	6.50818	4.86915	0	5.90039	5.13934	6.14317	5.86768	5.24189	6.74966	6.37017	0.803154	5.55185	5.53269
Aurkb	1.54485	2.41355	0	0	0	3.88741	0	4.21032	0.058284	0	5.26813	5.02613	0	0	0	0	0	0	0	0	0
Auts2	1.73191	2.21454	1.5875	2.01583	1.82152	2.26859	3.19969	2.28013	0.375327	1.69508	4.61136	1.6697	2.36539	0.587805	1.72486	1.34308	1.67686	2.06261	4.12564	2.90504	1.25619
Aven	1.01451	1.84771	1.13182	1.90544	0.766143	0	4.00524	0	0	2.37016	0	2.30997	2.60142	1.86736	1.95601	0.0248438	0.0260024	0	0	4.24658	0
Avl9	0.687653	1.33473	0.994968	1.73419	2.02135	0	0.429434	1.82385	0	0	0	2.73816	2.48961	0	0.217427	0	0	0	3.67719	1.0731	1.48001
Avpi1	1.71635	2.57824	1.40201	2.24885	0.558297	5.17636	0	5.29528	0	4.97239	0	3.6517	0	0	0	0	3.50788	5.0314	1.94044	0	4.30455
Avpr1a	0.862983	1.99462	1.06189	1.93487	5.73157	0	0	0	0	0	0	0.497674	1.99417	0	0	0	0	4.34153	0	0	3.45328
Aw011738	0.0162807	0.0478218	0.929481	1.70893	0	0	0.0590124	0	0	0.0204296	0	0	0	3.35855	0	0	2.2257	0.10409	2.45297	0	0
Aw047730	1.51217	2.20581	1.87278	2.54649	3.04384	3.78454	0	3.38392	0	2.75437	0	4.32954	0	3.10166	2.8076	3.54561	4.1556	5.84229	4.50866	0	0
Aw146154	0.117832	0.389859	0.925271	1.82532	0.595723	0	0	0	0	0	0	0.784129	0	0	0.338678	0	0.21934	0	0	4.20205	3.33131
Aw209491	1.55102	2.41368	1.23985	2.1456	0	4.77932	4.50379	4.17818	0	0	0.0504577	3.14964	0	0	5.22973	0	2.59485	0	0.36664	0	4.0644
Aw549877	1.74909	2.41613	1.43686	2.10656	4.1335	0.0334838	4.61873	1.60307	0.506395	1.18386	4.45123	2.67208	3.91029	1.20764	3.33278	0	2.79661	3.26199	0.507638	0.348909	0
Aw551984	2.80745	2.98526	2.77164	3.07273	5.88893	5.3682	6.86843	5.6362	5.96683	4.77312	7.50146	5.41194	6.17417	6.17022	5.92938	4.04532	2.44399	6.87559	7.12563	6.42584	7.26935
Aw554918	1.49727	2.12488	0.56503	1.25767	0.0395037	3.35659	0.0849717	1.88667	4.11818	2.03125	1.24435	0.57161	2.40215	0	0.0219426	0	0	0.0911588	0.0875001	1.71201	0
Aw822252	0.149878	0.28036	0.286506	0.491804	0.0674744	0.201782	0	0.0440737	0.237837	0.215164	0	1.82486	0.575168	0.242054	0.179089	0	0.123635	0.153806	0	0.302435	0.400962
Axdnd1	0.0206679	0.0552956	0.00346715	0.0138189	0	0	0.0501495	0	0	0	0.0508534	0.264444	0	0	0	0	0.0216552	0	0	0	0
Axin1	0.0719984	0.246784	1.56517	2.04334	0	0	0	0	0	0	0.358202	2.27802	2.71841	2.48339	3.1384	1.13926	2.50002	0.309164	2.53883	2.8046	0
Axin2	0.577304	1.21866	0	0	0	0.0625954	2.0859	1.23363	0.062283	0	0	0.137345	0	0	0	0	0	0	0	0	0
Axl	1.48395	2.33839	0.458413	1.18197	0	4.71821	4.14874	0	3.71303	0	0	3.97335	0	0	0	0	2.68288	0.683384	0	0	0
Ay074887	0.935999	1.65095	0.42871	0.80454	3.50839	1.18267	0	0.219116	0.839705	0	0.642621	0.192858	0	0.215342	0.505175	0.293861	0	0.136373	1.09792	0.865599	0
Azi2	2.04687	2.54494	2.42463	2.62235	4.30567	1.59865	2.75457	3.9018	4.87621	4.28508	0.202628	4.30791	4.4854	5.51531	4.26636	4.39368	3.57858	3.09658	5.51116	4.07312	4.39985
Azin1	2.24131	2.81511	2.37174	2.79142	3.75263	4.32658	0.493695	6.51484	5.219	5.10986	0.681286	5.48297	3.60549	0	4.74256	5.70005	3.89571	5.85817	4.95745	3.96835	4.85315
Azin2	1.25652	2.05979	1.24382	2.02337	3.18262	0	0	2.49545	0	0.0258186	4.02042	1.19196	0	0	2.80934	0	3.46998	3.95183	0	0	2.08315
B020010k11rik	1.9908	2.13383	2.14753	2.30313	3.59004	3.16695	2.89128	3.26818	2.63042	2.93336	2.34181	4.37146	3.78126	3.65389	3.97957	2.68086	3.97165	3.32344	3.31384	2.61413	3.55752
B130021k23rik	1.07461	2.10742	0.268373	0.740329	0	1.64088	5.91247	0	0.189688	0	0	0.0599322	0	0.0672823	0.367537	0	1.40522	0	0	0	0
B130055m24rik	1.51042	2.38124	0.994143	1.91516	5.32105	3.90103	0	3.72047	0	0	0	0	0	0	0	0	0	3.89553	0.732684	4.29886	0
B230112i24rik	1.46806	2.53192	1.19821	2.22594	0	0	6.15532	0	0	0	6.21012	0	0	0	4.02717	0	0	0	1.04991	6.57384	0
B230118h07rik	0.652048	1.45517	2.04723	2.58711	0	3.13262	0	0	0	0.831317	0.03584	3.9242	3.9719	5.29012	3.71465	3.65823	3.13813	3.88342	4.54153	0	0
B230206i08rik	0.831577	1.6066	0.954817	1.90233	0	0	0.0931073	0.161671	0	2.21517	2.98746	0	0.155083	4.22121	3.99896	0	0	0	0	0.0697425	0
B230208h11rik	0.605948	1.53755	0.718283	1.61117	0	0	0	3.65385	0	0	0	0.5667	0	0	0	0	0	0	1.72328	0	4.08373
B230209e15rik	2.59757	2.8435	2.14138	2.68793	6.47224	5.53265	4.98176	2.80228	4.98686	5.57465	5.01812	4.23006	5.1336	5.77719	4.0137	0	3.75608	4.89756	4.52515	1.28887	1.31446
B230216n24rik	0.965576	1.91353	0.779646	1.67584	0	0	4.88593	0	1.46665	0.290968	0.0263499	0	0.086609	0	0	0	0.0441548	4.19154	2.12809	0	0
B230217c12rik	1.35607	2.37143	1.59936	2.41616	0.23074	6.00662	0	4.6817	0	0	0	3.22922	4.47326	0	4.25887	0	0	4.8789	0.475759	0	4.18395
B230217j21rik	0.300054	0.881948	1.30421	2.13087	0	0	0	0	0	1.61833	0	0	1.41851	0	0	0	0.0332927	3.41768	4.29066	4.06522	0
B230219d22rik	1.87226	2.37382	2.14527	2.68121	3.43757	3.3741	0.71387	4.23785	0.27365	3.3549	3.23546	4.44664	4.4859	6.84148	4.29438	0	3.77698	2.38177	1.32664	4.31148	3.3952
B230220b15rik	0.208975	0.46344	0.295797	0.626395	0	0.341669	0	0.186564	0	0.562834	0	0.527462	0.0922867	0.666415	0	0	0.845087	0	0.2141	0.230181	0
B230303a05rik	1.67743	2.40333	1.16742	1.94944	0.694831	0.0459034	0	3.17795	5.44792	2.09469	3.92868	1.80941	1.0391	0.0465387	3.30461	0	0	1.63216	0.762797	4.4297	0
B230303o12rik	0.0649092	0.177639	0.0565315	0.145065	0	0	0.232765	0	0.0472879	0	0.0420807	0.0845396	0.136652	0	0	0	0	0.0591218	0.163889	0	0
B230307c23rik	0.657906	1.49749	0.810981	1.50861	0	0	0	3.33922	0	0.705318	0	1.62219	0	0.0340333	0	0	0.167058	1.9943	0	2.50152	2.09273
B230312c02rik	0.861217	1.32374	0.301379	0.71594	1.24599	0.895452	1.69975	1.43482	0.439981	0	0	0.255503	0	0	0.864297	0	0	1.02122	0	0	0.205378
B230334c09rik	0.881901	1.71571	1.049	1.84684	0.0311245	0	0	0	3.32876	2.5224	0.0173306	0	0.191539	0	1.87689	0	0	2.95358	4.05062	0.0253187	0.523847
B230354k17rik	0.52529	1.37923	0.417268	0.945732	3.07456	0	0	0	0	0	0	0.12383	0	0	1.6413	0	0.973413	0.403858	0	0	0
B230369f24rik	0.517598	1.11179	0.301089	0.947326	0.105742	0	0	0	0	1.11352	1.80173	0.679414	2.08866	0	0	0	0	0	0	0	0
B230398e01rik	0.129866	0.278574	0.010004	0.0396062	0.136755	0.321222	0.148799	0	0	0.0525694	0	0	0	0	0	0.0626248	0	0	0	0	0
B2m	2.93539	3.52731	2.72161	3.46904	9.38935	8.54924	3.11572	5.26851	10.1589	9.89537	0.170497	9.80403	7.0758	0.194018	8.45454	10.6209	11.0749	7.3094	0	5.6352	0
B330016d10rik	0.0303995	0.0821215	1.22071	2.13207	0	0	0	0	0	0.060348	0.0887164	2.91278	0	0	4.08628	0	0.214635	0	5.15154	0	2.52312
B3galnt1	2.31154	2.95716	2.41759	3.0139	5.70505	4.21544	0	5.21954	0	6.15069	6.45818	4.66706	6.39901	7.1336	1.45887	2.30469	2.62236	5.5892	6.81193	0	6.76537
B3galnt2	0.571059	1.02079	1.08846	1.81073	0	0.157846	1.20765	0.745838	0	1.17007	0.117893	0	0	0	0	0	0.347989	1.56638	3.17464	1.72039	3.32883
B3galt1	1.5224	2.46415	1.7132	2.33679	5.95452	0	5.4027	0.121278	0.198845	1.35249	0.0789619	1.23719	2.96896	4.78302	0.65915	0	2.24216	2.34903	4.47182	0	3.03575
B3galt2	1.49778	2.18225	0.549913	1.27596	0	0.0188384	1.8796	3.12998	3.40928	0.349153	3.98167	0.050363	0	0	2.75515	0	0	0	0.130172	1.29066	0
B3galt5	0.67545	1.49236	0.556831	1.10762	0	0	0	3.23839	0	0.941273	0	0.123387	1.32154	0	0.024959	0	0	1.17006	1.61576	0.106997	0
B3galt6	1.10493	2.0593	0.559666	1.36071	0	3.24386	0	4.8123	0	0	0	2.98344	0	0	0.30602	0	0.625499	0	0	0	3.33384
B3gat1	1.18761	1.74647	0.856839	1.54409	1.14846	1.26477	2.93504	2.38442	0.134808	0	1.07676	2.58239	2.47591	0	0.358058	0	2.75657	0.0650366	1.32362	0.0452536	0.275141
B3gat2	0.362072	1.01475	0.887483	1.51107	0.0445833	0	0	0	0	1.95231	0	1.22023	0.494326	0.377794	1.17943	0.0593707	0	0.712907	2.94781	1.87787	0
B3gat3	2.16111	2.6928	2.03183	2.42531	2.52084	6.35323	5.02884	3.25968	3.77799	3.36757	0	4.7348	3.64086	3.52049	4.23072	4.27749	2.62437	3.04896	2.95931	3.5009	0
B3glct	1.90658	2.60496	1.11178	1.94574	2.78314	0	6.39153	2.81148	0.0360649	2.38131	4.8408	2.38347	3.97086	0	2.51767	0.0258855	0.361033	0	0	0	3.57466
B3gnt7	0.332121	0.937315	0.421759	1.11049	0.0663426	0	0	0	0	1.7457	0	1.48947	0.479136	0	0	0	0.0921471	0	0	0	2.48475
B3gntl1	0.889682	1.95459	1.12354	1.95938	0	0	0	0.551975	0	0	5.4174	0	0.0724058	0	0.350453	0.0351897	0	0.0309303	3.72414	2.34716	4.04897
B430010i23rik	0.351666	0.949978	0.0161549	0.0499703	0	0	0.176462	0	1.75577	0	0	2.69655	0	0	0	0	0	0.0332493	0	0.0680967	0
B4galnt1	1.23716	1.98674	1.75294	2.35	0.22539	0.14539	0	2.96204	2.58332	3.58525	0	2.74415	3.49503	0	2.50274	2.64528	0.683155	4.53772	0	3.83026	3.63988
B4galnt4	2.00923	2.46095	1.73593	2.37741	3.48009	2.51653	3.01236	0.17757	3.71232	3.24332	5.03756	0	3.92113	0.292736	1.37319	3.86993	0	4.03718	3.52019	3.9641	0
B4galt1	1.18254	1.9477	0.30163	0.777905	3.60565	0.397425	1.41035	0.0834929	0	3.35515	0.0362998	3.8248	0	0	0.0361654	0.113786	1.44282	0	0.500058	0	0
B4galt2	1.56681	2.43771	1.7404	2.3597	5.5901	4.16485	0.0597478	3.81115	0	0.081028	0.0306098	2.78716	1.34913	0	4.21584	0.186662	1.90609	1.14554	3.97546	3.79821	4.49463
B4galt3	1.44204	2.06193	1.45533	2.14341	4.36607	0.814924	2.0126	2.70356	1.23582	0	0.88639	1.23139	3.97013	0	0	0.0451325	0.282471	2.61958	3.33108	3.50089	1.93045
B4galt4	1.38977	2.17687	1.14626	2.08188	0	0	3.25413	3.13304	0	4.3995	0.555896	4.52211	0	3.98491	0.0934287	1.29861	0.040272	5.31881	0.18457	0	0
B4galt5	1.53689	2.17373	1.3886	2.04449	3.9715	2.01152	0.799666	1.74083	0.358312	0.286015	4.14391	2.84367	4.2818	0.364411	2.29777	0	0.571033	2.80354	2.84982	0.102153	1.29365
B4galt6	1.36246	2.03803	2.01677	2.49531	2.72198	3.29068	3.19657	0	0.0298577	0.035654	1.72391	1.94841	1.93996	4.31356	2.65364	0.0214173	4.95002	3.36733	4.3454	4.0736	1.75596
B4galt7	1.53727	2.40564	1.92786	2.55529	0	3.91045	5.28726	0	0	4.06668	0.0527673	4.26242	4.16541	1.31968	0.603675	0	1.39678	5.18198	5.7303	2.8523	3.99406
B530045e10rik	0.00464904	0.0168775	0.0292191	0.0633956	0	0	0	0	0	0	0.0225936	0.0230306	0.0377211	0.0258957	0	0.0715367	0	0.0160028	0	0.0329801	0
B630019a10rik	0	0	0.0164872	0.0503729	0	0	0	0	0	0	0	0.0371674	0	0	0	0.0147916	0.0154839	0	0.0731667	0	0
B630019k06rik	1.6126	2.39119	2.28266	2.7091	0	3.69567	0	5.26505	1.68255	3.76283	0	4.51911	4.35174	5.3258	5.11358	3.07013	4.84003	2.91693	0	4.65709	4.51653
B830012l14rik	2.1724	2.65297	2.09813	2.70229	0	4.18211	4.47497	3.27707	3.3436	3.47218	5.80424	0.0663818	4.99191	3.57374	4.49818	0	0	3.15569	6.61832	4.46227	2.23364
B830017h08rik	0.75275	1.78933	0.34398	0.933536	0	4.70171	0	0.0932991	0	0	0	0	1.91885	0	0	0	0	0	0	0.504427	0
B930036n10rik	0.471689	1.20102	0.11185	0.346096	0	0.048858	0.163563	0	0	2.45144	0.0432622	0.16882	0	0	0.0431025	0	0	0	0.580074	0	0.102343
B930095g15rik	1.21143	1.82242	1.39956	2.16794	0	1.24624	1.55584	2.67891	0.107389	0.517531	3.10374	0.0332672	3.93048	0.0373894	3.33561	0	2.59328	0.154692	4.27213	0.342739	0.0775952
B9d1	0.786162	1.79397	1.50664	2.27598	0	4.66936	0	0.30747	0	0	0.0945381	0.271582	0	3.73099	0.908511	0	4.45265	3.84322	0	0	3.63792
B9d2	1.38368	2.231	2.56386	2.70552	0	5.16023	0.196992	2.73088	0	3.17725	0	5.29835	4.72269	5.46763	4.51136	5.41414	5.06459	5.5281	3.60391	5.17865	4.72491
Baalc	0.602829	1.27389	0.848395	1.61178	2.0854	0	0	1.54544	0	0	0	2.57696	2.25108	0	0	1.75291	0	3.20048	0	0	0
Babam1	2.45805	2.73982	2.50688	2.73402	4.43519	3.84748	5.75857	5.33896	5.67028	3.91104	2.50164	5.25072	3.71328	6.16896	4.84503	5.3346	5.15643	4.25257	4.66801	2.86911	5.14712
Babam2	1.21531	2.081	1.71241	2.35553	0.650839	0.298426	0	0.109889	4.05952	4.13471	0	2.08532	3.30742	0	2.4643	0	2.49128	3.8586	3.62913	0	4.74287
Bace1	1.15425	1.80456	1.82273	2.33029	0	0.132449	1.90609	2.58189	0.0273417	2.99267	0.939395	0.0731053	3.42694	1.31155	4.72968	1.90706	0.515846	3.85787	3.71783	0.784103	2.5867
Bach1	0.550605	1.39999	0.909188	1.76677	0.0447538	0.055908	0	0	0	3.12726	0.0249717	3.41005	0	0	0.605806	2.45167	4.34949	0	0	0.49493	0
Bach2	0.899081	1.71379	0.449938	1.10342	3.54768	0	0.279783	0.0361566	0.017521	2.14202	0.0309815	0.352336	0	0.457983	2.38621	0	0	0	0	0.449646	0
Bach2os	0.0997813	0.280153	0.483419	1.37418	0.123244	0	0	0	0	0.378033	0	0.381061	0	0	3.58248	0	0	0	0	0	0
Bad	2.55027	2.74315	2.45807	2.70554	5.08876	5.77065	4.52594	3.51771	5.97094	4.62754	4.50053	4.69222	2.78138	4.73601	3.04035	5.73042	5.7732	4.40443	4.45377	4.88786	4.64601
Bag1	2.95716	3.09442	2.99527	3.1572	6.2624	8.40241	6.07444	6.57503	6.89412	6.38868	6.76452	7.45112	7.27694	7.65076	7.5073	8.05129	7.08223	6.83967	5.26235	7.51067	5.58291
Bag2	1.40366	2.25667	1.31992	2.25643	4.80327	2.79621	0	3.92057	0	0	0	1.10471	0	0	4.4299	0	3.70507	5.33369	0	0	0
Bag3	0.180281	0.570722	0.901303	1.78827	0	0	0	0	0	0.931734	0	3.19483	0	0	0	3.50779	0.36065	3.80161	0	0	0.139723
Bag4	0.652788	1.62127	1.34538	2.16194	0	0	0	0	0	3.98346	0.0219655	0.795037	3.92727	0.23394	1.23897	0	0.0185403	0.190223	3.86732	4.39254	0
Bag5	1.53936	2.39823	2.13039	2.68173	5.12927	0.068567	0	4.64613	0	3.32759	0.175106	4.65076	4.97243	4.23787	4.893	0.759329	0	2.03583	3.3099	6.00748	4.1894
Bag6	1.57816	2.15867	1.15002	1.6667	0	2.04373	3.90353	2.85409	0	2.25943	2.84042	1.45117	2.7712	1.0673	0.816326	0	0.840165	0	2.10974	2.11481	1.25302
Bahcc1	0.249865	0.707231	0.70101	1.25983	0	0.0157545	1.19027	0	0	0.117644	0	0.014202	0.352601	2.18999	0	0	0.809513	0	0	1.34214	0.936536
Bahd1	0.0122271	0.0337589	0.140961	0.496265	0	0.0372754	0	0	0	0.022303	0	1.54109	0	0	0	0	0.923753	0	0	0	0
Baiap2	1.77417	2.40419	1.5049	2.19735	4.44794	0	2.63201	3.12207	2.13153	0.0208481	4.58852	3.1518	0	3.54696	4.08355	0	2.99275	2.6482	0	0.172028	3.09892
Baiap2l1	0.743015	1.48551	0.521557	1.42245	0	2.99337	0	0	0.444481	1.27783	0	0	0	0	3.75328	0.0367587	0	0	0	0.129492	0
Baiap2l2	0.33729	0.971016	0.708028	1.52514	0	0	0	1.84367	0	0	0	1.19545	0	2.86042	0	0.0452221	0	0	2.79649	0	0
Baiap3	1.26808	2.09328	0.863304	1.76765	0	2.8593	0	2.51416	0	0	4.48539	0.0307109	3.70518	0	0	0	0.0254427	3.52345	0.118731	0	0
Bak1	0.159111	0.511054	0.372228	0.933845	0	0.816194	0	0	0	0	0	0.126165	0.104639	0	0.739669	0	1.80485	0	0	0	0
Banf1	2.6939	3.20727	2.81873	2.99171	7.02341	8.01467	4.14055	6.48834	5.1199	7.50721	0	6.92656	6.59058	5.95772	6.59003	6.22945	6.84695	6.9062	5.11722	4.15363	6.10688
Bank1	0.53251	1.38399	0.596645	1.60823	0	0	0.0404251	0	0	3.08468	0	1.09174	0	0	0	4.60977	0	0	0	0	0
Banp	0.805347	1.55208	0.802879	1.52076	0.197583	2.29346	0	0	0	2.65098	0.0909462	1.40154	0	2.8807	2.47771	0	0	0	0.338542	0.335875	0.668372
Bap1	2.08882	2.59795	1.81326	2.47822	4.6482	3.86634	1.21265	4.06924	4.30414	4.52008	0.157317	2.71017	4.24957	4.9571	4.40138	0	1.98286	3.70412	3.33411	0	0
Bard1	0.756368	1.68048	0.384979	0.911468	0	0.71998	0	0	0.0306355	0	4.07401	0.697723	0.253357	0.0312193	0.799678	0	0	0	0	1.66832	0
Basp1	2.93976	3.10529	3.01346	3.13076	7.32037	7.59756	7.14155	5.83772	5.02759	6.55608	7.22899	8.06874	7.98349	7.795	7.50131	6.44079	7.50528	6.78268	5.8572	6.94272	6.86642
Batf3	0.704347	1.43564	0.58506	1.58516	0	0	0	2.13624	0	2.26961	0	1.74054	0	0	0	0	4.50092	0	0	0	0
Bax	2.55672	3.02389	2.75339	2.8328	5.90802	6.29956	4.37205	5.56739	6.30076	5.73811	0	5.54786	5.26937	5.85668	5.6409	5.40388	6.11059	5.58991	6.15211	6.31147	5.35196
Baz1a	1.41635	2.25108	0.233491	0.742284	3.31424	0.0483815	0	0	4.42129	3.8997	0	0.0219962	0	0.0490505	0	0	1.50053	0	0	0.0315037	0
Baz1b	1.07567	1.84311	1.25554	1.83538	0.0799465	0.610697	3.81024	0	0	2.50554	0.747483	1.23881	0	0.0130088	2.10004	2.86637	0	1.68462	2.97566	1.66107	1.18729
Baz2a	0.922408	1.79537	1.10011	1.79208	0	2.38743	3.84821	0.01686	0	0	0.014433	2.68543	0.0478868	1.35474	0	0	2.71754	0.786362	3.58415	1.73434	0.0684133
Baz2b	1.72284	2.13487	1.53234	2.04453	0.0776463	2.50257	3.65405	2.71369	2.29017	2.18578	2.682	2.43088	0.0863941	3.31088	2.13573	0.142246	2.60377	1.79791	1.13465	3.45844	2.36289
Bb123696	0.0533893	0.150751	0.00852617	0.0338064	0	0.0744209	0	0	0	0	0.189479	1.98446	0	0	0	0.0533465	0	0	0	0	0
Bb218582	0.326845	0.946355	1.10364	2.05515	0	0	1.77988	0	0	0	0	0	5.03413	0	0	0	0.0967698	4.21428	0	0	0.995425
Bb287469	0.0598075	0.131423	0.128889	0.3913	0	0.0921415	0	0.0951039	0	0.109041	0	0	0.666235	0.0933964	0.081429	0	0	0	0	0	0
Bbc3	1.89176	2.5283	0.937109	1.66957	0	2.69155	4.99311	2.8069	0	3.60723	4.87741	2.10906	3.11642	1.9687	0.541436	0	0.060492	0	0	2.54515	0
Bbip1	2.5709	3.0372	2.48792	2.78671	5.55308	6.83263	0	5.53028	5.20536	5.10542	6.36569	4.5212	2.12859	6.12138	5.4351	4.1339	3.77247	5.59285	5.64703	5.06268	3.5931
Bbof1	0.461551	1.01718	0.547011	1.34659	0.400676	0	0.378322	0	1.7881	0.0720462	0	0	0	0	0	0	0	0	0	0.919179	3.23032
Bbs1	0.0764129	0.223966	1.08267	1.7561	0	0.308729	0	0	0.0449581	0.0270652	0	0.0407729	0	0	1.93173	0	1.79295	1.74609	0	3.60194	0.988832
Bbs2	1.39236	2.23219	1.3968	2.30556	0	4.64398	0	0	0	3.53329	3.19825	1.42983	0.219164	0	2.5127	0	0	0	5.81319	5.02891	1.12455
Bbs4	1.6869	2.25224	1.8485	2.27435	0	3.34156	0.317976	3.71991	2.2573	2.17805	3.72262	1.42963	2.7817	3.19189	3.73508	0	1.6432	2.60586	4.243	2.91009	2.30042
Bbs5	2.00703	2.69208	1.84913	2.50173	3.93852	0.137317	6.14524	5.10338	1.60248	4.20979	0	0	2.85214	0	4.31167	0	0	3.31455	3.59926	5.2172	4.13067
Bbs7	0.949678	1.57937	1.78969	2.40881	0.624605	0.647281	0	0.68565	1.54365	0	3.0189	0.939795	4.05783	3.33884	2.73619	0	0	3.29868	4.74798	0.30402	3.63316
Bbs9	0.667967	1.37859	1.61607	2.25263	0	0.0279382	1.74466	0	0	0	2.34923	2.02966	0	1.54766	3.3785	0	2.97487	4.18346	3.57133	0	2.93273
Bbx	1.13861	1.98923	0.716343	1.46351	0	0.769515	3.20032	0	0.0244617	0.173615	4.24385	1.41398	0	0.547826	2.77584	0	0	0	0.0864298	2.37701	0
Bc002059	0.99025	1.81948	1.01138	1.90251	0	0	0.492562	3.98541	2.22011	0	0.207621	0.559149	1.44989	0	0.738303	0	0	1.33989	0.274662	0	5.33979
Bc003965	2.06473	2.69603	1.80079	2.52882	0	3.17155	0	4.44707	4.16311	4.88672	5.61648	4.28817	0.66211	5.01509	0	0	3.6128	0	4.15252	3.52006	5.39448
Bc004004	1.75437	2.12198	1.75461	2.04956	2.32755	0.716191	3.3244	3.19344	2.60071	3.04325	1.41105	2.83972	2.29523	2.24004	2.90803	2.32817	1.68886	2.98482	2.27528	0.997885	3.65076
Bc005537	2.2382	2.75748	2.32028	2.67305	3.76005	4.13861	6.021	2.04505	0.0587039	5.22734	4.77581	4.06678	4.72162	2.44483	4.82866	5.44013	3.97365	2.83312	5.19716	4.94381	1.56557
Bc005624	2.07004	2.76348	2.28927	2.6272	4.40062	1.57171	0	5.70232	0	5.1009	5.61727	3.71944	4.11144	1.11769	4.29368	5.10525	3.86116	4.46932	2.47131	4.74304	4.81995
Bc017158	0.0583286	0.185537	0.800783	1.57152	0	0.0315239	0	0	0	0	0.257287	3.18598	2.42167	0	0	0	1.09469	0	0	3.16205	0
Bc022960	1.91828	2.73256	1.82015	2.62205	0	0	6.51912	4.76549	2.54052	0	5.63291	4.01343	0	2.28916	0	0	0	3.84372	5.58833	5.97129	5.08814
Bc024063	0.0368277	0.12996	0.942253	1.8255	0	0	0	0	0.180989	0	0	0.885413	0	1.825	0	0	0	0.0397938	4.74945	1.6795	0
Bc024978	0.559358	1.32766	0.373278	1.00713	0.0367007	0.0231221	2.80668	0.360397	0.0679434	0	0.0204529	0.232261	0	0	2.15131	0	0	0.0144834	0.491841	0	0
Bc025920	0.0307568	0.109104	0.874708	1.6674	0	0	0	0	0.150835	0	0	0	0	0	2.18385	0	0	3.59874	0	1.72015	0
Bc028528	0.702793	1.58643	0.940925	1.89664	0	0.334817	0	3.72632	0	0.332436	0	3.47509	0	0	0.106565	4.43509	3.73617	0	0	0	0
Bc029722	1.40229	2.05512	1.79883	2.33772	0	0.682312	2.01063	4.19062	0.10461	1.83372	2.68052	2.87452	2.19777	3.10241	1.17917	3.77543	0.293099	4.08369	2.80187	0.371378	4.50962
Bc030500	0.921329	1.89691	0.858024	1.65926	4.87743	0	0	0	0	1.37958	0	0	1.50711	0	0	0	0	0.175415	0	3.88351	1.74695
Bc031181	2.7701	3.07411	2.89455	3.2716	4.27186	7.19582	7.15558	6.78396	6.11306	6.25418	2.97643	6.28745	7.2315	6.90131	6.68292	7.41104	7.61242	6.63727	0.587999	7.38863	7.47194
Bc035947	0.0705545	0.156688	0.0437873	0.106581	0	0	0.174454	0.053954	0	0.0313278	0.091106	0.0471595	0	0	0	0.0738016	0.0391076	0.032852	0	0.131586	0
Bc037032	0.871965	1.55656	0.103243	0.37489	0	1.53695	2.74472	0	0	1.5294	0	0.148032	0	0	0	0	0	0.667666	0	0	0
Bc037704	0.549268	1.34133	0.5362	1.48573	0	0	0.278383	0	0.0850943	2.87992	0	0	4.05133	0	0	0	0	0	0	0	0
Bc046401	0.616927	1.49498	1.06957	2.11055	0.298482	0	0	3.43675	0	0	0	0	0	0	0	0	0	4.112	5.77722	0	0
Bc048403	0.676995	1.67043	0.207341	0.577266	0	0	0	0	4.19164	0	0	0	1.02806	0	0.141195	0	0	0	0	0	0.221766
Bc049715	0.208692	0.530632	0.042809	0.143934	0	0	0.785959	0.209331	0	0.0941916	0	0	0	0	0.0237983	0.0192641	0	0	0	0.227995	0
Bc051077	0.104067	0.308932	0.0547895	0.142933	0	0.0836885	0	0	0.439907	0	0	0.0756141	0.122453	0	0	0	0	0.0528308	0	0	0.173083
Bc051142	0.450037	1.20328	0.5786	1.56642	0	0	0.0734486	2.48908	0	0	0	0	0	0	0	0	0.0318618	0	4.40873	0	0
Bc051226	0.411574	0.983204	0.119788	0.343333	0.606794	0	0	1.70416	0	0	0	0	0	0	0	0	0	0.268742	0	0.510435	0
Bc052040	0.903887	1.59207	0.93554	1.91577	0	0	0	0	2.66312	2.00867	1.42591	2.66362	2.72696	0	0	0	0.223185	0	5.26332	0	0
Bc055308	0.012325	0.044435	0.207812	0.648777	0	0	0	0	0	0	0.0600575	0.0612038	0.0994194	0	0	0	0	0.0426982	1.2523	0	0
Bc055324	0	0	0.611771	1.37952	0	0	0	0	0	0	0	0	3.24976	0.94498	0	0	0.0312919	0.527176	0	0	0
Bc060293	0.608866	1.41421	0.547358	1.21534	0	0	0	0.296897	0.28691	0	3.09161	0	2.48343	0.153327	0.13403	0.10927	0	0	0	0	1.27261
Bc064078	1.50814	2.39788	1.41525	2.37592	2.83084	0	4.42376	5.61577	0	0.0405818	0	3.08247	0	0	4.8442	0	0.0995232	6.00085	4.05893	0	0
Bc065397	0.576804	1.43699	0.201398	0.580611	0	0.0492543	0	0.099992	3.24793	0	0.0436138	2.02378	0	0	0	0	0	0	0.321356	0	1.02695
Bc085271	1.45156	1.92311	1.63331	2.05509	1.80221	0.113828	2.51625	1.79071	0.575371	2.25175	3.09513	2.92275	3.26984	1.73596	2.16008	2.01351	2.71502	1.1238	3.94951	1.18614	0.766253
Bc1	3.24785	3.43755	3.07766	3.30696	9.3077	9.38853	9.44591	9.05882	8.83431	5.81664	7.64437	9.1513	5.74983	6.54083	8.42589	7.26238	10.0079	8.06763	8.61663	6.69409	5.61694
Bcam	0.193495	0.545983	0.69957	1.48202	0	0.849097	0	0	0.155617	0	0	0	0	0	2.93591	0.283602	0	2.39667	0	0	0
Bcan	1.60935	2.41083	2.01964	2.66663	0	3.54022	0.504627	5.5516	4.01362	0.747962	0	5.76185	0	1.53036	5.01167	3.47656	5.8905	5.70166	1.92805	3.95474	0
Bcap29	1.72521	2.5057	1.54477	2.31191	4.94029	0.111591	0	4.7606	0	1.77083	4.56072	3.14635	1.54026	0	0	4.49654	4.29263	0	0	2.5642	4.36461
Bcap31	2.73281	3.21082	2.79232	3.2001	6.92385	6.14569	6.17742	5.74874	6.37501	8.1616	0	7.05726	6.48905	6.97508	6.43945	7.32367	7.21077	6.0316	0	6.33284	6.54431
Bcar1	1.30413	2.07812	1.13321	1.89997	0	2.6953	2.5751	0.187384	0	0.417472	4.41022	2.40093	1.875	1.32042	2.88864	0.0540949	0	0	0.254445	0.0969601	4.25166
Bcas1	1.07491	1.99642	1.38731	2.37811	3.1935	4.43291	0.0790905	0	0	0	0.0406518	4.65602	0.0675901	0.0465508	6.57737	0	2.55259	5.20268	0	0	0.096285
Bcas2	2.4568	2.94118	2.7181	2.84802	5.05678	6.16196	4.31809	6.44712	0	5.601	3.84486	5.01759	4.19883	6.21671	5.6667	6.30162	5.76748	5.88654	5.36298	5.42311	5.39672
Bcas3	0.556248	1.27968	1.69307	2.33326	0	0.465894	0	0.195471	2.60636	0	0.0253541	0	3.62145	1.95934	2.03246	4.58395	0.393841	0	3.23747	0	4.27244
Bcat1	1.26275	1.95703	1.76584	2.47658	1.04621	0	0	2.47854	0	3.167	3.10492	1.01055	0	5.87529	4.43011	3.39806	0.664852	0.0234065	0.460814	3.04848	3.70553
Bcat2	1.16221	1.98557	0.830339	1.66369	0	0	0	2.97386	4.1652	1.52695	0	2.80297	0	0	0	0	0	3.01022	0.535803	0.0573118	3.3996
Bccip	2.30345	2.9342	2.71638	2.86331	4.86219	5.65585	0	5.51363	0	5.67908	5.84373	5.78193	5.62704	4.46847	5.72359	4.74803	6.86416	6.0977	5.67011	5.28252	5.6684
Bcdin3d	0.722921	1.44773	0.507588	1.23997	2.06369	0.0737971	0	0	0.0371823	2.37897	0	0.487413	0	0	0	0	1.03968	2.75537	0	0	0
Bche	0.486374	1.07885	0.312451	0.970883	1.06864	0	1.73779	0	0	0	0	0	0	0	2.157	0	0.0193353	0	0	0	0
Bckdha	1.04093	1.77939	1.13712	1.86061	1.83308	3.17561	2.39419	0	0	0	0	1.98325	0	3.10887	2.58029	2.53679	2.56881	0	0	0	0
Bckdhb	1.64624	2.41693	2.34993	2.85209	0	4.68669	0	1.75526	0	3.94971	4.5195	3.63166	4.46375	5.35215	5.93967	0.132576	5.30736	5.36934	0.789785	4.37165	5.15552
Bckdk	1.24962	2.0595	2.25109	2.69833	0	0	2.95157	2.50503	0	4.18797	0	4.86734	3.43957	5.27641	4.9712	5.6341	2.35352	3.81991	0	3.95023	4.39888
Bcl10	1.92733	2.68639	1.50965	2.32917	0	4.8232	0	4.28864	5.05656	5.42248	0.0337055	3.39162	0	0	3.61826	5.09482	4.23235	3.40893	0	0.272353	0
Bcl11a	1.92356	2.44213	1.83505	2.34138	3.32178	3.45182	0.74687	2.4568	0.900364	3.15968	5.51777	2.68399	4.5595	2.85391	2.08361	0.540948	2.20492	3.3709	3.10241	0.163448	4.23097
Bcl11b	0.792017	1.43435	1.61806	2.17026	2.29642	0	1.08934	0	0	1.71563	0.0190626	1.31708	3.97782	1.42981	3.30037	1.56552	2.29675	2.78717	0	0	3.26915
Bcl2	1.85092	2.26901	1.43931	2.02307	0	3.10415	3.06825	2.5137	3.71982	2.67715	3.16798	1.70934	2.92683	1.89949	0.578186	0.0404836	0.819511	3.35752	0.0674837	3.17956	2.53816
Bcl2a1a	2.28366	2.8514	1.80601	2.72836	3.39346	2.70377	3.00235	2.08207	8.67634	5.08009	2.14564	5.06026	0	0	4.95051	6.83099	7.10429	0	0	3.58492	0
Bcl2a1b	2.6627	2.93645	1.97672	2.92392	5.22721	5.11972	4.81143	3.50382	7.50949	6.56996	4.58355	5.88648	0	0	6.49705	8.54434	7.16487	0	0	4.21753	0
Bcl2a1c	0.509376	1.03883	0.562355	1.10661	0	0	0.564737	0	1.67281	0.726494	0	0.801699	0	0	0.312747	1.46507	0.863456	0	0	1.64883	0
Bcl2a1d	2.41583	2.85124	2.03411	2.9652	3.7927	3.65527	3.78847	2.42885	7.25599	6.6777	2.75499	5.17184	0	0	6.74126	7.97977	7.32034	0	0	5.81994	0
Bcl2l1	1.78488	2.50675	1.49643	2.1221	5.19778	2.8161	0.549782	4.43664	0	4.12092	0	4.57337	3.27003	0	3.8081	1.39449	2.41774	3.25471	0	0	2.2478
Bcl2l11	0.63463	1.58393	0.662728	1.43805	0	0	0.0377266	0	0	3.83005	0	0.0769622	0	0	0.372396	3.20852	1.66675	0	0	0	0
Bcl2l12	0.502651	1.16537	0.579004	1.36225	2.18487	0	0	0	0	0.732835	0	0	0	0	0.903253	0	0	3.25196	0.289144	0	0
Bcl2l13	0.985379	1.83774	1.17769	1.77839	0.201555	0	0	2.46209	3.98117	0.0675934	0.14643	0.6044	0.861385	0	0.659409	3.00785	0.12441	2.36514	0	2.19053	2.15051
Bcl2l2	0.752064	1.57684	1.14331	1.91489	0	0	3.37741	0	0	1.41199	0	0.198994	0	0	3.89009	0	2.05641	0.0244416	1.66086	3.24808	0
Bcl3	0.567712	1.43147	0.854115	1.77459	0	0.0694596	0	0	0.0691138	3.23663	0	4.57272	0	0	3.25624	0	4.0126	0	0	0	0
Bcl6	0.373771	1.05532	0.0421841	0.1496	0	0	0	0	0	2.07015	0	0.639826	0	0.0264127	0	0.24063	0	0	0	0	0
Bcl7a	0.642547	1.27022	1.3059	1.7877	1.55009	0.0184399	0.0319824	2.0109	0	0.316162	0	1.04702	1.40101	0.935926	0.636869	1.86966	2.25294	0.0115435	3.37574	1.10376	1.66397
Bcl7b	1.04262	1.85907	2.00387	2.66349	0	0.326424	0	2.94782	0.203595	3.70374	0.238184	1.88727	4.08471	4.47685	4.36959	5.83124	3.80107	0	0	4.53329	0
Bcl7c	1.63384	2.24119	1.55449	1.96894	4.50977	3.49534	2.49173	1.6625	0.285252	2.27901	0	2.94788	2.12419	2.26977	0.123392	1.80809	2.19429	2.75331	2.65133	2.95647	0.55482
Bcl9	1.12722	1.87162	0.867329	1.36178	0	1.77746	3.17144	3.09954	0.0205982	0	0.221634	0.502549	2.27424	0	1.35909	0	0.801606	1.13192	0.142527	0.589998	1.11917
Bcl9l	1.25664	2.07709	1.06417	1.80391	0	2.50737	0	0	1.40055	0.854848	4.96292	0.366014	2.22964	0.207618	0.542903	1.19688	0.24117	0	4.36653	0.459912	0.573989
Bclaf1	2.20286	2.70906	2.0778	2.63094	1.44237	4.55206	5.76298	2.44445	0.982821	5.02843	5.01433	3.70569	5.41542	0.0904795	4.58229	0.00816713	3.30548	3.2472	3.06441	5.0129	4.26833
Bclaf3	1.5639	2.43299	1.09733	1.89184	0	4.56316	4.3442	0	0	0	4.78832	2.42822	0	0.0362215	0	0	0	1.81594	1.28745	2.79498	4.32164
Bcor	0.458657	0.839291	0.520918	1.23083	0.622145	0.792864	0	0	0.189223	0.98012	0.0354805	2.19506	0	0	0.0177829	0.697299	0	0.425562	0	2.77317	0
Bcorl1	1.23138	1.91738	0.33864	0.888442	2.13955	0	0.169796	0	3.44217	0.909842	2.77402	2.57519	0	0	0	0	0	1.73836	0.59924	0	0.0434763
Bcr	1.34425	1.75595	1.22283	1.98987	2.19067	1.8572	2.14671	0	1.02711	2.31446	1.23671	2.53783	3.32468	4.59506	0.0188074	1.79973	0.829668	0	0.146746	1.16021	0.13149
Bcs1l	1.05504	1.8045	1.69871	2.49749	3.21098	0	1.69247	0	0	2.64097	0	0.679979	1.4943	0	3.76047	0	0	5.56882	4.82815	4.56316	0
Bdh1	1.90564	2.46191	1.78318	2.29575	0	5.81968	3.649	2.02925	2.87604	2.19794	2.65531	2.00967	3.34687	0.844781	3.64703	0.555009	3.11263	4.13013	3.68284	0.449801	2.20746
Bdh2	0.185356	0.555215	0.453032	1.30781	0	0	0.888238	0	0	0	0.0714452	1.80091	0	0	0	0	3.32023	0	0	0	0
Bdp1	1.17787	1.85698	1.71634	2.22825	0.941031	1.11419	0.0276214	2.88439	0.0158347	0.446939	3.40696	0.21401	2.98073	1.94755	0.0416624	3.51736	1.62032	3.94897	0.39919	3.5868	2.53164
Bean1	1.5946	2.3526	1.2038	2.03081	2.40337	4.30721	0	0	0	2.53703	4.89314	0.171098	0	0	0.797649	0	3.50924	4.03603	0	0	3.3882
Becn1	2.12621	2.56333	1.76921	2.39679	4.37173	4.26653	3.29163	3.85055	3.45332	4.32609	0	3.84839	0	0	3.5775	3.5556	1.60735	3.08741	4.21933	0.740813	4.89015
Begain	1.088	2.04225	1.38915	2.07432	0	0.0375376	2.71331	0	0.0737549	0.0224607	5.03353	2.20477	2.99976	3.66162	2.46008	0.0268104	0.0280598	0	2.0443	3.35257	0
Bend4	1.18932	1.89079	1.73957	2.04958	3.58832	0.401693	0.79212	2.94692	0.0692094	1.16488	0	1.93159	3.43524	3.20781	3.18407	2.57852	1.36358	1.52689	2.0984	1.50513	2.15459
Bend5	1.00692	1.92094	1.99801	2.65199	0	4.51131	0	0.0839553	0.0809272	2.39117	0	5.46633	0	5.43966	4.32884	0	0.0610266	4.22017	4.68872	3.45759	4.75446
Bend6	2.32842	2.861	2.6633	2.88088	6.45496	5.9388	0.0870325	4.37332	2.35566	3.52795	5.42009	4.89601	6.5233	6.58914	5.9863	3.2756	4.56549	5.34106	5.27847	5.57195	4.88183
Bend7	0.0783505	0.206379	0.110161	0.385724	0	0.0816321	0	0.0427483	0.266291	0	0	0.0737511	0	0	0	0.0295755	0.684565	0	0	0	0
Bet1	1.64488	2.53274	2.05621	2.59432	0	0	0	5.27316	4.63618	4.98114	0	4.51225	2.92636	5.35493	3.96432	0.0656776	4.38188	3.95719	0	3.8427	3.93727
Bet1l	1.62398	2.38285	1.80954	2.45161	0	4.25058	0.765185	0.532775	5.41073	3.0138	0.602685	2.2749	3.05015	4.82949	4.35335	0	0	3.10412	3.89396	0	3.31668
Bex1	2.8633	3.04461	2.88037	3.0516	6.74644	7.48521	6.644	5.89206	5.72014	4.53852	6.91103	5.88848	7.14732	6.52548	5.67567	6.16494	6.37735	6.52794	5.44359	5.18247	8.22557
Bex2	3.34005	3.47827	3.39734	3.52929	9.12493	10.2042	7.69112	10.3979	9.51093	8.03451	8.92108	8.636	9.91361	10.0067	9.24573	9.13718	10.3555	9.77771	7.22493	9.42548	10.7427
Bex3	3.34415	3.44924	3.38416	3.47899	9.37217	9.61981	8.75682	9.90457	9.86235	7.7673	8.80361	8.79771	9.24047	10.5796	9.35399	9.80561	9.83085	9.44779	8.16806	8.67149	9.86962
Bex4	2.63226	3.1242	2.88752	3.06014	6.40091	6.51684	1.71695	7.71847	6.67848	5.88029	1.48775	6.84295	7.16334	5.22433	5.83256	5.71642	7.26271	7.05013	6.80146	5.05699	7.49173
Bfar	1.15376	1.93344	1.87658	2.48626	0	1.51856	0.336429	2.74065	0	3.97892	0	1.76266	3.74786	3.43809	0.831518	0	2.46822	4.48774	4.78984	0	4.28504
Bfsp2	0	0	1.6757	2.56129	0	0	0	0	0	0	0	3.08981	0	0	4.59118	6.02459	3.3674	0	0	0	5.76951
Bgn	0.466374	1.09701	0.187547	0.602126	0	0.641953	2.01239	0	0	0.0170864	0	0	0	0	0	0	0.103751	1.14568	0	0	0
Bhlha15	0.0738686	0.173315	0.0101952	0.0403555	0.152428	0.0495453	0.165774	0	0	0	0	0.0447141	0	0	0	0	0	0	0	0.0638261	0
Bhlhb9	2.3671	2.86731	2.34294	2.71818	5.44044	4.29587	4.83175	3.12089	0.03605	4.57092	6.81726	5.0834	5.20452	4.73388	4.6518	0.261911	3.97306	4.36453	4.96526	3.68779	4.81731
Bhlhe22	0.29186	0.784595	0.891947	1.83118	0.232238	0	1.33729	0	0	0	0	0	0	0	0	0	0.0387153	0	0	4.2909	3.37149
Bhlhe40	1.18884	2.15842	1.68087	2.39441	0	0.0369547	0	4.85067	4.07022	0	0	4.54955	4.70976	0	4.11356	4.06435	2.5152	0	0.551884	3.90115	0
Bhlhe41	0.844526	1.65197	0.910722	1.60154	0.0412018	2.89351	0	0	0	2.63501	0	1.50239	1.80976	0.564583	2.722	0.0903544	0.130591	0.0323686	0	2.57022	0
Bicc1	1.18737	1.91216	0.178429	0.559525	0.109013	0.0465772	1.48599	0	3.88518	0.832856	2.58195	0	0	1.03429	0	0	0.150571	0	0	0	0
Bicd1	1.84752	2.28244	1.67702	2.07088	0.0203769	3.09597	3.70121	2.55688	2.79609	2.25942	3.76178	1.15414	2.82354	3.31796	2.17572	0.00912751	1.32492	2.37309	2.09356	2.92701	2.73417
Bicd2	1.24259	2.23823	0.994039	1.75747	0	4.13615	5.39889	0.0285269	0	0	0	3.60435	0	0	0	2.12748	0.560921	3.11517	0	3.12221	0
Bicdl1	1.50497	2.1712	0.761811	1.45167	3.8455	0.842445	0.2299	0	3.26904	1.09285	3.58753	0.0506443	0.37193	1.01821	2.13309	0.0401443	0	2.69718	0	0	0
Bicra	1.12065	1.8715	0.23686	0.568431	0.197987	1.06452	3.55692	0.362783	0	0.0518607	2.98708	0.133502	0.519268	0.209005	0	0	0.0326751	0	0	0.844877	0
Bicral	1.07019	2.00833	0.592242	1.18457	0	0.0505189	0.246474	2.433	0	0	4.96797	2.34874	0	1.13263	0.129782	0	2.00012	0	1.30576	0	0
Bid	1.15759	2.10466	1.39749	2.1885	0.0770244	0.0487768	0	3.87917	0	4.61094	0	4.34354	3.75448	0.0972634	0	0	3.23712	3.69141	0	0	3.9296
Bin1	2.7565	2.90775	2.61203	2.79834	6.6584	5.28699	5.66265	6.26064	5.0804	6.56583	4.78783	6.21956	4.52845	4.3754	5.06506	5.19687	5.60313	4.6081	5.8942	6.70679	4.04479
Bin2	1.77223	2.68678	1.6499	2.5792	5.93862	0	0	5.15427	0	5.81788	0	4.49297	0	0	2.07711	7.11968	5.25684	0	0	4.78937	0
Bin3	1.60675	2.59152	0.998099	1.99044	5.20454	0	0.133918	0	7.24738	1.73367	0	4.48697	0	0	4.00786	0.0561934	4.91224	0	0	0	0
Birc2	1.55778	2.42061	1.63393	2.38586	0.226544	0	0	4.63033	0	3.50386	5.24724	2.91303	1.12831	4.53884	2.09151	3.10525	0.0283692	0	5.97823	2.06169	0
Birc3	0.0380395	0.098874	1.42849	2.2443	0	0	0	0.0358786	0	0.120402	0.0307428	3.02437	3.33762	0	3.38421	3.74409	4.75887	0	0	0	0
Birc5	1.31229	2.311	0.611291	1.63715	4.89927	0	0.170003	0	0	5.31424	0	5.3821	0	0	0	0	0	4.74863	0	0	0
Birc6	1.76053	2.2181	1.50508	1.98133	1.3835	2.788	4.82467	1.00941	1.94528	1.94079	2.82594	1.48372	2.67076	1.15993	2.02334	1.34693	0.862952	0.751322	2.66508	4.05747	1.00787
Bivm	1.05773	2.02314	1.24146	1.97388	0	5.03481	0	0	0	2.53672	0	2.49945	0.119156	0	1.46635	0.767392	0.256552	4.22706	3.36161	2.08121	0
Blcap	2.64577	3.11136	2.81302	3.01175	6.83995	5.22906	6.66572	5.29492	7.23908	5.34815	0.191325	5.03115	7.1064	7.64189	4.52384	5.49881	5.24006	6.07825	7.11197	5.52452	5.522
Blm	0.446079	1.19965	0.746378	1.48427	0	0.0199276	0	2.48136	0	0	0.0350372	2.8784	0	0.0202059	0.134831	2.59632	0	0	0.722019	2.62481	0
Blmh	1.38727	2.01042	2.00793	2.6548	0.481887	1.32926	2.76847	3.4871	0.0294413	2.88542	0.32928	4.06192	0.0860667	1.46737	3.39807	5.23372	1.44029	5.18924	5.19594	0.0381956	5.14962
Blnk	1.17753	2.14036	1.33994	2.13792	4.25797	0	0	0	0.0289547	4.54628	0	3.35017	0	2.42776	3.57381	3.62678	4.15429	0	0	0	0
Bloc1s1	1.06258	1.536	1.09458	1.66473	0	2.04534	0	1.05465	1.78731	1.26925	1.46413	2.17029	0	0.566145	3.31162	1.3888	0.939602	1.64656	0.422722	0.166983	1.77711
Bloc1s2	2.88079	3.04756	2.80144	2.99983	5.03535	7.64451	5.42221	6.93052	6.51751	6.17877	6.82999	4.90559	6.20973	6.00632	6.46699	6.21077	7.63204	6.77442	5.33932	4.19576	4.90677
Bloc1s2-Ps	2.18688	2.40219	2.10878	2.42036	3.44816	4.16631	2.15283	4.14097	3.80039	3.09912	4.06463	2.26873	3.57259	3.60594	3.92422	3.26997	4.85806	4.07749	2.82586	1.30066	2.38452
Bloc1s3	0	0	0.829557	1.61274	0	0	0	0	0	0	0	0	0.0796973	0	0.094138	0	0	2.26373	0	3.51235	1.04434
Bloc1s4	2.19488	2.82378	1.56542	2.40693	0	4.12087	5.85341	0	5.23039	4.67169	5.17335	5.45464	4.57894	0	3.70857	0	4.46913	0	0	0	4.88013
Bloc1s5	0.871678	1.70961	1.27075	1.96372	0	0	0	2.35986	0.0269589	3.42171	0	2.09171	2.79356	0	2.18228	0.216468	2.08225	4.12088	0	1.32035	0
Bloc1s6	1.94335	2.41586	2.04115	2.66067	4.69854	3.58748	2.18472	3.98037	0.247198	3.22768	1.99578	4.82161	5.16681	4.53167	4.128	0	3.00806	4.99521	0	1.00963	5.20229
Blvra	1.54524	2.39434	1.57051	2.44684	4.67324	5.46012	0	0.694922	0	2.53915	0.0622684	4.21581	3.77171	0	2.82045	0	5.60386	0	0	5.5348	0
Blvrb	2.02767	2.63318	1.96963	2.56083	4.90888	0.0619567	0.467102	4.36361	5.18609	2.35804	4.19647	4.25005	2.92098	1.84031	5.12441	4.04053	5.55457	3.73679	0	0.0797173	2.95288
Blzf1	0.980433	1.92817	1.58446	2.36641	0	0	0	2.06733	0	0	4.74407	4.36328	0	5.79912	2.71354	0	1.98763	0	4.06852	0	3.42177
Bmerb1	2.66874	2.92777	2.92277	3.05919	5.04202	6.10095	2.74084	6.29696	5.98699	5.21937	6.1239	6.06493	7.38128	7.73557	6.76068	6.55784	5.31373	6.45363	6.107	5.90043	7.03699
Bmi1	1.14631	2.03096	0.712537	1.49331	5.24742	1.28911	0	0	0	1.33205	0.625689	2.65853	0	3.46343	0	0	0	0	1.40879	0.875922	0
Bmp1	0.936374	1.68557	1.01529	1.85195	0.804257	0.0583696	0	2.95503	0	2.57833	0	2.10379	0	0	3.95121	2.961	2.27961	0	0	0	0
Bmp2k	1.19786	1.97409	0.97771	1.65679	0.351056	0.119521	1.46258	3.01966	0.0606935	4.04445	0	2.41819	1.28131	0	0.0886467	3.03403	2.68176	1.19258	0.445698	0	0
Bmp7	0.357652	1.01841	0.611066	1.39661	0	1.96937	0	0	0	0	0	2.85591	0	0	3.08542	0	0	1.66107	0	0	0
Bmper	0.0654565	0.225548	0.710846	1.60165	0	0.324912	0	0	0	0	0	2.68684	0	1.46852	0	0	0	4.13707	0.125296	0	0
Bmpr1a	1.4785	2.14209	1.50924	2.34458	0	1.74202	4.08268	3.24795	2.7439	0.0164122	0.673141	2.76586	0	0	0.0480219	4.5495	3.03875	0	4.118	4.8652	0
Bmpr2	1.64133	2.14774	1.35485	1.87939	2.90603	0.729857	3.35764	2.08898	0	2.32896	3.42528	1.42984	3.32938	0	2.16685	0	0.871419	1.34421	2.37688	2.2647	1.66595
Bms1	1.41868	2.13324	1.58139	2.15691	0	1.7064	0.839038	0	4.27915	3.73713	1.15213	0.805496	0	1.77518	0	3.31955	3.19981	2.74783	0.445044	3.12918	3.31669
Bmt2	1.26254	2.12419	1.86353	2.47694	0.464918	0.796567	5.05558	0	0.0609186	3.21055	0.205697	1.56213	1.9126	4.2514	2.17966	4.35287	0.0458602	0.0760748	4.81225	4.65638	1.46357
Bmyc	2.90076	3.03889	2.88473	3.03973	6.05216	6.61456	6.30997	7.75352	6.60909	5.26592	6.67199	6.8994	6.40303	6.90698	7.20256	5.32084	7.21777	6.58739	6.45922	4.73141	6.64186
Bnc2	0.164747	0.443547	0.04024	0.112337	0.131285	0.0213868	0.653106	0.0220919	0	0	0.0189167	0.502968	0.151544	0	0	0	0	0	0.0753906	0.0276289	0
Bnip1	0.857394	1.56315	1.66236	2.2834	0	2.72553	0.906295	0	0	2.05051	0	3.15717	3.94688	2.4027	0.0300297	0	0	4.13426	3.13898	3.11095	2.72432
Bnip2	1.81418	2.63836	1.76266	2.49909	0.0790853	0.050095	0	4.74472	5.83641	5.44724	1.45871	4.09391	0	0	4.26758	5.65905	3.86106	4.72837	1.92304	1.10005	0
Bnip3	2.33479	2.93179	2.6409	3.06795	0.599999	5.92019	0.24834	6.76493	5.08423	5.37342	4.32226	5.23876	0	6.30464	6.07843	4.96797	5.61666	6.05748	4.46613	6.0633	7.58024
Bnip3l	2.49682	2.9847	2.68727	2.82326	6.14611	6.06038	3.31982	6.07991	5.44672	5.45778	0	5.4893	5.38453	4.21562	5.0829	5.80597	5.71614	6.4131	5.39304	5.00384	5.9534
Bnip3l-Ps	2.26699	2.72052	2.39831	2.68155	5.19377	4.40369	3.32485	4.32578	4.81479	4.62936	0	4.77757	5.78722	2.09786	3.24035	4.20313	4.7609	5.54625	4.14217	4.82605	3.8429
Boc	1.1314	1.97732	0	0	0.120986	3.90305	0	3.51454	0.796384	0	0	0	0	0	0	0	0	0	0	0	0
Bod1	2.08638	2.77177	2.02216	2.67419	3.97123	6.95467	5.45811	4.02394	0.373517	0.0623958	1.88383	6.08822	5.7689	0.202386	5.60852	0.276616	2.84725	3.64392	4.44659	0.132427	4.63063
Bod1l	1.84478	2.50387	1.58674	2.20289	4.63849	1.54769	4.70666	0	0	4.18953	3.06145	1.11404	1.65238	1.57104	3.64754	0	3.33831	3.52513	3.77841	0	0.520461
Bok	1.88846	2.58973	1.61334	2.40554	5.13214	4.34387	0.944788	0	5.00699	3.48903	0	4.26988	4.20303	5.0007	0	0	0	1.38731	0	2.94483	5.00045
Bola1	1.98315	2.59976	2.04421	2.58019	0	3.70843	0	3.98228	5.30383	3.34101	4.33939	3.53253	4.46502	0	2.60075	3.46405	5.74473	3.21944	0.49085	4.14176	3.99361
Bola2	1.85778	2.31331	1.5955	2.21085	2.55318	4.13056	3.73706	2.20589	3.16242	2.58244	0	3.2597	0.365347	0.0400473	2.39294	3.297	4.33123	3.63902	0	2.37977	1.75259
Bola3	2.04708	2.67451	1.54612	2.2638	5.73342	0	3.87258	3.74131	4.75207	3.82938	0	3.24192	0	0.0545744	2.58192	3.7518	4.2935	2.76913	0	3.83192	0
Bop1	1.32527	2.10758	2.13654	2.60936	0	3.83727	0.281932	3.99747	0.219454	0.0692152	2.13521	3.85447	4.95724	1.66764	3.90978	0.0823648	2.54326	4.52145	3.68521	5.49832	3.7083
Bora	1.26492	2.10583	1.19271	1.93743	0	0.221359	1.38406	0.034888	0	4.22471	3.95695	2.16321	3.54621	0	2.33525	0	0	0.438373	3.61268	1.63984	0
Borcs5	1.20047	2.17817	1.22307	2.13403	0	4.92014	0	4.16686	0	0	0	2.89758	0	0	3.70617	0	3.25782	5.0459	0	0	0
Borcs6	1.19638	2.03068	0.952566	1.63821	0	0.335994	4.66953	0	0	1.33452	2.70139	1.00301	2.10644	0	2.83159	0	0	0	0	2.21719	1.26258
Borcs7	2.09657	2.60349	2.23578	2.71854	1.80946	0	3.70317	5.48612	4.0748	3.88991	3.97498	4.29655	2.41331	3.76264	4.21214	5.69759	4.25854	5.40879	0	2.21152	5.42715
Borcs8	1.97665	2.60257	1.43221	2.148	4.66685	0.937146	5.34201	4.91299	0.114679	3.27233	1.3044	3.87144	1.79362	4.1316	3.46342	0	2.54415	0	0	0	3.35458
Bpgm	2.18081	2.68887	2.27554	2.83978	5.58625	2.39312	3.38224	3.67542	5.33391	4.36764	0	4.28651	6.22066	4.16791	5.05319	4.38212	6.0404	4.88233	0	0	3.82942
Bphl	1.52547	2.27483	1.8117	2.44624	0	0	1.62984	4.57975	0	3.31918	3.62288	3.10748	3.15887	3.98151	2.89912	0	4.79578	4.61504	0	0.28056	2.86419
Bpnt1	2.53845	2.75524	2.38748	2.86727	4.75383	4.83844	6.21481	4.85702	5.24969	3.0373	4.71634	5.50204	4.54104	6.38728	2.47604	5.37754	4.057	6.13412	0	3.29774	5.82119
Bptf	1.66325	2.16791	2.01842	2.42098	0.186829	1.17999	3.40918	2.56066	4.03149	2.31723	1.48568	1.97421	4.00289	4.26687	0.836887	3.38555	3.63008	0.777937	3.51506	3.66371	3.38356
Braf	2.1541	2.66418	2.15581	2.43725	4.86864	3.50432	5.70583	2.25033	0.285746	2.62613	4.91539	1.76392	4.68592	4.57825	3.50966	1.9801	2.07329	3.00911	3.90821	3.65743	3.70365
Brap	1.57829	2.14401	1.1905	1.73611	3.03007	0.0412431	3.34655	0.89061	3.40509	2.61713	0.57235	1.52669	0	2.6403	0.371419	1.47231	1.20614	2.54264	0	2.33769	0.970372
Brat1	1.22985	1.89364	0.836325	1.63585	1.5624	0	1.96048	2.57539	0	3.31966	0	1.713	3.29147	0	0	0	0.482776	0	0	0.414154	2.88107
Brca1	0.441073	1.19835	0.607427	1.33801	0	0.0204934	0	0	0	2.4828	0	3.43416	0	0	0.0180583	0	1.95131	2.59218	0.0722969	0.0780167	0
Brca2	1.13442	1.90167	0.546754	1.24898	0.0994284	0	3.72003	2.61613	0	0.0453811	1.88616	0.600225	0.0746247	0	0.011321	0	0.407803	0	2.76926	0.884147	0
Brcc3	1.2291	2.07478	1.59554	2.26319	0	1.45077	0.0383969	4.33677	0.022047	0	3.56147	2.44956	1.11825	2.00489	3.01547	0	3.84454	3.30216	0.222551	4.69089	0
Brd1	1.73406	2.14577	1.43568	2.04715	3.00345	1.47101	1.34714	4.35727	1.5612	1.83857	2.70771	2.17649	0.255691	3.85727	0.157175	1.21601	1.6371	2.04604	2.88083	3.29575	0
Brd2	1.58248	2.21012	1.5278	2.12461	4.94611	2.4451	0.651525	0.385401	2.95436	1.90979	0.671535	3.29246	2.84812	2.06331	2.48208	2.39263	3.44342	0	0.0786533	3.64283	0
Brd3	2.03645	2.49703	1.89056	2.45517	3.51803	3.8509	4.73677	2.81805	0.320008	2.00755	4.46522	3.67968	2.05634	4.6358	1.79743	0.347485	2.08689	1.95169	5.56999	4.60736	1.3171
Brd3os	2.00171	2.74064	2.21155	2.83425	5.49853	4.83431	0	4.91522	0	0.467629	5.31756	2.71437	6.06232	5.32908	5.15608	0	1.07188	5.24465	0	5.11443	4.70711
Brd4	1.60927	2.2224	2.00546	2.39339	0.848304	4.24001	2.36897	2.97025	0.479439	0.0225065	3.4273	2.75179	4.05253	0.387409	4.12451	4.36156	3.23169	1.94321	2.98669	3.18937	2.85951
Brd7	1.91815	2.51667	1.97069	2.41216	2.53334	4.45317	0.756702	0	2.2344	4.71631	4.76168	4.02032	3.40584	0.0336613	2.80421	3.97963	3.56561	1.12273	4.04905	3.79382	3.52145
Brd8	1.83059	2.33133	1.78522	2.32211	3.7057	1.22852	4.33672	3.04194	0.0163855	2.67467	2.89387	2.76616	4.02154	3.37787	0.468956	1.65842	3.02546	1.71055	4.79304	0.218475	2.74614
Brd9	2.08288	2.66815	2.17413	2.49697	0.0398626	5.22156	4.63502	4.45352	1.1753	2.00036	5.12992	4.15325	3.77774	0.805877	3.57527	3.51731	3.71657	3.28937	4.42684	4.89474	3.61447
Brdt	1.05897	1.97756	0.917668	1.72214	0	0	0	2.88011	0.130902	0.0404175	4.5327	1.29994	0	0	3.03691	3.34149	1.62314	0	0	0	0
Brf1	1.21866	1.84956	1.51263	2.02741	0	2.23244	1.48686	0	3.08501	2.31728	0.169505	2.60505	2.45605	0	3.11426	0.894398	0.232879	2.27421	2.38485	1.86322	3.45979
Brf2	0.930175	1.80634	1.22684	1.97914	0	2.51419	0	0	0	3.82437	0	0	0	3.50194	0	0	2.8819	2.85646	0	0	2.82448
Bri3	1.35484	1.79437	1.30604	1.88294	1.9393	3.15802	0.472226	0.545194	1.39031	1.68012	1.71862	2.66429	1.0695	0.678915	1.24463	3.50221	2.55008	0.353396	0	2.89249	0.962413
Bri3bp	1.71162	2.27105	1.54309	2.24454	4.6369	1.0419	3.70879	2.23997	0.0523693	2.51087	1.73612	3.51871	0	3.49649	3.59572	0.110118	0	3.70905	0.0931996	3.92285	2.30022
Brinp1	2.27744	2.70617	1.97595	2.54345	5.72882	4.60202	4.19739	4.0127	3.69234	4.36846	0.335496	0	3.47333	5.44292	3.73079	0	0	3.2307	2.11582	4.61012	3.80122
Brinp2	1.82196	2.43946	1.12198	1.89385	1.66731	0	5.06881	3.83294	0.383803	3.35749	3.43889	0.850331	0	0.135984	0	1.07705	2.74989	2.62623	3.97317	0.0257767	0
Brinp3	1.95491	2.47645	2.30738	2.76197	3.69222	1.86085	5.56822	1.17682	0.873787	3.99563	2.97085	3.41187	4.1956	4.10665	2.56346	1.52877	1.33317	4.43277	4.90347	6.75244	5.73227
Brip1os	0.46025	1.01726	0.405356	1.20017	0	0.026852	1.05682	1.54679	0	0	0	0.204562	0	0	0	0	0	0	0	2.91974	0
Brix1	2.31135	2.95385	2.29576	2.79382	6.50268	6.00664	0	4.73262	0	5.78861	4.71384	5.94135	1.5142	3.53691	4.67124	4.7977	5.76869	0	6.18533	3.57746	5.13951
Brk1	2.98835	3.23103	3.0256	3.32503	6.85173	6.26321	5.82671	9.08807	8.26842	7.40443	4.84718	8.8192	7.20787	7.54143	8.42153	7.93345	10.0276	7.43728	3.98341	4.42598	7.31063
Brms1l	2.11272	2.71678	2.02067	2.54452	4.5185	5.49379	1.44572	0.696544	5.57859	0.760453	4.7819	3.34599	1.58085	4.8889	1.10501	4.90149	0.706462	2.66948	5.00998	2.13261	4.52479
Brox	2.35205	2.80321	2.39369	2.81381	5.39352	5.2354	5.13323	4.84897	3.44504	4.56315	0.119203	4.00145	3.45614	5.32517	4.51208	5.88933	3.42122	0.204355	5.78374	5.38616	4.31683
Brpf1	0.855695	1.5102	1.13038	1.7593	0.0408482	1.00608	0.957109	0	0.147302	2.96861	0.547467	2.7148	3.07016	1.27761	0.0226941	2.14028	1.9677	2.15828	0	0.0657498	0
Brpf3	0.0269925	0.0749118	0.663615	1.2641	0.0942209	0	0	0	0.0201065	0	0.0178739	0.605099	1.27665	0	1.9144	0	1.7369	0	0	0.328471	0
Brsk1	0	0	0.242587	0.645411	0	0	0	0	0	0	0	0	0	0	0.109218	1.16993	0.0626289	0.0265799	0.279655	0	0
Brsk2	1.99885	2.52409	1.976	2.40651	3.433	3.49253	4.14006	0.26803	2.60218	1.44834	5.59361	2.21711	2.82106	1.61536	3.66374	2.91688	0	3.92517	4.51931	3.45306	3.49158
Brwd1	1.88903	2.36709	2.10162	2.33919	3.52021	1.61291	3.47812	3.08547	0.00861428	2.83833	4.3833	2.39583	2.79809	3.77125	3.74944	2.57117	1.78418	3.24845	3.75465	4.19509	3.75491
Brwd3	0.483424	1.09973	0.572223	1.34918	0	0	0.864953	0	0	0	1.92145	0.553807	0	0	0	0	0	0	1.31362	3.0677	0
Bscl2	2.22101	2.59791	2.16616	2.54061	4.02258	2.0875	4.05798	1.47264	4.24798	4.24623	5.50058	2.2305	3.88621	3.76283	3.49563	4.65293	2.20931	4.24861	0.532231	4.67828	3.92851
Bsdc1	1.38664	2.21176	0.594676	1.32869	4.5489	0.0309478	0.422301	4.13942	2.1613	0	0	3.18083	0.132884	0	2.68295	0	1.77536	0	0	0	0
Bsg	3.23463	3.29872	3.15905	3.24246	8.80907	7.64867	8.90915	8.2224	8.27389	8.64299	8.38391	6.84382	8.51305	7.70598	7.78206	7.67302	7.5818	7.83336	7.53295	7.64948	9.11999
Bsn	0.765201	1.324	0.732393	1.13679	0.956469	1.74807	0	0	0	0.414472	1.77823	1.69724	1.49452	0.920843	0.871419	0	0.255834	0.780317	1.26494	0.364658	0
Bst2	1.53292	2.43154	1.25013	2.2255	0	5.37231	0	0	5.10249	2.78118	0	4.73877	0	0	0	5.92452	4.51455	0	1.96852	0	0
Btaf1	1.62011	2.23848	1.25065	1.87756	1.23103	2.71827	0.367708	0	2.41494	3.13021	4.6558	0	0.843364	0	2.60931	1.76393	0.688609	1.07537	1.39191	4.04289	0
Btbd1	2.46523	2.92964	2.32666	2.61664	6.34352	6.56144	0.985936	4.43807	5.72878	5.19412	2.40306	5.63803	4.85603	5.72401	4.50896	4.28126	4.89713	3.4758	2.96754	2.21497	3.22217
Btbd10	1.88346	2.47055	2.33741	2.66388	3.61779	3.5342	4.35042	3.42504	0	3.87313	0.026584	2.57254	4.88861	5.49058	4.26677	5.08186	1.79794	3.90528	2.23388	4.97419	3.8464
Btbd11	1.38241	2.08201	1.54472	2.27106	4.20207	1.99314	0	0	0.284392	1.7238	3.04583	0.0312893	5.08013	0.15192	0	3.40149	0	0.751791	4.01879	1.32899	2.52411
Btbd17	1.25492	2.07689	1.25363	2.10472	0	3.20118	2.20302	4.30158	0	0	0	0.666018	0	5.26033	0.0478515	3.01553	2.88051	1.25547	0	0	0
Btbd2	1.91853	2.54	1.81538	2.37349	2.83486	3.9126	4.94945	0	0	3.18346	4.58223	2.68455	0.138795	4.27797	1.97719	2.78879	0	3.81722	1.73265	3.73298	4.21022
Btbd3	1.79725	2.46481	1.57775	2.2076	0	2.19277	0	3.63722	2.40315	3.36234	5.73348	3.30079	0	3.39156	0.877631	3.13095	0.0225406	1.66805	2.64117	1.30894	4.82451
Btbd6	1.7714	2.58222	1.60658	2.40015	0	3.00698	2.73881	4.61473	0	0	6.53639	4.19919	2.33668	6.47741	3.64032	0	0.555457	0	0	1.69788	3.69995
Btbd7	0.982535	1.84855	1.04326	1.62139	0.033738	0.0212475	2.73317	0	0.0106087	0.15679	3.87599	1.23682	1.6684	0	2.10158	0	1.86907	0	2.11466	1.79423	0
Btbd8	1.93728	2.44005	1.29436	2.06365	5.07413	3.13032	3.97861	2.73649	0	1.92588	2.96338	0.388151	3.64169	0	0.0390334	0	0.0166447	3.22577	3.45396	0	2.69704
Btbd9	1.50836	2.13537	1.33079	1.80171	0.849775	2.77298	3.06205	0.264197	0.0285956	1.79874	4.13771	1.85462	2.36412	1.50059	2.18367	1.41963	0.0426201	0.0358096	2.8415	1.96036	1.29029
Btd	0	0	1.18586	2.02366	0	0	0	0	0	0	0	0.30301	3.15801	0	0	0	0	0.571437	3.88661	0	3.85884
Btf3	2.92146	3.3812	2.93909	3.10988	7.9409	8.04688	6.56906	7.43922	8.2013	7.58931	0.246242	7.88628	5.28556	6.63384	7.20255	7.44403	8.5622	6.32823	6.33868	5.79285	6.43543
Btf3l4	2.62249	3.09192	2.46475	2.86876	6.23132	6.3822	6.90237	5.55551	0.0380379	4.67621	6.32111	4.23505	4.83604	4.47687	5.15719	3.76064	5.89629	4.93702	5.43138	0.143131	6.04421
Btg1	2.07792	2.5787	2.1262	2.60285	1.04969	3.54145	4.54954	0.609704	4.46508	5.08329	3.25509	5.18825	2.25553	3.24341	5.58425	5.20459	4.73147	2.61582	3.15312	3.50269	0
Btg2	2.09131	2.70542	1.6913	2.68282	0	0	4.54444	4.36056	3.98082	5.27112	4.67259	5.78585	0	0	5.72033	7.62153	5.89298	0.830433	0	0	0
Btg3	1.83811	2.55354	1.68681	2.33229	3.84662	4.3763	0.455204	0	0	4.97073	4.37908	2.55516	3.96071	1.72815	2.49372	4.77504	0.240339	3.29186	0	3.48516	0
Btk	0.0112087	0.040451	1.20704	2.10151	0	0	0	0	0.0545969	0	0	4.79465	0	0	0.0952662	4.8469	3.36462	0	0	3.47095	0
Btrc	1.56037	2.25248	1.58338	2.05795	2.87437	3.96936	0	1.91079	0.0103261	0.595888	4.28427	0.879036	2.56448	1.85059	2.56562	0	0.361881	2.63724	3.5305	1.63809	2.82196
Bub1b	0.37246	1.03993	0.53869	1.49088	0	0.04062	0	0	0	2.02129	0	3.69351	4.07388	0	0	0	0	0	0	0	0
Bub3	2.23926	2.81229	2.17314	2.55654	4.47444	5.78907	0.839522	5.12368	0	4.98023	4.84387	4.06845	2.90935	3.5667	5.14295	4.93174	3.53684	3.32182	0.524193	3.16766	4.48913
Bud13	1.01638	1.7539	0.91031	1.87621	1.95885	0.0402486	0	3.40432	0.0400463	1.68076	0.0356267	2.10035	4.82147	0	0	0.0287543	0	3.06481	0	0	0
Bud23	2.11033	2.61513	2.28945	2.69262	1.25091	3.75985	0.461482	3.24122	4.64779	5.03293	4.8311	4.41948	4.26566	4.02846	4.78494	4.12892	4.39864	4.84042	5.33982	3.2113	0
Bud31	2.36743	2.98971	2.68805	2.89178	5.57605	5.66378	0.179144	6.67861	5.27863	5.65161	0.0936279	5.43217	4.92997	4.87725	3.94753	7.2053	6.71283	5.46173	5.14319	5.38759	5.33443
Bves	0.121142	0.399828	0.359341	1.06581	0	0.613167	0	0	0	0	0	0.252011	2.44315	0.0754726	0	0.0269314	0	0	0	0	0
Bx284648.1	0.504848	1.09391	0.529324	1.16637	0	0	1.45988	0	0	0	1.47294	0	0	0.594009	0.528373	0	0	0.393675	0	2.47322	0
Bx666061.1	0.274127	0.560784	0.424544	1.11407	0	0.144892	0	0.149464	0	0.617779	0.552698	0	0.108825	0.342366	0.0655829	0	0	0.0468249	0	2.51573	0
Bysl	0.775456	1.8015	1.60614	2.32936	0	0	0	4.73119	0.211097	0	0.0398299	0.192436	1.68173	5.56823	0	3.65879	1.85581	1.70269	0	0	3.93207
Bzw1	2.87612	3.09184	2.86833	3.19045	8.02173	6.85864	6.08722	7.09884	4.63348	6.64468	5.0476	6.63907	6.55841	7.35747	7.1729	6.55662	5.69641	7.55439	1.80767	6.12385	7.89183
Bzw2	2.08728	2.82768	2.53979	2.71249	5.5938	0.0321747	5.46437	6.06437	0.600326	4.93478	0.0563906	4.68186	5.84711	5.35106	4.58095	4.28679	4.08998	3.9936	4.15129	5.34313	5.69162
C030005k06rik	0.644316	1.53943	0.46811	1.34095	0	0	0	3.59648	0	0.344508	0	0.985381	0	0	0	0	3.44966	0	0	0	0
C030006k11rik	0.344648	0.988248	1.27005	2.05909	0	0	0	0	1.88889	0	0	0	3.51328	3.89548	0	0	0.0540834	1.80632	0	3.43617	0
C030006n10rik	0.957375	2.06969	0.510498	1.3782	0	0	0	6.03676	0.555658	0	0	0	0	0	0.27249	0	0	0	0	3.54838	0
C030015a19rik	0.845005	1.86637	0.94567	1.91445	0	0.309491	0.222533	4.98212	0	0	0.0597577	0	3.87065	0	0	0	4.4641	0	0	0	0
C030015e24rik	0.991057	2.15994	0.745922	1.75861	0.304656	0	6.60883	0	0	0	0	0	0	0	0	0	0	0.941666	0	5.15174	0
C030017g13rik	0.189849	0.331884	0.107577	0.2431	0.115724	0.0736428	0.125996	0.282667	0	0.321208	0.0652719	0	0.107926	0.339748	0	0.0527847	0.0552216	0.0464296	0	0.0946451	0
C030029h02rik	0.00831725	0.0300941	0.0343381	0.108232	0	0	0	0	0	0	0.0404721	0.0412499	0	0	0	0	0	0	0.157871	0.0589112	0
C030037d09rik	0.631334	1.57698	0.91802	1.5754	0	0	0	3.80184	0.0411369	0	0	2.53441	0	0.339518	2.19645	0	0	1.86102	0.876131	0	2.73257
C030047k22rik	0.568593	1.19965	0.87949	1.70418	0	0	2.21882	0.519483	0	0.643228	0	0.647951	0	1.43382	1.8045	0	0	0	4.13552	0.183684	0
C130012c08rik	0.73018	1.48801	0.0259019	0.100929	0	1.34039	0.231592	0	0	0.0283229	3.01162	0	0	0	0	0	0	0	0.163043	0	0
C130023a14rik	0.821632	1.80221	0.965463	1.94338	0	0	0.756264	0	0	4.61557	0	3.17257	0	0	0	0	0	0	4.4977	4.0765	0
C130026i21rik	0.111029	0.261378	0.00542171	0.0215656	0.326945	0	0	0	0.0887819	0.0271352	0.117124	0	0	0	0	0	0.033886	0	0	0	0
C130051f05rik	0.281487	0.795589	0.919341	1.85451	1.39133	0	0	0	0	0	0.116801	1.75641	0	0	0	3.92298	0	0	0.156077	3.94221	0
C130071c03rik	1.75862	2.37997	1.50135	2.16776	0	4.51985	0.498902	1.80493	4.60467	2.02818	3.22971	2.49596	0.821491	3.03782	0.0271199	0	2.05777	3.00228	4.37986	3.15329	0
C130073e24rik	1.53132	2.21918	1.3638	2.00369	0.206264	0	4.56581	1.93909	1.3415	1.2018	3.97899	0.00832735	0.915539	3.13305	1.29834	0	0	2.86941	1.47358	3.97561	0.497105
C130083a15rik	0.953967	2.12581	1.39517	2.4181	0	6.4408	0	0.119544	0	0	0	0.929033	1.89856	0	0.102478	0	0.0871861	0	6.10597	6.47763	0
C130089k02rik	1.97722	2.63669	0.204245	0.541417	0	3.27009	3.95019	2.73818	0.0249582	4.3167	6.26124	0	0.745365	0	0.623385	0	0	0	0	0	0
C1d	2.6057	3.10067	2.88021	3.04212	6.62721	6.32615	0	6.80868	6.15866	6.1132	3.57409	6.19242	6.77544	6.90975	5.40156	5.98501	7.59273	5.81319	6.07717	5.19554	7.51276
C1galt1	1.17762	1.94497	0.790114	1.66895	0	3.36148	0	2.43564	0.0284794	0	3.00867	0	0	0.0290225	0	0	2.89718	3.6367	0	0	0
C1galt1c1	1.41593	2.46408	1.64242	2.48743	5.90323	0	0	0	0	5.77497	0	5.39714	5.15437	0	0.199562	0	4.33681	5.09368	0	4.3125	0
C1qa	2.69899	3.38534	2.49272	3.23687	7.37921	6.40216	0	6.39572	8.19798	10.0792	0	8.86749	7.16931	0	7.5825	9.00985	8.1661	3.41634	0	6.31136	0
C1qb	3.1148	3.65355	2.84418	3.51775	9.68731	8.24287	5.18545	8.00352	11.0431	11.3394	0.136398	10.7706	7.41715	0	8.72085	11.5349	11.4721	7.01771	0	4.97087	4.49518
C1qbp	2.42893	3.08581	2.45012	2.88372	7.2784	6.83895	0	6.33235	4.51301	5.67778	0.0540502	4.94544	4.7104	5.08683	4.94032	6.49802	6.18592	5.01318	0	3.29813	4.44862
C1qc	2.74284	3.42774	2.50893	3.23661	8.95749	5.84435	0	5.10342	9.02922	10.1823	0.740221	9.1319	5.63145	0	7.7066	9.16765	9.11562	5.02787	0.295237	5.10064	0.182597
C1ql1	1.42723	2.24936	0.818813	1.71487	5.67501	1.45438	2.01178	0	0	2.68397	0	3.69454	0	0	3.25354	0	0	0	3.62204	0	0
C1qtnf12	1.73466	2.59901	1.83152	2.6434	5.38899	0	5.62283	0	0	4.64942	0.634913	3.44674	3.73632	0	0	0	0	5.2836	5.13041	2.30271	6.57898
C1qtnf4	2.47828	2.73835	2.21933	2.73859	5.096	5.19305	3.4235	3.443	5.06935	3.55563	6.22585	4.45774	4.71508	5.6669	2.82419	0.742758	5.2855	3.5982	4.98155	0.166738	4.93014
C1qtnf6	0.0259773	0.0692885	0.60209	1.36489	0	0.0637511	0	0	0.0634332	0	0	0.49268	0	0	0	0	0	0	3.08156	0.233249	1.34642
C1ra	0.0322884	0.0884786	0.141764	0.467312	0	0	0	0	0.0576132	0	0.100817	0	0.0850714	0	0	0	0	0	0	0.844207	0
C1s2	0.720767	1.58557	0.566495	1.31999	0	0	3.6168	0	0	0	0.919607	0	0	1.4684	0	0	0	0	2.8599	0	0
C2	0.0160346	0.057618	0.137748	0.464412	0	0	0	0	0	0	0.0782341	0.117983	0.843961	0	0	0	0	0	0	0.0577181	0
C230013l11rik	0.480152	1.28669	0.577008	1.54738	0	0	0	2.76424	0	0	0	0.447285	4.30661	0	0	0	0	0	0	0	0.119157
C230031i18rik	0.681987	1.40165	1.57981	2.32778	0	0.046856	0	0	1.41954	2.643	0.121043	0	5.14055	0	3.45918	0	0	2.61182	0	4.05679	2.63543
C230037l18rik	0.741234	1.6234	0.70683	1.47097	0.471014	0	0.396602	3.83362	0	0	0	0.218582	0	0.45233	0	0	2.80681	0	0	0	2.43078
C230057m02rik	0.643861	1.59174	0.310151	0.950757	0	3.85371	0.0838225	0	0	0	0	0.0865933	0.0716509	0	0	0	2.08689	0	0	0	0
C230062i16rik	0.82629	1.13585	1.14346	1.37291	0.919257	1.14885	0.314333	1.37168	0.60049	0.844686	0.212545	1.52104	1.50347	0.806355	0.962595	0.985384	1.33999	1.69195	1.40533	0.600984	1.58586
C230071h17rik	2.24301	2.83581	1.89625	2.51745	0.0915083	5.63037	4.97972	1.737	5.14224	2.07098	6.48508	0	5.05125	0.414798	3.64343	0	0	3.36217	4.3554	3.59186	4.08318
C230086j09rik	0.399024	1.03643	0.871729	1.80661	0.0680136	1.97677	0.0741587	0	0	0	0.111366	0	0	2.43012	0.0379444	0	0	0	4.74248	0.258149	0
C2cd2	1.08476	1.81522	0.635336	1.19043	2.62374	2.95284	0.0389822	0	0	0.013434	2.21818	1.20338	0	0	0.915045	0	0	1.4424	0	0.741148	1.8811
C2cd2l	1.03461	1.81605	1.2244	1.98036	0.302772	0.0591274	0	0.995797	0	2.06175	3.92046	2.61499	2.36666	4.09412	0.174938	3.09531	0	0	0.104522	2.1937	0
C2cd3	0.924394	1.4648	0.266516	0.696725	0	0	0.0253637	1.4405	1.98435	1.22581	1.60919	0.0262197	0	0	0.578079	0	0	0	0.0518041	1.19621	0
C2cd4c	0.00470426	0.0170771	0.469875	1.12775	0	0	0	0	0	0	0.0228625	0.765739	0	0	0	0	2.20867	0	0	0	1.25624
C2cd5	2.02586	2.34655	1.8632	2.4017	2.48856	2.51361	4.72434	2.82298	4.06386	3.13768	1.75546	0.0854274	1.1502	3.31686	3.70032	0	1.25316	2.46739	5.00119	4.4611	2.39301
C3	0.179729	0.484787	0.0787121	0.140102	0	0.0669125	0.0584727	0.034955	0.0336736	0.734683	0	0.0604229	0.0981673	0.0678318	0.0590733	0.0713094	0.12224	0	0	0.086052	0
C330007p06rik	1.2839	2.01903	1.76636	2.3033	2.58074	0.700306	0	3.80531	0.0234109	2.91419	0.020814	1.19466	3.68679	0	3.13328	4.75294	3.37123	2.93628	1.47091	1.25325	1.01274
C330013e15rik	0.622429	1.56889	1.2746	2.19271	0	0	0	0	0	3.77625	0	3.64219	0	0	0	0	4.44983	3.55218	0	0	4.77189
C330018d20rik	1.10952	2.05454	1.11551	1.97797	4.52981	3.5744	0	0	0	0	0	1.82843	3.7716	0	3.87742	0	2.85146	0	0	0	0
C3ar1	0.884378	1.92078	1.49142	2.47668	0	0.0403408	0	0	0.671253	5.21019	0	2.41081	0	0	4.40243	6.05346	5.84905	0	0	0	0
C530005a16rik	0.141297	0.374784	0.9521	1.92687	0	0.0705449	0.120786	0	0	0	0.528943	0.396218	0	0	0	3.768	0	0	0	4.64418	0
C530008m17rik	1.34911	1.97008	1.63112	2.1565	0	2.19891	2.93657	2.81085	2.56688	0.0336807	0.285919	0.879868	3.67822	3.49205	2.01423	0	2.71335	2.68006	1.14511	2.95532	0.199392
C530043k16rik	1.75465	2.41116	1.48573	2.31818	1.08892	4.35029	2.97128	4.39794	0.0552861	0.03333	3.72406	0.050156	3.11896	3.30441	0.0490318	0	0	0.228543	5.63401	3.87026	0
C5ar1	1.36307	2.38916	0.498421	1.22664	0	0	0	0.0691225	5.20248	5.73468	0	0.677305	0	0	0	0.985638	2.72836	0	0	0	0
C5ar2	0.281439	0.784524	0	0	0	0	0	0.0502164	0.0951995	1.36243	0	1.6467	0	0	0	0	0	0	0	0	0
C630043f03rik	1.48064	2.34342	0.508362	1.37727	0	0	0	4.42467	4.85792	3.25252	0	0	0	0.253206	3.5487	0	0	0	0	0	0
C630044b11rik	1.02648	1.91348	0.931169	1.92563	0	0	0.253901	0	0	2.83705	4.16835	0	0	0	0	0	0	2.91014	5.25124	0	0
C77080	0.520116	1.14664	0.899424	1.58424	1.93893	0	1.09957	0	0	0	0	0.0539783	0.427807	0.0606134	1.95874	0	0.287687	0	2.26299	2.79005	0
C78859	1.15477	1.95184	1.03836	1.73519	2.42139	0	4.38061	0	0.707991	0	1.07542	0.0264558	1.76846	0	2.03936	0	0	0	1.30784	3.67894	0.690423
C87436	0.840098	1.69767	1.06002	1.91308	0	0	0.142705	0	0	3.81447	1.57402	2.42793	0	4.37537	0	0.0890696	2.70808	0	0	0	2.59215
C8g	1.08661	2.05229	0.52169	1.45552	0	0	5.47897	0.670272	0	1.71696	0	0.452428	0	0	0	0	0	3.92073	0	0	0
C920006o11rik	0.671804	1.66091	1.03011	2.07721	0	0	0	4.15145	0	0	0	4.56205	0	0	0.103574	0	3.10792	0	0	0	6.16809
C920021l13rik	0.999794	1.99937	0.926615	1.66672	0	5.29825	0	0	0	1.69975	0	0	0	1.85536	0	0	0	3.61916	1.69282	0	0.939957
C9orf72	1.08464	1.71609	1.98763	2.56886	3.36525	1.77121	0.636527	0.349388	0	1.33983	0.383707	2.97849	4.87973	2.62378	4.34082	5.57441	2.41875	0	0	3.72504	3.13002
Caaa01118383.1	0.993533	1.88195	1.38403	2.103	0	0	3.61566	0	3.32173	0	0	3.42198	2.60475	1.63591	3.28609	0	0	0	2.59572	4.36722	0
Caaa01147332.1	1.88907	2.41493	1.59532	2.18358	3.86985	3.17599	4.62273	1.02724	0	2.80331	3.42858	4.32265	2.24051	1.603	4.11812	0	0.806184	2.58971	3.3252	3.51178	0
Caap1	0.783131	1.73638	0.541411	1.48048	0.722963	0	4.32307	0	0	0	0	3.01349	0	0	0.0838742	0	0	0	0	0	4.01468
Cab39	1.45596	2.14546	2.18461	2.4513	4.14552	3.37626	2.0448	0	0.24948	2.32316	0.0645142	3.17799	2.70062	4.59766	4.06208	3.9331	3.71503	3.2722	1.57666	4.28477	3.77235
Cab39l	1.40804	2.03963	1.08467	1.84074	0	3.11062	2.54868	2.6192	0.340626	2.95716	0	1.91278	0	0	0.02249	3.63846	0.262347	1.73997	1.14919	0	3.27551
Cabin1	1.56713	2.12002	1.5834	2.02831	2.41737	0.487345	2.89241	1.23868	0.0143486	3.12731	3.56461	3.0492	3.5575	2.04533	2.29301	2.43011	0.73005	0	1.91792	3.02748	1.96941
Cables1	1.00629	1.82708	0.567726	1.24042	0	0	1.28731	0	0	1.65888	4.11497	2.924	0	0	0.3242	1.75524	2.26023	0	0	0	0
Cables2	1.33084	2.09798	1.43962	2.25203	0	3.72416	3.65178	0	0	2.70058	0.531965	2.7936	0	4.54375	3.66031	0	0	4.79357	1.44202	0.97281	0
Cabp1	1.38831	2.02343	0.878921	1.32837	3.4959	1.46378	1.11586	0	1.7545	0	3.49399	1.45156	1.33417	0.302747	1.6666	0	0.0659669	0.274001	1.3668	1.52101	1.01971
Cabp2	0.0950115	0.269786	0.0668679	0.177451	0.365601	0	0	0	0	0	0.110916	0	0	0.242934	0	0.0899651	0.0940634	0	0	0	0
Cabp7	0.011913	0.0429655	0.0394976	0.115207	0	0	0	0	0	0	0.0580416	0.11597	0	0	0.113428	0	0	0	0	0	0.136375
Cabyr	1.13109	1.84635	0.8996	1.77072	0	1.53634	0	3.25698	2.89694	0	0.64143	2.75527	0	0.135977	0.958976	0	2.22254	0	0	4.47244	0
Cacfd1	1.76355	2.26533	1.91496	2.47882	2.06841	3.22094	0	4.21963	2.70891	3.27128	1.27814	2.26907	4.0249	3.86378	0	4.22029	3.45947	3.42149	1.42325	0	4.52608
Cachd1	0.380404	1.05254	0.796375	1.67265	0	0	0	0.0299151	0.0288166	2.05322	0	1.05516	0	0.0293661	0.0255302	0	3.05002	0	0	0	3.52567
Cacna1a	1.8083	2.4004	1.66942	2.24516	2.94886	3.10038	4.48168	0	0.0141642	3.27367	3.69727	2.07299	3.46548	2.4608	2.02001	0.0202183	1.4047	1.31043	4.03462	4.46813	0.443398
Cacna1b	2.27831	2.66013	1.42811	2.17791	3.94233	1.6435	5.08175	3.70624	5.05955	2.17019	5.35404	0.506285	3.75421	1.17479	2.50064	0	0	0	3.21599	4.53557	0.0373203
Cacna1c	1.1104	1.84543	0.664658	1.12942	0	2.33251	2.35491	0	0.0855667	0.061021	3.27933	0.558626	0.190027	0.904534	0.141736	0	0.227195	0.869	0	1.45529	1.47895
Cacna1d	1.34122	1.9278	0.95608	1.64086	2.93153	1.31933	0.0594008	1.36183	0.067633	1.63715	3.35875	0.527959	0	0	1.71655	0.0164142	0.00861656	1.76773	3.39655	1.12875	0.425673
Cacna1e	1.0746	1.96063	1.60249	2.11687	3.36225	0.013895	4.03761	0.316126	0.0069288	0	0.00615631	1.54727	2.25122	2.09357	1.57994	0	1.5767	1.82188	4.80075	2.88559	1.32047
Cacna1g	1.61905	2.25904	1.31012	1.83584	2.78173	2.02533	3.46897	1.47472	0.100153	0	4.65115	0.0909891	2.14714	0.343309	2.29642	2.6912	0.0508699	1.52616	2.80107	0.129016	1.33137
Cacna1h	0.66919	1.37077	1.01032	1.69996	2.59575	0.0179275	0	0.22398	0.0178367	0.0106976	1.26507	0.0943631	1.9049	3.036	0	0	0.116158	1.647	0	2.42516	0
Cacna1i	0.110735	0.321783	0.0149695	0.0462649	0	0.455599	0	0	0.102849	0	0	0	0	0	0.0311081	0	0	0	0.0627629	0	0
Cacna2d1	2.01347	2.46646	1.35051	2.15734	2.83725	2.61876	4.75351	2.64199	0.245931	3.99625	4.16889	2.2895	3.84088	3.75626	0.795604	0	0.320848	0	0.678434	0	4.55815
Cacna2d2	0.495315	1.12707	1.07948	1.71746	2.09851	0.0219931	0.59321	0.022718	0	0	0.130967	1.6404	1.70294	0	3.09308	0.0465492	1.46598	1.2634	0	2.44754	0
Cacna2d3	0.763289	1.49365	1.74571	2.26642	0.0630224	0.153152	0	2.5294	0	2.11818	0.0177395	0.0882308	2.53521	0.712674	2.41647	3.06893	1.04537	3.2569	0.0707839	4.45272	3.62339
Cacna2d4	0.0777275	0.265207	0.00602065	0.0184268	0.387481	0	0	0	0	0	0	0.0166452	0	0	0	0	0.0137783	0	0	0.0238589	0
Cacnb1	1.65419	2.35731	1.32845	1.82189	0	3.33007	0.358196	4.08862	0	2.77059	4.48484	2.16897	2.6684	0.495695	2.21129	0	1.90738	2.32375	2.10163	0.0973328	1.79646
Cacnb2	1.40684	2.09849	1.45106	2.03065	0	0.774503	4.90898	0.878997	0.755841	2.20443	2.0382	0.728452	1.34089	3.74011	2.7203	0	0.0391426	0.629957	1.51419	2.80938	2.81291
Cacnb3	2.11034	2.76492	2.19267	2.61421	4.85862	0.512176	5.95929	3.53997	2.24965	0.0259079	6.07981	4.04172	4.82595	5.25432	4.20963	3.46047	0.184075	3.75594	4.19202	2.09468	4.16654
Cacnb4	1.4495	2.18231	1.24333	2.02239	0	1.13656	2.18154	2.93664	0	0.843562	5.01968	0	0.190818	0	1.0808	0	0	3.45085	3.21228	0.338568	4.03361
Cacng2	1.94366	2.40635	2.21266	2.60969	1.06716	3.13	4.22062	3.80523	3.45749	0.507915	3.73928	3.3508	3.51727	4.36553	4.37029	0	3.97339	5.13195	3.20118	4.00531	4.15268
Cacng3	1.04782	1.95471	1.50159	2.34255	0	3.93422	0	0	0	3.48265	0.0549859	4.43	0	0	4.87625	0	0	4.91828	0	3.28757	3.40186
Cacng4	1.88246	2.3075	2.08646	2.50458	0.817536	3.77998	4.34617	2.47283	3.3321	2.66573	1.39483	4.06095	5.23919	4.26148	1.87802	1.2392	4.17561	2.29352	4.16405	1.83355	4.13883
Cacng5	0.688323	1.5987	1.71216	2.45913	0	3.79983	0	0.480035	0	0	0	0	2.88276	4.80199	0	0	0	0	4.56351	4.06584	4.17446
Cacng7	0	0	0.0645517	0.163398	0	0	0	0	0	0	0	0.182914	0.199568	0	0.12176	0	0	0	0	0.090511	0
Cacng8	0	0	0.463696	1.02369	0	0	0	0	0	0	0	0.600202	0.207178	0	0.185867	0	1.30676	1.71183	0	0	0
Cactin	1.20395	1.9751	0.789569	1.65657	0	2.37002	0	3.58134	0.1184	3.05613	0	2.98067	0	3.03425	3.4332	0	0.0895674	0	0	0	0
Cacul1	1.71521	2.24361	1.62258	2.28226	0.601665	3.14135	3.89878	3.47908	0.0756065	2.11668	2.671	2.26318	0.0751562	4.58364	3.50839	1.46326	3.16636	2.11888	0	3.79765	0
Cacybp	2.76626	3.32913	3.05864	3.23112	7.35033	8.09701	0	8.02218	2.35507	7.42791	7.37138	7.42441	7.70133	8.10926	7.57437	7.99198	7.9492	6.11202	6.2099	5.66285	8.67608
Cad	0.567041	1.39751	0.0516206	0.159637	0	0	0	0.167757	3.0917	0.11092	0	0.164745	0.0927237	0	0	0	0	0.235133	0	0	0
Cadm1	2.53395	2.73864	2.48309	2.77472	5.56536	4.43373	5.72254	3.31445	4.07232	5.32407	5.10833	4.21657	4.70303	4.9922	2.31116	5.40525	3.01382	4.93951	5.26129	4.26947	6.42254
Cadm2	1.84467	2.40539	2.15437	2.57573	0.308207	4.89052	1.59307	4.72926	2.82112	2.34108	1.45878	4.54933	4.22087	3.48832	4.48962	0.191171	3.08926	3.23174	4.23207	5.5457	2.577
Cadm3	1.70382	2.29306	0.864549	1.58675	2.69588	0.182364	4.9096	1.14936	0.979583	2.28383	3.60271	0.415591	0.631891	0.248383	1.5351	0.0171875	0.278968	0.157953	3.70482	0.031121	0.78151
Cadm4	1.42372	2.23124	1.58272	2.21483	0.443985	2.68326	4.97803	3.44922	0.22479	0	0	2.35687	3.62193	4.39573	2.34436	0	1.33066	1.24846	3.94553	0.286183	0.785246
Cadps	2.16147	2.45674	2.16589	2.43464	5.01329	3.14033	3.90045	3.92457	3.7381	1.79948	2.7996	2.71208	2.92205	4.29467	4.06915	3.24786	1.83989	2.91321	4.63724	4.4031	3.05973
Cage1	0.665141	1.39118	0.033053	0.0966508	0	0	0	0	0	2.52488	1.57518	2.57548	0.111118	0	0	0	0	0	0	0.0974576	0
Calb1	0.0871359	0.295114	0.763501	1.66601	0	0.435815	0	0	0	0	0	0	0	4.21729	0.0316478	0.0256314	0	0	0	0	2.00388
Calb2	0.332791	0.960423	1.78615	2.60793	0	1.81613	0	0	0	0	0	5.56236	0	4.92616	0	0	1.83062	3.75122	4.80318	6.72919	0
Calcoco1	0.490367	0.954141	0.459992	1.1784	0	0	1.26934	0	0	0.867201	0.697072	2.23975	0	0	2.71176	0.431475	0.172439	0	0	0	0.0641399
Calcr	0.715555	1.74028	0.422671	1.15782	0	0	0	0	0	4.4948	0	0	0	0	0.0391023	0	0	0.325785	2.69878	0	0
Calcrl	0.038713	0.107696	0.585715	1.41641	0	0.137531	0	0	0	0.0213144	0.0315339	0.211265	0	0	0	0	3.56366	0	0	0.602151	0.341231
Cald1	1.78373	2.28935	1.0009	1.71252	0	2.81815	3.3808	1.45909	2.16995	2.72906	4.54507	1.10496	2.47414	0	0.169881	0	1.16272	1.89383	3.31068	0	0
Calm1	3.28945	3.39654	3.32473	3.43308	9.19526	9.86916	7.489	9.12261	8.89027	8.52749	8.34793	8.96978	9.49539	9.81266	9.09324	8.80797	9.32963	9.0589	7.20619	8.66663	9.70457
Calm2	3.59391	3.6659	3.61481	3.71394	11.1231	11.8594	10.2722	11.8833	11.0269	10.8499	10.5081	10.9533	11.5626	12.0487	11.1537	11.2224	11.8491	11.0949	9.29008	10.8249	12.2114
Calm3	2.90713	3.0294	2.94121	3.11006	6.95527	7.15658	5.57082	7.36566	6.01813	6.18869	6.25345	7.92905	7.12923	7.4834	7.3113	5.78393	7.7016	6.66707	6.29051	4.70669	7.05109
Calml3	0.0242999	0.0866845	0.125453	0.271537	0	0.118902	0	0	0	0	0	0.107555	0	0.120507	0	0	0.173782	0.280485	0	0	0.242876
Caln1	1.07525	1.79056	1.89218	2.37541	3.20005	2.79956	0.0852589	0.555078	0.033048	1.07658	0	3.56409	4.29168	4.23236	3.48297	0	0.853505	3.66527	2.17432	2.8321	2.87532
Calr	2.73358	3.01276	2.7671	2.91013	6.61476	6.29822	4.71081	4.78346	3.25713	7.06323	6.82977	5.58875	7.03221	6.11927	6.09668	5.86857	4.62005	5.05953	6.1002	5.32653	6.04339
Calr4	0.0139176	0.0501056	0.925258	1.88221	0	0	0	0	0.0678556	0	0	1.47925	0	0	0	4.26714	3.82408	0	0	0	0
Calu	1.77239	2.48549	1.96198	2.61103	0	0.607478	5.47052	3.55982	3.47664	3.79889	0	2.66773	4.23741	5.01701	3.68599	0	3.2633	5.01898	4.70124	0.139708	0
Caly	2.87574	2.9708	2.82436	3.08238	6.31416	6.96235	5.97976	5.5487	6.17034	6.52121	6.88215	4.53142	7.4196	5.76045	5.19857	4.0207	4.20658	7.399	6.62778	6.34298	7.77123
Camk1	2.44373	2.82908	2.60473	2.81212	5.76303	1.55628	4.22456	3.94061	5.86798	6.25914	3.4716	4.54175	3.39028	4.29621	5.39647	5.94439	5.4384	5.69653	4.38971	6.38375	4.80916
Camk1d	0.908695	1.68349	1.05932	1.74794	0	0	2.25726	0.267588	0.0234015	0.304282	3.28889	3.02991	2.9411	0.378537	2.26048	0	0.258144	0.281625	3.02575	0	0.609945
Camk1g	1.41622	2.26373	1.37419	2.17196	0	3.22007	0	4.79411	3.66784	0	0	0.213451	0.940194	0	2.93762	0	1.01574	0.186706	3.30749	0.426219	5.51605
Camk2a	0.284201	0.76128	0.0275907	0.0854749	0	0	0.118347	0	0.112832	1.29297	0	0.452428	0	0	0	0.0166907	0	0.126859	0	0.0302257	0
Camk2b	2.35622	2.56787	2.05618	2.53956	4.8221	5.07222	3.20987	3.43852	3.85894	3.46276	4.97742	3.43609	5.45028	1.99934	4.3013	0.0539146	1.85258	3.01969	4.29612	4.32445	3.13196
Camk2d	2.28231	2.54262	2.20502	2.50442	3.58194	3.25601	4.13889	3.67536	3.44878	3.04875	5.90214	3.16124	4.43777	4.51755	2.84366	2.79564	3.41361	1.51982	4.76354	4.28078	3.92499
Camk2g	2.00608	2.36657	2.10605	2.42403	2.10942	3.3946	2.90315	4.49047	1.0311	3.73515	3.45428	3.13202	2.39818	3.02437	3.54793	1.08838	3.78536	3.52716	4.87248	3.69218	3.80992
Camk2n1	2.51557	2.75966	1.99522	2.50686	4.69148	4.81878	5.58517	4.00639	6.1187	2.87657	4.93053	5.30686	3.30483	0.222974	4.74056	2.6857	4.5377	3.75003	3.63762	3.84163	0.159958
Camk2n2	2.26156	2.73811	2.26615	2.71067	3.41294	6.02901	3.04444	0.573862	5.16979	2.96538	5.37025	5.39743	4.21192	5.62714	5.1382	0.556793	2.63538	2.48701	4.54953	5.87434	3.21324
Camk4	1.55832	2.213	1.37092	2.12932	0	3.20215	4.34954	0	1.03103	3.12708	1.90596	3.35715	0.584992	2.83866	1.1072	0	0.0397113	0.483034	0.489189	4.38762	4.34672
Camkk1	1.60194	2.34814	1.30319	2.11121	0	0.0915188	0	2.81196	5.04832	2.39205	3.90472	4.74497	0	0	0	0	0.423911	3.55038	1.19778	3.6129	4.42472
Camkk2	0.708624	1.22949	0.819691	1.34876	0.169649	1.49673	0	1.35568	0.031737	1.31636	0.0695547	1.56748	2.14255	0.0162614	0.223183	1.58325	0.840911	0.134525	0.527748	0	1.41683
Camkmt	1.78338	2.4106	1.67851	2.2443	0	2.18928	4.58247	2.55454	4.29487	3.47514	0	2.10043	3.55324	0	1.89415	0	1.2318	3.44569	3.02528	4.21685	2.44178
Camkv	1.33902	2.30496	1.57323	2.34064	6.16956	0.777118	0	0	0.133336	3.54813	0.0804382	3.78681	2.46547	0	1.47033	0	0	4.02825	0.302244	4.41469	5.10027
Caml	2.11808	2.90896	2.46589	2.95765	0	3.64924	7.10186	5.62341	0.0965375	0.36717	6.54998	4.07516	6.78745	4.69486	2.20579	0	7.01189	4.58897	6.02711	4.08235	5.32351
Camsap1	1.91316	2.3836	1.68989	2.11114	0	2.97121	3.4176	3.48212	3.74986	1.64096	4.10265	2.81952	3.52286	2.88862	2.88681	0	2.49319	0.948065	2.23897	2.82409	2.23422
Camsap2	1.61823	2.22291	1.66865	2.37851	0.145173	1.63735	0.548639	2.49479	4.16671	1.40255	4.09472	3.57397	4.07821	0.232685	4.98139	0	0.449943	2.22946	0.13143	4.26581	3.24369
Camsap3	1.03506	1.83394	0.781968	1.63502	3.42435	0.939387	0	0	0	0	2.9807	1.61687	0.122703	0	3.72521	0	0	0.153329	0	0	2.47403
Camta1	2.17733	2.44409	2.17136	2.5249	2.93373	4.74403	3.69086	2.76004	3.0404	2.6783	4.8148	3.79162	5.16875	3.63252	3.25656	0.674633	4.13586	3.17336	3.09663	4.29304	4.10892
Camta2	1.43113	2.09253	1.84466	2.38543	0	2.09836	3.82741	3.38838	0	2.02009	0.541829	3.25303	1.85121	3.58872	2.38151	2.79817	1.35309	1.6225	4.55885	5.17102	0
Cand1	1.84489	2.4322	1.89844	2.23325	4.67415	1.39838	4.60841	3.42018	0.120616	0.929227	2.99477	3.0285	2.40326	3.3587	2.64026	3.11965	3.39099	3.40185	0.657354	1.85948	3.72136
Cand2	0.634666	1.23927	0.72665	1.56736	0	0	0.473648	1.88593	0	1.50847	0	0.0287001	0	0	0	0	3.26155	0	0	2.63158	0
Cant1	0.74116	1.6827	1.15205	1.89555	0.53279	0	0	0	0	4.13257	0.0352795	1.22503	0.770886	0	0	0	3.10379	0	3.27103	0.692896	3.1621
Canx	2.87612	3.12457	2.8281	2.94583	7.91254	6.13057	7.18989	5.91576	4.06032	7.74907	5.43394	6.16405	6.84707	6.24579	6.77582	5.3523	5.84047	5.35509	6.8419	5.83047	5.82344
Cap1	1.78619	2.5714	1.76439	2.46338	4.6859	2.13391	0	0.282851	3.94074	6.09988	0	3.9957	4.74456	0	4.40458	5.30958	0.333779	1.4571	0	1.92771	3.39844
Cap2	0.727416	1.75368	0.305522	0.846466	0	4.54817	0	0	0.0415269	0	0	0	0	0	0	0.438359	0	0	1.68443	0	0
Capn1	0.479999	1.2464	0.30862	0.966498	0	0.0517283	0	0	0.101165	2.61031	0	1.29113	0	0	0	0	0	0	0	0	2.14671
Capn10	1.59685	2.47526	1.9233	2.43383	0	4.93574	0	0	0.0397645	4.04429	5.15397	3.29382	3.89469	3.49606	3.29339	0	0	3.63458	3.94752	3.83529	3.03455
Capn13	0.574706	1.47723	0.546243	1.48444	0	0	0	3.42562	0	0	0	2.72856	0	0.11623	0	0	0	4.02627	0	0	0
Capn15	1.18109	1.84274	0.999711	1.73107	0	2.70462	2.95568	0	0	1.1156	2.09647	2.3744	1.46983	0	0.0531407	0	0.152028	0	2.76917	1.11014	3.44209
Capn2	1.18248	2.04332	2.03736	2.60416	3.9611	1.04137	0	3.88519	0	0	0	2.68773	4.98016	4.74061	3.95104	0.821022	0.0205335	4.43739	0.81575	3.52814	4.64982
Capn5	1.09246	1.94296	1.32451	2.14606	4.70761	1.27763	0.301824	1.63951	0	0	0	1.70748	3.14138	0	3.44826	0	0.0237266	2.02071	0	4.90629	0
Capn7	2.26034	2.82812	2.0162	2.46443	5.87355	0	5.88412	5.2372	5.13508	2.23604	2.1713	3.49996	1.10212	5.14852	4.43267	2.7007	1.04201	1.9332	3.75932	3.06934	4.2186
Capns1	2.09086	2.56618	2.24251	2.63114	3.32748	4.45909	4.61657	4.64292	0	3.37672	2.39734	3.06539	4.14891	5.06974	4.11395	4.5294	4.97957	3.115	0.235152	3.37567	4.02251
Caprin1	1.83236	2.43255	2.3178	2.53579	3.77885	1.8449	4.09872	3.77098	0	4.17116	0.263739	3.97684	3.89984	4.87632	3.08909	4.33402	2.67261	4.54081	3.22105	4.88888	4.34885
Caprin2	0.677824	1.44705	0.71406	1.46764	0	0	1.18826	0.0128121	0	0.04381	2.9532	0.0111784	0	0	1.27131	0	1.17679	0	3.28929	0	0.0263408
Capza1	2.71478	2.95702	2.56992	2.90046	6.50949	3.01271	5.78315	6.40426	6.25046	5.55481	5.43963	5.83796	5.71764	4.6994	6.00558	7.64304	3.26118	4.06066	3.85332	3.08446	6.11452
Capza1-Ps1	2.6123	2.89693	2.16467	2.67766	5.48104	2.4442	6.01269	5.74789	5.99953	5.89853	4.21942	5.14115	4.31322	3.61099	4.86255	6.59104	1.97372	3.07765	1.50648	0.528473	4.88873
Capza2	2.79072	3.20548	2.79455	3.21404	6.86934	6.44727	1.20176	7.17363	6.75542	8.15363	4.83716	7.4624	6.03805	6.65281	7.46894	8.36159	6.86233	5.98142	0.200251	5.12143	6.75669
Capzb	2.97229	3.20784	2.87059	3.06936	7.12109	7.52315	6.78611	7.55927	7.7475	7.42261	3.77488	7.09794	6.19866	6.11232	6.65801	7.40998	8.19009	6.33374	4.40626	5.45383	6.05978
Car10	2.371	2.75335	2.23422	2.67064	5.29442	3.75277	3.88278	5.43083	5.33726	0.979234	4.53359	4.01997	4.24781	4.17286	3.56096	0.0195771	3.17625	3.33643	3.85289	4.72274	6.25627
Car11	1.86957	2.59466	1.83556	2.46927	4.80155	0.397162	0	3.83736	0	4.79825	4.74538	1.94685	3.39166	0	3.15773	4.02185	0.0665694	3.53216	0	4.15562	4.79621
Car12	0.512698	1.0242	0.0277295	0.0706688	0	1.17209	1.40713	0.0471274	0	0	0.360664	0.0207371	0	0	0	0	0.0509077	0.0427924	0.0809588	0	0
Car2	2.33419	3.00583	2.68871	3.14987	5.75196	5.47892	0	7.60339	5.81148	3.6531	0	7.78743	4.00911	4.89608	6.77127	7.0617	7.42102	7.97709	4.95673	5.9331	0
Car5a	0.232665	0.435112	0.0294321	0.0861324	0.522239	0.125875	0.21272	0	0	0.14865	0.215543	0.409867	0	0	0	0.0906814	0.0948112	0	0	0	0
Car5b	0.82629	1.62382	0.0534304	0.131572	0.0858036	3.16252	0	2.10938	0.0541246	0	0	2.15207	0	0	0.139458	0	0	0	0.0962786	0.103828	0
Car8	1.42988	2.2665	0.458492	1.31986	4.70106	0.130997	0	3.81369	0	3.21396	0	3.45825	0	0	3.36694	0	0	0	0	0	0
Card19	2.48595	2.85167	2.20814	2.70728	5.90176	4.4261	1.59282	4.04808	5.54342	4.21435	6.48778	4.48361	5.06022	1.22714	6.17183	4.12658	4.12446	3.6271	0	4.73777	3.51191
Card9	0.665562	1.53708	0.199882	0.516814	0	0.340496	0.127994	0.0772528	0	0	3.55756	1.9553	0	0	0	0.844415	0	0.221865	0	0.271161	0
Carf	1.4202	1.93145	0.952482	1.65983	1.69902	3.16324	1.08762	0.984849	1.61391	0.0564898	3.12839	2.18143	1.78675	0.0482585	0.288654	2.94732	0.00898595	0.587624	2.7492	0	0
Carhsp1	1.5408	2.35596	1.97215	2.56334	0.494375	0.173948	4.7616	4.40386	0	3.53312	0	4.57648	4.65905	4.86564	4.18178	3.487	4.90495	2.63265	0	1.58054	0
Carm1	0.827593	1.63775	0.565421	1.3545	0	0	3.20829	0	0	2.15199	0.0627707	1.69785	0	3.21202	0	0	0	1.0153	0	0.0910534	0
Carmil1	1.60702	2.33859	1.62205	2.07772	0	0.234849	5.19443	0.56337	2.93668	1.45857	3.93557	2.02255	2.1271	0.858864	3.78021	1.61404	2.31959	3.51675	2.28065	2.04749	0.158456
Carmil2	1.09916	1.75035	1.63333	2.1178	2.04345	0.0628075	2.21547	0.475899	0	0.245369	2.95307	1.8014	2.90705	2.95341	2.12735	0	0.0700155	3.04973	2.1494	3.2649	2.39875
Carmil3	1.70092	2.30189	1.752	2.27926	3.55628	3.32454	1.21277	0.0552902	0.855042	2.01779	4.73589	2.62321	2.42614	2.17263	1.74287	0	2.67055	1.81832	4.88044	4.30909	1.29431
Carnmt1	1.45386	2.28825	1.07875	1.83198	0.0572767	2.82161	0.288382	4.79241	4.21607	0	0	2.92836	3.38605	0.0366828	1.24117	0	0	1.59934	0.241772	0	3.5049
Carns1	0.219229	0.619272	0.461775	1.32708	0	0.112279	0	1.00251	0	0	0.0339926	0	0	3.39512	0	0	0	0	0	0	0
Cars	1.34046	2.11864	2.01528	2.52373	0.0420469	0.435455	0	3.01259	4.47599	2.60346	0.156678	2.87425	4.27191	4.20121	3.21377	0.352874	0	4.05609	4.25689	4.22823	2.80245
Cars2	1.47432	2.14973	1.04032	1.71871	0	0.0712201	2.71272	0	3.25939	2.93295	3.47341	0.864479	0.378772	3.30917	2.62834	0	0.900855	0.430431	1.80086	0.0616764	0
Cartpt	0.100851	0.230488	1.1151	2.14937	0.204708	0	0.222291	0	0	0.0798397	0	0	0	0	0	4.7793	0.0992596	0.0836567	0	0	5.53274
Casc1	0.91888	1.7147	0.181525	0.610768	0	0.65995	3.59287	0	0	1.95643	0.0252779	0	0	0.0145569	0	0.0102299	0	0	0	1.18195	0
Casc3	2.02263	2.65882	1.77384	2.35949	0	4.40402	3.03876	4.75176	0	3.59021	5.65797	2.77681	4.52666	4.07482	1.73246	0.0848279	0.833553	3.47464	2.05627	4.31051	0.683008
Casc4	2.07801	2.39307	2.13234	2.70027	3.9778	3.64423	2.37187	4.75772	3.52241	1.90353	2.37822	3.04064	4.70418	4.67318	5.04109	0.0627922	2.05913	0.241474	3.92103	5.93145	3.82424
Casd1	1.53551	2.44029	2.23701	2.65375	2.6116	5.2311	0	0	0	0.0257362	5.4239	0.251825	4.80044	3.78204	4.80029	3.6075	5.33161	0.130171	3.83307	2.55918	4.58349
Cask	2.30075	2.42326	2.08097	2.42172	3.72924	4.08565	4.55708	4.15597	3.13682	3.8603	3.965	3.04058	4.97779	3.42214	3.95775	1.89029	1.79762	2.5693	2.77609	4.65013	3.03702
Caskin1	1.79315	2.4489	2.07639	2.51075	0.983887	3.23114	4.60838	2.03002	0.657998	0.354463	5.39409	2.94787	3.8743	2.58657	3.71964	3.09086	0.0342755	2.21962	4.73428	4.83662	3.86128
Caskin2	0.00611956	0.0221863	0.851512	1.59846	0	0	0	0	0	0	0.0297554	1.43276	0	0	2.67759	0	2.62002	1.94192	0	0	0
Casp1	0.659322	1.54561	1.03098	1.94316	0	3.60089	0	0	0	0.0653526	0.389143	2.31126	0	0	1.06814	4.11625	4.2063	0	0	0	0
Casp2	1.37408	2.21931	0.837563	1.6306	5.0016	0.0729915	0	0	0.048823	2.71824	3.30257	1.04251	0	3.22495	1.07847	0	0	0	0	2.77983	0
Casp3	1.57874	2.22335	2.09793	2.58145	0.902957	0.195925	4.3043	3.52611	3.3744	0.540567	1.06533	5.13905	3.85641	4.14907	3.68326	1.04328	1.36256	3.56471	1.20554	4.82785	5.83574
Casp4	0.820775	1.89642	0.887638	1.82336	0	0	0.0804383	0	0	5.20249	0.0815554	1.94336	0	0	0	3.98802	3.66327	0	0	0	0
Casp6	1.0884	2.04494	0.979008	1.7641	0	4.89154	0	0	0	2.99308	0	1.86369	0	0	2.3395	0	3.49124	2.64847	0	0.26078	0
Casp7	0.766725	1.71368	1.00441	1.95583	0	0	0.0680715	0.426276	0.150998	4.26447	0	1.58419	0.0581412	5.14508	0.28652	0	0.029498	0.0247664	0.262054	3.24903	0
Casp8	1.48146	2.33139	0.898876	1.89475	0	0	0	4.43444	4.20339	3.90833	0	3.68927	0	0	0	5.39285	2.26427	0	0	0	0.124406
Casp8ap2	0.70466	1.60124	1.2071	2.055	0.362001	0	0	0.175488	0.0254438	3.80049	0.0448971	1.41122	0	0.521303	0	0	4.02176	0	3.81155	0	3.42398
Casp9	1.48039	2.17836	1.02026	1.86893	0	3.56422	2.1764	3.49704	0	3.29401	0	0.0302139	0	4.43006	0.114666	0.0239145	2.28842	2.39749	0	0	0
Casr	0.00899234	0.032517	0.0183064	0.0566243	0	0	0	0	0	0.0437673	0	0.0657436	0	0.0373659	0	0.0775632	0	0	0	0	0
Cass4	0.996398	1.88997	0.420842	1.23562	0	0	0	0	2.99683	3.93941	0.0288561	0.867003	0	0	0	0	3.04837	0	0	0	0
Cast	0.785858	1.71423	0.270007	0.83112	0	0.173405	0	0	0.0151961	0.668257	4.21197	0.19388	0	0.0154872	0	1.73335	0.0450492	0	0	0.0584381	0
Castor1	0.844506	1.95314	1.352	2.28746	0	0	0	5.50444	0	0.065109	0	5.51259	0	0	0	4.74565	4.60555	4.62273	0	0	0
Castor2	1.27689	1.76428	1.53912	2.12226	0	1.698	2.26265	2.10549	0.0679082	2.1383	1.68982	1.15191	4.1684	0	2.76865	0.0164822	1.77323	0.509486	2.38798	2.86644	2.66488
Casz1	0.553901	1.42029	0.67364	1.48375	3.20769	0.0686526	0	0	0	0	0	0.551344	0	3.21	2.10568	0	0.0104394	0	0	0	0.0297048
Cat	2.05955	2.79875	2.5194	3.01375	7.55408	5.28992	0	3.76539	0	3.84276	1.72774	5.70321	5.20804	6.21234	6.16487	6.74299	5.44641	4.12077	0	1.91927	6.78635
Catsper2	0.554061	1.16532	0.582593	1.40066	0.0740781	0.0923105	1.18052	0	0	1.93058	0	0	0	0	0.267373	0	0.0350819	0.220406	0.439384	3.5156	0
Catsperg1	0.010096	0.0364718	0.748712	1.4415	0	0.049158	0	0	0	0	0	0	2.43863	0	0	0	0	1.75748	1.92651	0	0
Catsperg2	0.0051099	0.0185428	0.138043	0.34193	0	0.0248373	0	0	0	0	0	0	0.174766	0	0	0	0	0.270287	0.458652	0	0
Cav2	1.65352	2.53897	1.46274	2.33543	5.55638	0.370539	0	0	5.66628	0	3.42886	3.7335	0	0	4.03037	5.25922	1.74218	4.77507	0	0	0
[truncated: 16,339 more rows]
